# Supplementary material for: Analogous mechanism regulating formation of neocortical basal radial glia and cerebellar Bergmann glia
Source: eLife. 2017 May 10;6:e23253. doi: 10.7554/eLife.23253 (PMC5457141; doi:10.7554/eLife.23253)
Supplement: Supplementary file 2. — (A) Summary of RNA-seq (first spreadsheet). (B) Output of STAR mapping (second spreadsheet). (C) Raw gene counts (third spreadsheet). (D) Differentially expressed genes identified by DESeq2 (third spreadsheet). Column A: ensembl gene ID B: gene symbol; column C: entrez gene ID; column D: gene symbol of the human orthologs; column E: entrez ID of human orthologs; Column F: description of gene name; Column G: the mean of normalized counts of all samples; Column H: fold changes on a logarithmic scale to base 2; columns I: Wald statistic; column K: Wald test p-value; column L: Benjamini-Hochberg adjusted p-value; column M: key of pairwise comparison. DOI: http://dx.doi.org/10.7554/eLife.23253.025 [file elife-23253-supp2.xlsx]

## Sheet: Summary
SampleID	Stage	Genotype	Group	RIN	Sequencing	Number of input reads	Average input read length	Uniquely mapped reads number	Uniquely mapped reads %	Average mapped length	Number of splices: Total	Number of splices: Annotated (sjdb)	Number of splices: GT/AG	Number of splices: GC/AG	Number of splices: AT/AC	Number of splices: Non-canonical	Mismatch rate per base, %	Deletion rate per base	Deletion average length	Insertion rate per base	Insertion average length	Number of reads mapped to multiple loci	% of reads mapped to multiple loci	Number of reads mapped to too many loci	% of reads mapped to too many loci	% of reads unmapped: too many mismatches	% of reads unmapped: too short	% of reads unmapped: other
29976	E12.5	En1+/Cre;Ptpn11F/F	CKO	9.6	HiSeq2500	33417639	50	27366889	0.8189	49.76	3026134	3025992	2994827	23515	4218	3574	0.0035	0.0001	1.89	0.0001	1.43	4482108	0.1341	133023	0.004	0	0.0345	0.0085
30737	E12.5	En1+/Cre;Ptpn11F/F	CKO	8.3	HiSeq2500	21243702	50	17763784	0.8362	49.81	2480898	2480850	2457677	16728	2927	3566	0.0022	0.0001	1.59	0.0001	1.29	2831113	0.1333	70243	0.0033	0	0.0228	0.0044
30738	E12.5	En1+/Cre;Ptpn11F/F	CKO	7.5	HiSeq2500	23173290	50	19378067	0.8362	49.81	2677487	2677452	2651815	18172	3636	3864	0.0022	0.0001	1.59	0.0001	1.28	3077228	0.1328	78685	0.0034	0	0.0233	0.0043
30740	E12.5	En1+/Cre;Ptpn11F/F	CKO	7.9	HiSeq2500	19359423	50	16230952	0.8384	49.82	2269072	2269010	2247512	15576	2593	3391	0.0022	0.0001	1.59	0.0001	1.29	2550881	0.1318	65945	0.0034	0	0.0224	0.0041
29977	E12.5	En1+/Cre	CTRL	8.4	HiSeq2500	37560024	50	30698383	0.8173	49.78	4201997	4201880	4161287	30758	5322	4630	0.0033	0.0001	1.68	0.0001	1.35	5368847	0.1429	149534	0.004	0	0.0303	0.0055
30739	E12.5	Ptpn11F/F	CTRL	8.6	HiSeq2500	21900256	50	18262613	0.8339	49.81	2528976	2528914	2504620	17428	2976	3952	0.0022	0.0001	1.59	0.0001	1.27	2901774	0.1325	73720	0.0034	0	0.0257	0.0045
38699	E13.5	En1+/Cre;Ptpn11F/F	CKO	9.1	NextSeq 500	23535355	75	21134490	0.898	75.32	4562244	4562032	4508060	44488	5118	4578	0.0026	0.0001	1.83	0.0001	1.57	1981533	0.0842	42536	0.0018	0	0.0128	0.0032
38700	E13.5	En1+/Cre;Ptpn11F/F	CKO	9.5	NextSeq 500	24940352	75	22283317	0.8935	75.3	4939296	4939170	4882662	46895	5293	4446	0.0028	0.0001	1.95	0.0001	1.6	2250179	0.0902	45976	0.0018	0	0.0115	0.003
39101	E13.5	En1+/Cre;Ptpn11F/F	CKO	9.9	NextSeq 500	26119307	75	23317392	0.8927	75.31	5171781	5171686	5109131	51379	5603	5668	0.0026	0.0001	1.86	0.0001	1.57	2324665	0.089	43737	0.0017	0	0.0136	0.003
39102	E13.5	En1+/Cre;Ptpn11F/F	CKO	9.8	NextSeq 500	21105371	75	18788779	0.8902	75.31	4325497	4325443	4276308	41100	4719	3370	0.0027	0.0001	1.84	0.0001	1.56	2003008	0.0949	36887	0.0017	0	0.0105	0.0026
38685	E13.5	En1+/Cre;Ptpn11F/F;R26+/MEK	CKO;MEK	9.4	NextSeq 500	19098713	75	17058512	0.8932	75.32	3838527	3838471	3793941	37202	4085	3299	0.0025	0.0001	1.77	0.0001	1.47	1740037	0.0911	38991	0.002	0	0.0112	0.0025
38686	E13.5	En1+/Cre;Ptpn11F/F;R26+/MEK	CKO;MEK	9.2	NextSeq 500	21765471	75	19432451	0.8928	75.31	4389144	4389045	4338741	41633	4743	4027	0.0025	0.0001	1.79	0.0001	1.47	2038950	0.0937	39374	0.0018	0	0.0093	0.0024
38687	E13.5	En1+/Cre;Ptpn11F/F;R26+/MEK	CKO;MEK	9.2	NextSeq 500	20201812	75	18034996	0.8927	75.32	4033321	4033185	3984997	40711	4652	2961	0.0025	0.0001	1.74	0.0001	1.51	1909633	0.0945	35570	0.0018	0	0.0087	0.0023
38857	E13.5	En1+/Cre;Ptpn11F/F;R26+/MEK	CKO.MEK	9.2	NextSeq 500	22796642	75	20276308	0.8894	75.31	4593458	4593387	4541778	43302	5169	3209	0.0024	0.0001	1.76	0.0001	1.49	2223239	0.0975	39819	0.0017	0	0.0092	0.0021
38858	E13.5	En1+/Cre;Ptpn11F/F;R26+/MEK	CKO.MEK	9.1	NextSeq 500	24174917	75	21531556	0.8907	75.27	4673767	4673659	4620782	43955	5421	3609	0.0025	0.0001	1.78	0.0001	1.48	2299477	0.0951	39921	0.0017	0	0.0103	0.0022
38688	E13.5	Ptpn11F/F;R26+/MEK	CTRL	9.3	NextSeq 500	22131814	75	19713492	0.8907	75.3	4456043	4455974	4405582	41972	5009	3480	0.0024	0.0001	1.75	0.0001	1.5	2147833	0.097	40497	0.0018	0	0.0081	0.0023
38689	E13.5	Ptpn11+/F;R26+/MEK	CTRL	9.3	NextSeq 500	23645558	75	21181115	0.8958	75.3	4653467	4653388	4600470	44206	5058	3733	0.0024	0.0001	1.79	0.0001	1.46	2131897	0.0902	42902	0.0018	0	0.0094	0.0029
38690	E13.5	Ptpn11+/F;R26+/MEK	CTRL	9.8	NextSeq 500	21577481	75	19474038	0.9025	75.29	4087247	4087137	4042271	36985	4615	3376	0.0025	0.0001	1.77	0.0001	1.51	1844413	0.0855	41407	0.0019	0	0.0073	0.0028
38701	E13.5	Ptpn11+/F	CTRL	9.5	NextSeq 500	22743962	75	20362140	0.8953	75.29	4528063	4527985	4476140	42056	4988	4879	0.0026	0.0001	1.82	0.0001	1.55	2091412	0.092	41646	0.0018	0	0.0081	0.0029
38702	E13.5	Ptpn11+/F	CTRL	9.5	NextSeq 500	21527033	75	19319790	0.8975	75.28	4213210	4213129	4163045	41717	4747	3701	0.0027	0.0001	1.82	0.0001	1.56	1939029	0.0901	39596	0.0018	0	0.0078	0.0028
38860	E13.5	Ptpn11+/F;R26+/MEK	CTRL	9.3	NextSeq 500	23246932	75	20737558	0.8921	75.3	4664663	4664583	4612296	43749	5019	3599	0.0023	0.0001	1.76	0.0001	1.49	2260697	0.0972	36372	0.0016	0	0.0067	0.0024
38861	E13.5	Ptpn11+/F;R26+/MEK	CTRL	9.2	NextSeq 500	25777884	75	22897647	0.8883	75.29	5078677	5078572	5021150	48213	5799	3515	0.0025	0.0001	1.76	0.0001	1.49	2574523	0.0999	47557	0.0018	0	0.0073	0.0027
39103	E13.5	Ptpn11+/F	CTRL	9.8	NextSeq 500	23190337	75	20724817	0.8937	75.27	4559586	4559428	4506040	44118	5021	4407	0.0026	0.0001	1.81	0.0001	1.58	2148858	0.0927	47646	0.0021	0	0.0084	0.0032
39104	E13.5	Ptpn11+/F	CTRL	9.8	NextSeq 500	22180663	75	19827446	0.8939	75.29	4377634	4377550	4327641	41096	5123	3774	0.0027	0.0001	1.84	0.0001	1.59	2067079	0.0932	39298	0.0018	0	0.0084	0.0028
38856	E13.5	En1+/Cre;Ptpn11+/F;R26+/MEK	MEK	9.2	NextSeq 500	19530838	75	17447727	0.8933	75.3	4025768	4025685	3980274	37099	4513	3882	0.0024	0.0001	1.71	0.0001	1.47	1872461	0.0959	30390	0.0016	0	0.0069	0.0023
38859	E13.5	En1+/Cre;Ptpn11+/F;R26+/MEK	MEK	8	NextSeq 500	19959691	75	17840933	0.8938	75.31	3966569	3966503	3921623	37402	4385	3159	0.0025	0.0001	1.77	0.0001	1.45	1881357	0.0943	34980	0.0018	0	0.0079	0.0022
29966	E14.5	En1+/Cre;Ptpn11F/F	CKO	9.5	HiSeq2500	39023925	50	32811472	0.8408	49.78	4077883	4077734	4038947	30049	5162	3725	0.0033	0.0001	1.65	0.0001	1.34	4513246	0.1157	137219	0.0035	0	0.0349	0.0051
29967	E14.5	En1+/Cre;Ptpn11+/F	CTRL	9.8	HiSeq2500	42959147	50	36156391	0.8416	49.78	4498491	4498343	4454560	33636	5876	4419	0.0033	0.0001	1.68	0.0001	1.37	5125561	0.1193	151884	0.0035	0	0.0301	0.0054

## Sheet: STAR_output
	29966	29967	29976	29977	30737	30738	30739	30740	38685	38686	38687	38688	38689	38690	38699	38700	38701	38702	38856	38857	38858	38859	38860	38861	39101	39102	39103	39104
Started mapping on	2016-08-05 14:18:04	2016-08-05 14:18:10	2016-08-05 14:16:46	2016-08-05 15:02:27	2016-08-05 17:16:59	2016-08-05 17:17:06	2016-08-05 15:01:44	2016-08-05 17:16:54	2015-10-10 11:13:00	2015-10-10 11:10:00	2015-10-10 11:14:00	2015-10-10 11:29:00	2015-10-10 11:29:00	2015-10-10 11:45:00	2015-10-10 10:55:00	2015-10-10 10:59:00	2015-10-10 11:45:00	2015-10-10 11:46:00	2015-10-10 12:00:00	2015-10-10 11:29:00	2015-10-10 11:30:00	2015-10-10 12:08:00	2015-10-10 11:46:00	2015-10-10 12:00:00	2015-10-10 10:59:00	2015-10-10 11:10:00	2015-10-10 12:00:00	2015-10-10 12:00:00
Finished on	2016-08-05 14:23:51	2016-08-05 14:24:38	2016-08-05 14:21:45	2016-08-05 15:08:08	2016-08-05 17:22:01	2016-08-05 17:20:53	2016-08-05 15:05:06	2016-08-05 17:19:59	2015-10-10 11:16:00	2015-10-10 11:13:00	2015-10-10 11:17:00	2015-10-10 11:32:00	2015-10-10 11:33:00	2015-10-10 11:49:00	2015-10-10 10:59:00	2015-10-10 11:03:00	2015-10-10 11:49:00	2015-10-10 11:49:00	2015-10-10 12:03:00	2015-10-10 11:33:00	2015-10-10 11:33:00	2015-10-10 12:12:00	2015-10-10 11:49:00	2015-10-10 12:04:00	2015-10-10 11:03:00	2015-10-10 11:13:00	2015-10-10 12:04:00	2015-10-10 12:04:00
Mapping speed, Million of reads per hour	404.86	398.59	402.35	396.53	253.24	367.51	390.3	376.72	369.65	362.76	363.63	383.05	378.33	375.26	386.88	377.25	375.59	369.03	358.73	379.94	373.52	368.49	383.89	385.06	383.79	360.09	376.06	358.07
Number of input reads	39023925	42959147	33417639	37560024	21243702	23173290	21900256	19359423	19098713	21765471	20201812	22131814	23645558	21577481	23535355	24940352	22743962	21527033	19530838	22796642	24174917	19959691	23246932	25777884	26119307	21105371	23190337	22180663
Average input read length	50	50	50	50	50	50	50	50	75	75	75	75	75	75	75	75	75	75	75	75	75	75	75	75	75	75	75	75
UNIQUE READS:
Uniquely mapped reads number	32811472	36156391	27366889	30698383	17763784	19378067	18262613	16230952	17058512	19432451	18034996	19713492	21181115	19474038	21134490	22283317	20362140	19319790	17447727	20276308	21531556	17840933	20737558	22897647	23317392	18788779	20724817	19827446
Uniquely mapped reads %	0.8408	0.8416	0.8189	0.8173	0.8362	0.8362	0.8339	0.8384	0.8932	0.8928	0.8927	0.8907	0.8958	0.9025	0.898	0.8935	0.8953	0.8975	0.8933	0.8894	0.8907	0.8938	0.8921	0.8883	0.8927	0.8902	0.8937	0.8939
Average mapped length	49.78	49.78	49.76	49.78	49.81	49.81	49.81	49.82	75.32	75.31	75.32	75.3	75.3	75.29	75.32	75.3	75.29	75.28	75.3	75.31	75.27	75.31	75.3	75.29	75.31	75.31	75.27	75.29
Number of splices: Total	4077883	4498491	3026134	4201997	2480898	2677487	2528976	2269072	3838527	4389144	4033321	4456043	4653467	4087247	4562244	4939296	4528063	4213210	4025768	4593458	4673767	3966569	4664663	5078677	5171781	4325497	4559586	4377634
Number of splices: Annotated (sjdb)	4077734	4498343	3025992	4201880	2480850	2677452	2528914	2269010	3838471	4389045	4033185	4455974	4653388	4087137	4562032	4939170	4527985	4213129	4025685	4593387	4673659	3966503	4664583	5078572	5171686	4325443	4559428	4377550
Number of splices: GT/AG	4038947	4454560	2994827	4161287	2457677	2651815	2504620	2247512	3793941	4338741	3984997	4405582	4600470	4042271	4508060	4882662	4476140	4163045	3980274	4541778	4620782	3921623	4612296	5021150	5109131	4276308	4506040	4327641
Number of splices: GC/AG	30049	33636	23515	30758	16728	18172	17428	15576	37202	41633	40711	41972	44206	36985	44488	46895	42056	41717	37099	43302	43955	37402	43749	48213	51379	41100	44118	41096
Number of splices: AT/AC	5162	5876	4218	5322	2927	3636	2976	2593	4085	4743	4652	5009	5058	4615	5118	5293	4988	4747	4513	5169	5421	4385	5019	5799	5603	4719	5021	5123
Number of splices: Non-canonical	3725	4419	3574	4630	3566	3864	3952	3391	3299	4027	2961	3480	3733	3376	4578	4446	4879	3701	3882	3209	3609	3159	3599	3515	5668	3370	4407	3774
Mismatch rate per base, %	0.0033	0.0033	0.0035	0.0033	0.0022	0.0022	0.0022	0.0022	0.0025	0.0025	0.0025	0.0024	0.0024	0.0025	0.0026	0.0028	0.0026	0.0027	0.0024	0.0024	0.0025	0.0025	0.0023	0.0025	0.0026	0.0027	0.0026	0.0027
Deletion rate per base	0.0001	0.0001	0.0001	0.0001	0.0001	0.0001	0.0001	0.0001	0.0001	0.0001	0.0001	0.0001	0.0001	0.0001	0.0001	0.0001	0.0001	0.0001	0.0001	0.0001	0.0001	0.0001	0.0001	0.0001	0.0001	0.0001	0.0001	0.0001
Deletion average length	1.65	1.68	1.89	1.68	1.59	1.59	1.59	1.59	1.77	1.79	1.74	1.75	1.79	1.77	1.83	1.95	1.82	1.82	1.71	1.76	1.78	1.77	1.76	1.76	1.86	1.84	1.81	1.84
Insertion rate per base	0.0001	0.0001	0.0001	0.0001	0.0001	0.0001	0.0001	0.0001	0.0001	0.0001	0.0001	0.0001	0.0001	0.0001	0.0001	0.0001	0.0001	0.0001	0.0001	0.0001	0.0001	0.0001	0.0001	0.0001	0.0001	0.0001	0.0001	0.0001
Insertion average length	1.34	1.37	1.43	1.35	1.29	1.28	1.27	1.29	1.47	1.47	1.51	1.5	1.46	1.51	1.57	1.6	1.55	1.56	1.47	1.49	1.48	1.45	1.49	1.49	1.57	1.56	1.58	1.59
MULTI-MAPPING READS:
Number of reads mapped to multiple loci	4513246	5125561	4482108	5368847	2831113	3077228	2901774	2550881	1740037	2038950	1909633	2147833	2131897	1844413	1981533	2250179	2091412	1939029	1872461	2223239	2299477	1881357	2260697	2574523	2324665	2003008	2148858	2067079
% of reads mapped to multiple loci	0.1157	0.1193	0.1341	0.1429	0.1333	0.1328	0.1325	0.1318	0.0911	0.0937	0.0945	0.097	0.0902	0.0855	0.0842	0.0902	0.092	0.0901	0.0959	0.0975	0.0951	0.0943	0.0972	0.0999	0.089	0.0949	0.0927	0.0932
Number of reads mapped to too many loci	137219	151884	133023	149534	70243	78685	73720	65945	38991	39374	35570	40497	42902	41407	42536	45976	41646	39596	30390	39819	39921	34980	36372	47557	43737	36887	47646	39298
% of reads mapped to too many loci	0.0035	0.0035	0.004	0.004	0.0033	0.0034	0.0034	0.0034	0.002	0.0018	0.0018	0.0018	0.0018	0.0019	0.0018	0.0018	0.0018	0.0018	0.0016	0.0017	0.0017	0.0018	0.0016	0.0018	0.0017	0.0017	0.0021	0.0018
UNMAPPED READS:
% of reads unmapped: too many mismatches	0	0	0	0	0	0	0	0	0	0	0	0	0	0	0	0	0	0	0	0	0	0	0	0	0	0	0	0
% of reads unmapped: too short	0.0349	0.0301	0.0345	0.0303	0.0228	0.0233	0.0257	0.0224	0.0112	0.0093	0.0087	0.0081	0.0094	0.0073	0.0128	0.0115	0.0081	0.0078	0.0069	0.0092	0.0103	0.0079	0.0067	0.0073	0.0136	0.0105	0.0084	0.0084
% of reads unmapped: other	0.0051	0.0054	0.0085	0.0055	0.0044	0.0043	0.0045	0.0041	0.0025	0.0024	0.0023	0.0023	0.0029	0.0028	0.0032	0.003	0.0029	0.0028	0.0023	0.0021	0.0022	0.0022	0.0024	0.0027	0.003	0.0026	0.0032	0.0028

## Sheet: RAW.count
	38699	38700	39101	39102	38686	38687	38685	38857	38858	38688	38689	38690	38701	38702	38860	38861	39103	39104	38856	38859	29977	30739	29976	30737	30738	30740	29967	29966
ENSMUSG00000102693	0	0	0	0	0	0	0	0	0	0	0	0	0	0	0	0	0	0	0	0	0	0	0	0	0	0	0	0
ENSMUSG00000064842	0	0	0	0	0	0	0	0	0	0	0	0	0	0	0	0	0	0	0	0	1	0	0	0	0	0	0	0
ENSMUSG00000051951	758	674	853	510	631	446	536	410	602	485	778	930	555	652	419	605	592	626	521	393	526	360	827	358	305	313	2408	2874
ENSMUSG00000102851	0	0	0	0	0	0	0	0	0	0	0	0	0	0	0	0	0	0	0	0	0	0	0	0	0	0	3	2
ENSMUSG00000103377	1	1	1	1	1	1	0	0	1	0	1	0	1	0	0	1	0	0	0	0	1	0	16	0	0	0	8	9
ENSMUSG00000104017	1	0	0	0	0	0	0	0	0	1	0	1	0	0	1	3	1	0	0	0	0	0	9	0	0	0	6	10
ENSMUSG00000103025	0	2	3	1	0	0	1	0	2	1	2	0	0	0	0	0	0	0	0	1	1	0	4	0	0	0	5	0
ENSMUSG00000089699	0	0	0	0	0	0	0	0	0	0	0	0	0	0	0	0	0	0	0	0	0	0	0	0	0	0	0	0
ENSMUSG00000103201	0	0	0	0	0	1	0	1	0	3	1	3	0	0	0	0	1	0	0	0	1	0	9	0	1	0	3	3
ENSMUSG00000103147	0	0	0	0	0	0	0	0	0	0	1	0	0	0	0	1	0	0	0	1	3	0	2	0	2	2	1	3
ENSMUSG00000103161	0	1	0	0	0	2	1	2	2	1	0	0	1	1	0	2	1	0	1	0	3	0	16	0	0	0	12	5
ENSMUSG00000102331	20	17	15	8	8	21	6	17	29	23	8	17	8	10	30	22	5	9	23	18	5	0	19	1	3	1	13	14
ENSMUSG00000102348	0	0	0	1	0	1	2	1	0	0	1	0	0	0	0	0	0	0	0	0	0	2	3	0	0	0	1	2
ENSMUSG00000102592	0	0	0	0	0	0	0	0	0	0	0	0	0	0	0	0	0	0	0	0	0	0	3	0	0	0	1	0
ENSMUSG00000088333	0	0	0	0	0	0	0	0	0	0	0	0	0	0	0	0	0	0	0	0	0	0	1	0	0	0	0	0
ENSMUSG00000102343	0	0	0	0	0	0	0	0	0	0	0	0	0	0	0	0	0	0	0	0	0	0	4	0	0	0	4	0
ENSMUSG00000102948	0	0	0	0	0	0	0	0	0	0	0	0	0	0	0	0	0	0	0	0	0	0	1	0	0	0	0	0
ENSMUSG00000025900	2	3	2	1	1	0	1	0	1	4	3	1	2	4	4	3	2	6	1	0	3	1	6	1	2	2	1	0
ENSMUSG00000104123	0	0	0	0	0	0	0	0	0	0	0	0	0	0	0	0	0	0	0	0	0	0	1	0	0	0	0	0
ENSMUSG00000025902	53	97	90	100	92	47	98	111	52	115	129	81	48	77	108	109	102	97	66	116	103	108	35	124	164	104	53	37
ENSMUSG00000104238	0	1	0	0	1	0	0	0	0	0	0	0	0	0	1	0	0	0	0	0	1	1	1	0	0	0	0	0
ENSMUSG00000102269	1	5	4	5	4	0	3	4	0	2	1	0	2	2	6	1	1	6	1	1	6	1	7	0	7	2	3	1
ENSMUSG00000096126	1	0	0	1	1	0	0	0	0	0	0	0	0	0	0	0	0	2	0	0	0	0	0	0	0	0	0	0
ENSMUSG00000103003	0	0	0	0	0	0	0	0	0	0	0	0	0	0	0	0	0	0	0	0	0	0	0	0	0	0	1	0
ENSMUSG00000104328	2	0	3	1	1	2	2	3	2	1	2	1	2	2	2	3	3	1	0	3	1	1	1	1	1	2	2	7
ENSMUSG00000102735	0	0	0	0	0	0	0	0	0	0	0	0	0	0	0	0	0	0	0	0	2	0	2	0	0	0	1	3
ENSMUSG00000098104	5	4	5	3	4	4	3	4	2	5	5	1	2	3	2	3	2	2	2	3	11	3	9	2	4	3	4	4
ENSMUSG00000102175	0	0	3	0	2	1	0	1	0	2	3	3	0	1	3	4	0	3	0	1	4	4	2	1	0	0	2	3
ENSMUSG00000088000	0	0	0	0	0	0	0	0	0	0	0	0	0	0	0	0	0	0	0	0	0	0	1	0	0	0	0	1
ENSMUSG00000103265	1	0	1	1	0	2	0	1	0	0	0	1	0	1	0	0	1	0	0	0	1	0	1	0	0	0	2	1
ENSMUSG00000103922	2	4	3	3	0	3	1	2	3	1	1	1	0	2	2	2	1	0	4	2	5	2	5	1	1	1	8	8
ENSMUSG00000033845	668	671	674	619	662	578	525	675	703	667	599	564	685	573	685	763	622	707	587	614	1046	599	765	609	665	518	910	839
ENSMUSG00000102275	8	6	12	10	17	12	9	5	9	6	7	6	9	4	7	6	10	8	5	10	30	10	16	5	9	6	19	26
ENSMUSG00000025903	166	209	264	245	225	235	264	325	389	359	323	286	304	317	370	389	494	421	260	298	819	420	546	378	385	262	530	507
ENSMUSG00000104217	0	0	0	0	0	0	0	0	0	0	0	0	0	0	0	0	0	0	0	0	0	0	0	0	0	0	0	0
ENSMUSG00000033813	403	438	408	388	402	351	356	478	514	456	463	439	425	441	469	551	425	486	411	406	560	313	382	289	313	244	477	500
ENSMUSG00000062588	1	4	1	7	0	3	3	7	1	2	0	2	4	3	0	3	2	5	2	2	7	3	9	0	4	0	11	7
ENSMUSG00000103280	22	25	25	26	27	22	28	21	38	18	27	29	35	29	24	24	26	27	15	29	44	18	29	24	19	16	64	55
ENSMUSG00000002459	153	173	173	120	215	196	152	186	204	208	221	200	202	187	168	218	185	211	172	193	222	164	197	137	88	109	363	301
ENSMUSG00000091305	0	0	0	0	0	1	1	0	0	0	2	0	0	1	0	0	0	0	1	0	2	0	1	0	1	0	4	0
ENSMUSG00000102653	1	2	1	1	0	1	0	0	1	1	2	1	2	1	0	0	5	0	0	0	7	1	4	0	0	0	8	5
ENSMUSG00000085623	0	1	0	0	0	0	0	0	0	0	0	0	0	0	0	1	1	0	0	2	6	0	11	1	2	0	15	10
ENSMUSG00000091665	4	0	2	2	0	1	0	1	0	0	0	0	0	0	2	0	0	2	1	0	0	0	0	0	0	0	2	2
ENSMUSG00000033793	1973	2157	2234	1826	1871	1768	1361	1941	2284	1821	1951	1716	1928	1646	2094	2518	1884	1762	1980	1644	3280	1819	2970	1851	1809	1611	3311	3188
ENSMUSG00000104352	0	0	0	0	0	0	0	0	0	0	0	0	0	0	0	0	0	0	0	0	0	0	1	0	0	0	0	0
ENSMUSG00000104046	0	0	0	0	0	0	1	1	1	0	0	0	0	0	0	0	0	0	0	0	1	0	1	0	0	0	0	1
ENSMUSG00000102907	0	0	0	0	0	0	0	0	0	0	0	0	0	0	0	0	0	0	0	0	0	0	1	0	0	0	0	0
ENSMUSG00000025905	3	8	10	7	10	2	15	17	12	28	16	14	3	17	15	16	15	18	6	12	33	15	10	7	16	12	15	15
ENSMUSG00000103936	0	0	0	0	0	0	0	0	0	0	0	0	0	0	0	0	0	0	0	0	0	0	0	0	0	0	0	0
ENSMUSG00000093015	0	0	0	0	0	0	0	0	0	0	0	0	0	0	0	0	0	0	0	0	0	0	0	0	0	0	0	0
ENSMUSG00000103519	0	0	0	0	0	0	0	0	0	0	0	0	0	0	0	0	0	0	0	0	0	0	2	0	0	0	0	0
ENSMUSG00000033774	0	1	2	0	0	0	0	1	1	3	1	1	0	0	1	1	1	0	1	1	0	0	2	0	0	0	5	6
ENSMUSG00000103090	0	0	0	0	0	0	0	0	0	0	0	0	0	0	0	0	0	0	0	0	0	0	0	0	0	0	0	0
ENSMUSG00000025907	1756	1799	2059	1529	1752	1511	1467	1656	1990	1628	1943	1793	1770	1630	1793	2121	1889	1738	1616	1553	3011	1450	2755	1387	1420	1191	3373	3101
ENSMUSG00000090031	96	126	151	96	123	104	115	92	141	129	147	131	133	118	125	130	151	125	95	99	131	107	151	98	112	119	242	163
ENSMUSG00000087247	0	0	0	0	0	0	0	0	0	0	0	0	0	0	0	0	0	0	0	0	0	1	0	0	1	0	0	0
ENSMUSG00000103355	0	1	0	0	0	0	0	0	0	0	0	0	0	0	0	0	0	0	0	0	0	0	0	1	1	0	0	0
ENSMUSG00000102706	0	0	0	0	0	0	0	0	0	0	0	0	0	0	0	0	1	0	0	0	0	0	1	0	0	1	0	0
ENSMUSG00000103845	125	96	120	78	97	68	74	69	86	73	71	92	100	76	74	76	88	88	74	71	128	70	133	73	85	66	195	144
ENSMUSG00000033740	908	950	1104	871	630	627	532	616	699	595	745	541	993	848	961	762	895	730	402	626	3231	1492	3403	1660	1727	1293	1274	1092
ENSMUSG00000103329	0	0	0	0	0	0	0	0	0	0	0	0	1	0	0	0	0	0	0	0	40	26	49	18	37	16	21	25
ENSMUSG00000104385	2	0	0	0	0	0	0	0	2	0	0	0	0	0	0	0	0	0	0	0	2	0	2	0	0	0	2	3
ENSMUSG00000102135	0	1	1	2	0	1	0	1	2	0	0	0	1	2	0	3	1	3	0	0	5	2	1	3	0	1	9	6
ENSMUSG00000103282	0	0	0	0	0	0	0	0	0	0	0	0	0	0	0	0	0	0	0	0	0	0	0	0	0	0	0	0
ENSMUSG00000102534	0	0	0	0	0	0	0	0	0	0	0	0	0	0	0	0	0	0	0	0	0	0	2	0	0	0	0	0
ENSMUSG00000102213	0	0	0	0	0	0	0	0	0	0	0	0	0	0	0	0	0	0	0	0	0	0	0	0	0	0	0	0
ENSMUSG00000103629	0	0	0	0	0	0	0	0	0	0	0	0	0	0	0	0	0	0	0	0	0	0	1	0	0	0	1	0
ENSMUSG00000051285	815	825	1000	775	723	689	764	742	969	849	927	952	845	831	888	1000	969	896	603	794	1591	717	1450	675	705	581	1621	1582
ENSMUSG00000098201	0	0	0	0	0	0	1	0	1	1	1	0	0	0	1	0	0	0	0	0	3	0	2	1	1	1	6	2
ENSMUSG00000103509	151	159	215	142	142	79	135	76	84	74	204	172	153	165	100	82	209	188	50	95	428	175	400	162	188	163	492	503
ENSMUSG00000048538	0	0	1	1	0	0	0	0	1	0	0	1	0	0	1	0	0	0	0	0	0	0	1	0	0	0	0	0
ENSMUSG00000103709	0	0	1	0	0	0	0	0	0	0	0	0	0	0	0	0	0	0	0	0	0	0	0	0	0	0	2	0
ENSMUSG00000077244	0	0	0	0	0	0	0	0	0	0	0	0	0	0	0	0	0	0	0	0	0	0	0	0	0	0	0	0
ENSMUSG00000102768	0	0	0	0	0	0	0	0	0	0	0	0	0	0	0	0	0	0	0	0	0	0	0	0	1	0	0	0
ENSMUSG00000097797	26	25	18	16	15	28	28	29	32	26	8	24	22	26	26	19	25	18	13	16	20	15	21	11	12	16	15	24
ENSMUSG00000103498	0	0	0	0	0	0	0	0	0	0	0	0	0	0	0	0	0	0	0	0	0	0	0	0	0	0	2	2
ENSMUSG00000103067	0	0	0	0	0	0	0	0	0	0	0	0	0	0	0	0	0	0	0	0	0	0	1	0	0	0	1	0
ENSMUSG00000102320	0	0	0	0	0	0	0	0	0	0	0	0	0	0	0	0	0	0	0	0	0	0	0	0	0	0	0	0
ENSMUSG00000104226	0	0	0	0	0	0	0	0	0	0	0	0	0	0	0	0	0	0	0	0	0	0	0	0	0	0	1	0
ENSMUSG00000103903	0	0	0	0	0	0	0	0	0	0	0	0	0	0	0	0	0	0	0	0	3	0	2	0	1	1	0	1
ENSMUSG00000103557	0	0	0	0	0	0	0	0	0	0	0	0	0	0	0	0	0	0	0	0	0	0	1	0	0	0	0	0
ENSMUSG00000025909	79	67	73	42	64	49	32	51	70	62	54	88	49	56	34	76	49	48	61	35	38	26	77	29	21	22	118	80
ENSMUSG00000102647	0	1	0	0	0	0	0	1	1	2	0	0	0	0	1	0	0	0	0	0	0	1	1	2	1	0	1	0
ENSMUSG00000086235	2	0	5	1	1	1	0	0	0	1	4	0	0	1	0	1	1	1	0	0	2	2	2	0	4	2	2	2
ENSMUSG00000102253	0	1	0	0	0	0	0	0	0	1	0	0	0	0	0	0	0	0	0	0	0	0	4	0	0	0	3	0
ENSMUSG00000093970	0	0	0	0	0	0	0	0	0	0	0	0	0	0	0	0	0	0	0	0	0	0	0	0	0	0	0	1
ENSMUSG00000103884	0	0	0	0	0	0	0	0	0	0	0	0	0	0	0	0	0	0	0	0	0	0	0	0	0	0	0	1
ENSMUSG00000084353	0	0	0	1	0	1	3	1	1	1	0	2	1	0	1	0	0	2	0	0	0	1	1	1	0	0	0	0
ENSMUSG00000103933	1	5	2	0	0	2	0	4	1	2	1	5	1	3	2	0	2	2	1	2	2	2	5	2	2	0	5	5
ENSMUSG00000076135	0	0	0	0	0	0	0	0	1	0	0	0	0	0	0	1	0	0	0	0	0	0	0	0	0	0	0	0
ENSMUSG00000086195	0	0	0	0	0	0	0	0	0	0	0	0	0	0	0	0	0	0	0	0	0	0	0	0	0	0	0	0
ENSMUSG00000104504	0	0	0	0	0	0	0	0	0	0	0	0	0	0	0	0	0	0	0	0	0	0	0	0	0	0	0	0
ENSMUSG00000066693	0	0	0	0	0	0	0	0	0	0	1	0	0	0	0	0	0	0	0	0	0	0	1	0	0	0	0	0
ENSMUSG00000102316	1	0	0	0	0	0	0	0	0	0	0	0	0	0	2	2	0	0	0	1	0	0	6	0	0	0	3	1
ENSMUSG00000103819	0	0	0	0	0	0	0	0	0	0	0	0	0	0	0	0	0	0	0	0	0	0	4	0	0	0	1	0
ENSMUSG00000102871	0	0	0	0	0	0	0	0	0	0	0	0	0	0	0	0	0	0	0	0	1	0	4	0	0	0	0	0
ENSMUSG00000101571	2	2	1	1	1	2	1	1	2	0	0	2	0	0	1	1	1	2	0	2	3	3	13	1	3	1	11	5
ENSMUSG00000104428	0	0	0	0	0	0	0	0	0	0	0	0	0	0	0	0	0	0	0	0	0	0	2	0	0	0	0	0
ENSMUSG00000102272	0	0	0	0	0	0	0	0	0	0	0	0	0	0	0	0	0	1	0	2	0	1	1	0	0	0	0	1
ENSMUSG00000065625	0	0	0	0	0	0	0	0	0	0	0	0	0	0	0	0	0	0	0	0	0	0	0	0	0	0	0	0
ENSMUSG00000103411	1	0	0	0	0	1	0	1	1	1	1	0	0	0	1	0	1	0	1	0	1	0	1	0	0	0	0	0
ENSMUSG00000061024	355	357	372	389	335	327	288	409	358	386	350	322	415	363	407	412	363	384	439	381	420	420	246	405	442	415	275	356
ENSMUSG00000025911	13	14	10	16	25	15	18	33	13	28	24	18	18	27	14	32	18	20	19	18	18	15	16	11	7	12	47	25
ENSMUSG00000079671	6	12	9	15	11	8	18	13	3	17	1	1	16	11	12	21	23	8	5	10	25	10	24	14	19	12	26	15
ENSMUSG00000081441	0	0	0	2	0	0	0	0	1	0	1	0	0	0	0	1	0	1	0	0	2	1	0	0	0	0	0	2
ENSMUSG00000067879	902	946	971	687	808	749	497	706	1032	836	786	814	777	830	830	1066	706	770	966	626	910	598	1115	817	476	546	1749	1118
ENSMUSG00000099827	0	0	0	0	0	0	0	0	0	0	0	0	0	0	0	0	0	0	0	0	1	0	3	0	0	0	0	0
ENSMUSG00000025912	49	78	69	52	61	47	43	64	68	60	90	92	81	111	68	86	79	81	61	81	268	188	200	215	139	112	181	93
ENSMUSG00000045210	1177	1219	1436	1220	1212	1095	1028	1332	1497	1204	1433	1352	1387	1255	1367	1612	1411	1337	1252	1144	2263	1200	2237	1164	1213	953	2731	2535
ENSMUSG00000097893	3	2	3	1	2	2	1	2	0	1	3	1	1	0	1	3	1	5	2	1	5	2	6	3	3	3	6	3
ENSMUSG00000025915	68	141	127	130	87	59	150	185	76	142	102	101	108	118	85	143	206	124	67	101	231	93	120	121	105	94	121	108
ENSMUSG00000046334	0	0	0	0	0	0	0	0	0	0	2	0	1	0	0	2	0	1	1	0	1	0	1	0	0	0	1	0
ENSMUSG00000088916	0	0	0	0	0	0	0	0	0	0	0	0	0	0	0	0	0	0	0	0	0	0	0	0	0	0	0	0
ENSMUSG00000046101	10	9	9	7	6	13	5	8	11	14	4	16	13	19	9	17	17	15	8	2	29	18	21	11	18	10	35	36
ENSMUSG00000098234	193	211	200	209	212	174	160	252	254	220	231	185	214	203	220	215	227	217	178	223	328	208	215	183	227	135	307	291
ENSMUSG00000093178	7	4	6	7	4	8	8	7	7	8	7	4	8	8	6	7	10	4	6	4	11	8	10	7	8	7	20	15
ENSMUSG00000099032	6	62	44	70	4	3	1	6	4	100	2	25	60	126	44	142	142	47	18	50	193	34	7	40	36	60	8	8
ENSMUSG00000104025	0	0	0	0	0	0	0	0	0	0	0	0	1	0	0	0	0	0	0	0	0	0	0	0	0	0	0	0
ENSMUSG00000025916	5	11	4	8	1	2	14	17	1	8	0	6	4	5	3	6	16	13	2	8	8	2	1	7	0	4	3	3
ENSMUSG00000087199	0	0	0	0	0	0	0	0	0	0	0	0	0	0	0	0	0	0	0	0	0	0	0	0	0	0	0	0
ENSMUSG00000095780	0	0	0	0	1	1	0	0	0	1	2	1	1	0	0	2	0	0	0	0	0	0	1	0	0	0	0	0
ENSMUSG00000025917	1363	1622	1658	1469	1464	1364	1379	1626	1790	1549	1449	1362	1461	1396	1740	1966	1595	1425	1419	1396	3254	1498	2279	1485	1609	1304	2731	2444
ENSMUSG00000056763	1671	1578	1781	1337	1472	1301	1491	1307	1482	1385	1778	1713	1470	1444	1381	1534	1794	1606	862	1239	3239	1502	2763	1288	1470	1177	3341	3210
ENSMUSG00000102356	0	0	0	0	0	0	0	0	0	0	0	0	0	0	0	0	0	0	0	0	2	0	4	0	0	0	1	5
ENSMUSG00000067851	2179	2301	2448	1828	2037	1714	1774	2056	2252	1937	2197	1956	2109	2047	2195	2610	2274	2164	1787	1710	3789	1980	3623	2097	2118	1761	4496	4179
ENSMUSG00000088153	0	0	0	0	0	0	0	0	0	0	0	0	0	0	0	0	0	0	0	0	4	1	7	1	1	3	7	10
ENSMUSG00000102556	0	0	0	2	1	0	0	0	1	0	3	1	1	1	0	0	0	1	0	0	3	1	10	0	1	1	5	6
ENSMUSG00000042501	0	0	0	0	2	1	0	2	1	0	0	0	0	0	1	1	0	0	0	0	0	0	7	0	1	1	2	1
ENSMUSG00000103810	0	0	0	0	0	0	0	0	0	0	0	0	0	0	0	0	0	0	0	0	2	0	6	0	0	0	0	0
ENSMUSG00000083422	0	2	0	1	0	1	1	0	0	1	1	0	0	0	0	1	0	2	0	0	10	0	5	0	3	0	3	3
ENSMUSG00000094979	0	0	0	0	0	0	0	0	0	0	0	0	0	0	0	0	0	0	0	0	0	0	0	0	0	0	0	0
ENSMUSG00000081417	0	0	0	0	0	0	0	0	0	0	0	0	0	0	0	0	0	1	0	0	0	1	0	1	0	2	0	0
ENSMUSG00000103448	0	0	0	0	0	0	0	0	0	0	0	0	0	0	0	0	0	0	0	0	0	0	1	0	0	0	1	0
ENSMUSG00000100212	0	0	0	0	0	0	0	0	0	0	0	0	0	0	0	0	0	0	0	0	0	0	0	0	0	0	0	0
ENSMUSG00000100648	0	0	0	0	0	0	0	0	2	0	0	1	0	0	0	0	0	0	0	0	5	2	3	1	1	1	1	4
ENSMUSG00000088585	0	0	0	0	0	0	0	0	0	0	0	0	0	0	0	0	0	0	0	0	0	0	0	0	0	0	0	0
ENSMUSG00000048960	151	193	206	249	262	175	368	283	230	294	413	300	179	278	271	364	352	358	187	260	816	244	187	240	259	168	791	354
ENSMUSG00000077318	0	0	0	0	0	0	0	0	0	0	0	0	0	0	0	0	0	0	0	0	0	0	0	0	0	0	0	0
ENSMUSG00000101827	2	0	0	0	0	0	0	0	0	0	0	0	0	0	0	0	0	0	0	0	7	0	3	2	0	1	1	2
ENSMUSG00000103494	0	0	0	0	0	0	0	0	0	0	0	0	1	0	0	0	0	0	0	0	1	0	1	0	0	0	1	1
ENSMUSG00000057715	50	59	42	30	42	36	41	50	44	38	40	46	26	35	38	56	48	50	71	22	36	14	52	30	11	25	110	49
ENSMUSG00000103825	0	2	0	0	0	0	0	0	0	0	0	0	0	0	0	0	0	0	0	0	1	0	2	0	0	0	1	0
ENSMUSG00000099845	0	0	0	0	0	0	0	0	0	0	0	0	0	0	0	0	0	0	0	0	0	0	1	0	0	0	1	0
ENSMUSG00000103561	0	0	0	0	0	0	0	0	0	0	0	0	0	0	0	0	0	0	0	0	0	0	4	0	0	0	0	1
ENSMUSG00000101610	0	0	0	1	1	0	0	0	0	0	0	0	1	0	0	0	0	1	0	1	2	0	3	0	0	0	1	1
ENSMUSG00000093864	0	0	0	0	0	0	0	0	0	0	0	0	0	0	0	0	0	0	0	0	0	0	0	0	0	0	0	1
ENSMUSG00000098555	0	0	0	0	0	0	0	0	0	0	0	0	0	0	0	0	0	0	0	0	0	0	0	0	0	0	0	0
ENSMUSG00000097628	1	0	2	5	1	2	1	2	2	1	2	1	1	1	1	2	3	2	0	0	2	1	3	1	2	0	3	6
ENSMUSG00000098163	1	0	0	0	0	0	0	0	1	0	0	0	0	0	0	0	0	0	0	0	2	0	0	0	0	0	1	0
ENSMUSG00000097171	0	0	0	0	0	0	0	0	0	0	0	0	0	0	0	0	0	0	0	0	0	0	4	0	0	0	0	0
ENSMUSG00000101314	0	0	0	0	0	0	0	0	0	0	0	0	0	0	0	0	0	0	0	0	0	0	2	0	0	0	0	0
ENSMUSG00000016918	279	1747	1296	2085	923	181	4439	3995	184	926	399	960	1345	1648	449	914	3232	1718	295	359	5308	521	336	2382	1697	1069	324	196
ENSMUSG00000025938	4166	4173	4573	3134	3393	3146	2574	3045	3858	2831	3467	3577	3937	3318	3328	3926	3562	3182	3290	2836	4512	2786	5945	2612	2970	2613	5351	5601
ENSMUSG00000104518	0	0	0	0	0	0	0	0	0	0	0	0	0	0	0	0	0	0	0	0	0	0	2	0	0	0	0	0
ENSMUSG00000069620	0	0	0	0	0	0	0	0	0	0	0	0	0	0	0	0	0	0	0	0	0	0	1	1	0	0	0	0
ENSMUSG00000099498	0	0	0	0	0	0	0	0	0	0	0	0	0	0	0	0	1	0	0	0	0	0	3	0	0	0	0	0
ENSMUSG00000042414	2	0	0	0	0	0	1	0	1	0	1	0	0	1	0	1	0	0	0	0	0	2	6	0	0	0	3	1
ENSMUSG00000005886	2023	2123	2219	1755	1891	1646	1682	1841	2092	1922	2160	2135	2138	1943	1933	2119	2158	1973	1837	1604	3124	2047	2757	2137	2277	1975	4347	4328
ENSMUSG00000103506	2	3	2	1	0	0	0	2	1	2	0	2	4	0	0	2	1	3	1	0	8	1	13	1	1	0	10	4
ENSMUSG00000103495	1	0	0	1	0	1	0	1	0	0	1	0	1	0	0	0	3	0	0	0	6	0	15	0	0	0	2	6
ENSMUSG00000099183	0	0	0	0	0	0	0	0	0	0	0	0	0	0	0	0	0	0	0	0	1	0	0	0	0	0	0	1
ENSMUSG00000102639	0	0	0	0	0	0	0	0	0	0	0	0	0	0	0	0	1	0	0	0	0	0	0	0	0	0	4	2
ENSMUSG00000104170	0	0	0	0	2	0	0	0	0	0	1	0	1	0	1	0	1	0	2	0	2	0	8	0	0	0	3	2
ENSMUSG00000087782	0	0	0	0	0	0	0	0	0	0	0	0	1	0	0	0	0	1	0	0	1	0	0	0	0	0	1	0
ENSMUSG00000103085	2	4	3	2	2	0	2	3	4	7	2	2	0	1	4	5	5	1	3	1	18	0	31	2	3	2	22	19
ENSMUSG00000102664	0	2	2	1	3	0	1	1	3	2	4	0	1	1	2	0	1	1	1	1	5	1	21	0	0	0	10	11
ENSMUSG00000101476	0	1	2	0	0	0	1	0	1	1	0	1	0	1	0	0	0	0	0	0	1	0	1	0	0	0	1	1
ENSMUSG00000101171	1	0	1	3	0	0	1	1	0	0	0	0	0	0	0	1	0	0	1	0	1	0	3	0	0	0	0	0
ENSMUSG00000025935	422	558	558	595	563	498	642	830	664	681	592	482	479	507	740	773	590	669	433	607	1171	592	615	534	608	365	971	770
ENSMUSG00000025937	117	126	168	188	112	92	173	158	140	194	160	182	232	199	112	203	309	231	96	100	418	175	194	166	209	137	201	349
ENSMUSG00000102982	3	4	4	1	2	1	7	1	1	1	5	3	4	3	1	1	10	3	0	0	16	3	8	5	4	3	5	12
ENSMUSG00000067813	0	0	0	0	0	0	1	2	0	0	0	0	0	1	0	0	3	0	0	1	3	1	2	0	0	0	1	0
ENSMUSG00000077368	0	0	0	0	0	0	0	0	0	0	0	0	0	0	0	0	0	0	0	0	0	0	1	0	0	0	0	0
ENSMUSG00000097711	4	5	3	5	7	4	7	6	10	3	6	5	4	4	10	7	6	3	3	5	1	1	4	0	2	2	2	7
ENSMUSG00000102166	0	0	0	0	0	0	0	0	0	0	0	0	1	0	0	0	0	0	0	1	0	0	4	0	0	0	1	0
ENSMUSG00000089358	0	0	0	0	0	0	0	0	0	0	0	0	0	0	0	0	0	0	0	0	0	0	0	0	0	0	0	0
ENSMUSG00000104209	0	0	0	0	0	0	0	0	0	0	0	0	0	0	0	0	0	0	0	0	1	0	0	0	0	0	0	0
ENSMUSG00000025932	84	86	115	107	123	124	179	167	149	158	151	124	150	167	133	194	150	134	84	161	298	148	166	122	125	111	317	237
ENSMUSG00000095853	0	0	0	0	0	0	0	0	0	0	0	0	0	0	0	0	0	0	0	0	0	0	0	0	0	0	0	0
ENSMUSG00000102588	0	0	0	0	0	1	1	0	0	0	0	0	0	0	0	0	0	1	0	0	1	0	0	0	0	0	0	0
ENSMUSG00000054493	6	8	2	1	5	1	2	7	2	6	6	4	1	2	4	5	4	2	3	5	1	1	3	0	1	1	13	16
ENSMUSG00000025930	9	5	9	13	7	13	8	11	13	11	19	16	10	7	11	14	6	10	10	16	5	1	5	5	0	1	30	36
ENSMUSG00000103492	3	0	0	0	0	1	1	0	3	3	0	2	1	2	0	1	2	0	3	0	0	0	2	0	0	0	3	5
ENSMUSG00000081201	0	0	1	0	0	0	0	0	0	1	0	0	0	0	0	0	0	1	2	1	0	0	0	0	0	0	0	0
ENSMUSG00000082193	1	3	1	1	3	3	0	4	1	1	1	0	1	0	2	1	0	0	1	0	2	2	7	1	1	3	3	1
ENSMUSG00000032769	0	1	0	4	8	0	17	8	0	3	1	2	5	1	8	8	1	2	0	3	17	3	1	2	2	1	2	2
ENSMUSG00000088159	0	0	0	0	0	0	0	0	0	0	0	0	0	0	0	0	0	0	0	0	0	0	0	0	0	0	0	0
ENSMUSG00000073737	0	4	3	0	3	6	0	2	1	4	1	3	0	4	0	1	2	3	1	3	1	0	1	1	0	1	5	3
ENSMUSG00000092083	469	372	428	281	336	273	281	256	355	362	429	441	315	398	328	453	365	348	302	253	434	211	571	191	156	186	1078	1616
ENSMUSG00000102937	0	0	0	0	0	0	1	1	0	2	1	0	0	0	0	0	0	0	0	1	0	0	11	0	0	0	2	4
ENSMUSG00000104149	0	0	1	0	0	0	0	0	3	0	2	0	0	0	1	1	0	0	0	0	1	0	8	0	2	0	4	6
ENSMUSG00000088829	0	0	0	0	0	0	0	0	0	0	0	0	0	0	0	0	0	0	0	0	0	0	0	0	0	0	0	0
ENSMUSG00000077377	0	0	0	0	0	0	0	0	0	0	0	0	0	0	0	0	0	0	0	0	0	0	0	0	0	0	0	0
ENSMUSG00000101652	0	0	0	0	0	0	0	0	0	0	0	0	0	0	0	0	0	0	0	0	1	0	2	0	0	0	2	2
ENSMUSG00000100814	0	1	0	0	0	0	0	0	0	0	0	0	0	0	0	0	0	0	0	0	0	0	1	0	0	0	1	0
ENSMUSG00000025925	210	199	222	218	224	201	207	237	212	258	256	233	230	239	229	240	251	249	164	233	455	235	289	215	247	196	304	354
ENSMUSG00000104379	19	21	20	12	17	11	17	10	14	9	21	17	13	23	18	13	17	20	7	12	19	4	15	8	5	5	19	17
ENSMUSG00000032719	1	8	7	9	1	3	15	4	2	2	2	4	2	11	1	1	7	3	0	2	9	2	7	4	1	3	9	14
ENSMUSG00000088943	0	0	0	0	0	0	0	0	0	0	0	0	0	0	0	0	0	0	0	0	1	0	0	0	0	0	0	0
ENSMUSG00000100652	1	1	0	0	0	0	1	1	0	2	0	0	0	0	0	1	0	0	0	0	1	2	2	0	1	3	4	2
ENSMUSG00000067795	31	35	40	31	18	24	33	32	20	32	25	27	33	23	15	40	42	27	24	27	41	19	36	21	20	14	34	30
ENSMUSG00000043716	7783	8613	9069	8463	8491	7785	8254	10274	9486	8865	8250	6315	8311	7497	9469	11277	8229	8059	7255	7822	7462	2834	4438	2763	3078	2296	4999	4236
ENSMUSG00000025921	224	258	301	294	293	167	389	381	232	447	451	254	218	277	488	478	446	393	205	367	681	389	254	278	340	295	377	396
ENSMUSG00000104165	5	8	8	2	2	4	7	3	5	5	3	4	5	2	3	5	6	4	1	6	1	2	7	3	1	1	10	8
ENSMUSG00000100868	1	0	0	0	0	0	0	0	0	0	1	0	0	0	0	0	0	0	0	0	7	2	11	2	2	2	14	8
ENSMUSG00000025920	2044	2083	2287	1674	1924	1783	1430	1872	2211	1747	1920	1735	1635	1518	1808	2304	1574	1705	1932	1493	1987	1028	2159	1029	955	878	3905	3521
ENSMUSG00000089982	0	0	0	0	0	0	0	0	0	0	0	0	0	0	0	0	0	0	0	0	3	0	3	1	1	0	5	6
ENSMUSG00000025939	670	669	772	607	665	641	573	812	892	709	733	671	632	638	744	998	718	728	710	681	1098	521	937	498	483	439	1273	1217
ENSMUSG00000102457	0	4	4	3	2	0	2	3	0	2	2	2	1	0	4	4	2	0	3	7	0	0	1	0	1	4	3	0
ENSMUSG00000079658	1331	1364	1574	1292	1376	1377	1110	1534	1837	1483	1507	1315	1274	1371	1530	1963	1446	1454	1474	1306	2361	1043	1918	1139	1121	923	2376	2378
ENSMUSG00000097744	0	0	0	1	1	1	0	1	0	0	0	0	0	0	2	0	1	2	0	0	2	0	6	1	1	0	2	0
ENSMUSG00000100959	0	0	0	0	0	0	0	0	0	0	0	0	0	0	0	0	0	0	0	0	1	0	2	0	0	0	0	0
ENSMUSG00000025940	321	342	370	357	328	321	307	410	412	427	370	386	426	402	394	582	448	357	431	342	783	458	598	484	524	428	507	662
ENSMUSG00000025779	10	19	15	18	12	2	10	12	11	11	10	9	7	11	9	16	15	12	3	10	21	6	2	8	10	7	20	6
ENSMUSG00000100093	0	0	0	0	0	2	0	1	0	0	0	0	0	0	0	0	0	0	0	0	0	0	1	0	0	0	1	0
ENSMUSG00000091020	24	36	20	17	12	18	30	19	20	18	12	22	19	17	13	12	17	20	16	11	6	0	9	2	0	14	5	1
ENSMUSG00000101640	0	0	0	0	0	0	0	0	0	0	0	0	0	0	0	0	0	0	0	0	0	0	0	0	0	0	0	0
ENSMUSG00000104133	0	0	0	0	0	0	0	0	0	0	0	0	0	0	0	0	0	0	0	0	0	0	0	0	0	0	0	0
ENSMUSG00000042686	22	44	50	44	32	24	58	46	26	43	37	45	30	33	20	24	73	56	21	27	79	26	21	42	31	24	45	56
ENSMUSG00000100110	0	0	0	0	0	0	0	0	0	0	0	0	0	0	0	0	0	0	0	0	0	0	0	0	0	0	0	0
ENSMUSG00000025777	1464	1292	1562	1060	1304	1182	901	1176	1622	1320	1473	1546	1113	1264	1328	1669	1122	1273	1457	999	1717	811	1949	896	759	769	3149	3286
ENSMUSG00000099899	7	3	1	2	7	1	1	1	1	3	1	3	1	4	4	3	2	1	3	2	2	0	1	1	1	2	7	5
ENSMUSG00000100272	0	0	0	0	0	0	0	0	0	0	0	0	0	0	0	0	0	0	0	0	0	0	2	0	0	0	0	0
ENSMUSG00000100398	0	0	0	0	0	0	0	0	0	0	1	0	0	0	0	0	0	0	0	0	0	0	0	0	0	0	0	1
ENSMUSG00000101589	5	3	13	9	6	2	8	4	9	9	8	3	4	7	11	8	2	5	5	11	17	16	13	7	7	6	17	10
ENSMUSG00000102048	0	0	0	0	0	0	0	1	0	0	0	0	0	0	2	1	1	0	1	0	2	0	2	0	0	1	0	0
ENSMUSG00000089534	0	0	0	0	0	0	0	0	0	0	0	0	0	0	0	0	0	0	0	0	0	0	0	0	0	0	0	0
ENSMUSG00000067780	0	32	48	72	10	0	123	39	1	50	23	38	15	28	6	46	125	56	4	13	102	3	5	24	5	13	11	12
ENSMUSG00000100053	18	5	21	15	9	10	20	14	8	26	22	20	8	17	23	20	19	21	5	16	39	16	24	7	17	13	38	24
ENSMUSG00000085125	6	12	9	8	6	6	7	4	12	10	14	6	5	8	15	2	10	10	4	6	44	9	17	12	12	12	32	28
ENSMUSG00000025776	30	164	191	289	113	24	306	238	40	374	225	139	79	162	209	322	358	204	35	142	836	183	44	173	202	187	76	65
ENSMUSG00000099895	1	0	0	0	0	1	0	0	0	0	0	0	1	0	0	0	0	0	1	0	4	0	0	2	0	0	3	7
ENSMUSG00000100554	0	0	0	2	0	0	1	0	0	0	0	0	0	0	0	0	0	0	0	0	2	1	3	1	0	0	10	14
ENSMUSG00000099473	18	17	14	14	21	15	9	8	23	14	13	23	22	18	13	23	26	14	14	14	10	8	13	4	9	2	28	40
ENSMUSG00000099591	0	0	0	0	0	0	0	0	0	0	0	0	1	0	0	0	0	0	0	0	13	7	18	3	7	4	43	47
ENSMUSG00000102001	1	2	0	0	0	1	1	0	0	0	0	0	0	0	0	0	0	0	0	0	0	0	1	0	0	0	0	1
ENSMUSG00000101717	10	12	14	12	13	9	6	7	10	9	23	19	16	13	6	15	9	17	11	14	2	21	4	13	13	8	8	7
ENSMUSG00000025774	0	0	1	0	0	0	0	0	0	0	0	0	0	0	0	0	0	0	0	0	0	0	1	0	0	0	0	0
ENSMUSG00000070977	0	0	0	0	0	0	0	0	0	0	0	0	0	0	0	0	0	0	0	0	0	0	0	0	0	0	0	0
ENSMUSG00000073735	0	0	0	0	0	0	0	0	0	0	0	0	0	0	0	0	0	0	0	0	0	0	0	0	0	0	0	0
ENSMUSG00000067773	0	0	0	0	0	0	0	0	0	0	0	0	0	0	0	0	0	0	0	0	0	0	0	0	0	0	0	0
ENSMUSG00000101685	0	0	0	1	0	0	1	1	0	0	0	0	0	0	1	0	0	0	0	1	3	0	1	0	0	0	0	2
ENSMUSG00000101738	0	0	0	1	0	0	0	0	0	0	0	0	0	0	0	0	0	1	0	0	0	0	0	0	0	0	0	0
ENSMUSG00000101306	0	0	0	0	0	0	0	0	0	0	0	0	0	0	0	0	0	0	0	0	0	0	1	0	0	0	0	0
ENSMUSG00000088800	0	0	0	0	0	0	0	0	0	0	0	0	0	0	0	0	0	0	0	0	0	0	2	0	0	0	0	0
ENSMUSG00000101644	0	0	0	0	0	0	0	0	0	0	0	0	0	0	0	0	0	0	0	0	0	0	0	0	0	0	0	0
ENSMUSG00000099433	0	0	0	0	0	0	0	0	0	0	0	0	0	0	0	0	0	0	0	0	0	0	0	0	0	0	0	0
ENSMUSG00000089787	1	0	0	0	0	1	0	0	0	0	0	0	0	0	0	0	0	0	0	0	0	0	2	0	1	0	0	0
ENSMUSG00000042596	29	10	19	12	3	9	5	5	7	20	46	19	40	17	32	27	17	11	3	16	39	28	22	11	15	21	63	40
ENSMUSG00000100720	1	2	1	3	1	0	0	1	0	0	1	0	1	1	1	1	1	0	1	0	1	1	1	0	0	0	6	4
ENSMUSG00000025927	4518	5097	5415	3975	4509	4507	2744	4601	4809	3809	5202	3814	5952	3657	6462	4659	4650	4525	3997	4471	10377	12250	13145	10839	12198	10283	6837	3174
ENSMUSG00000100538	0	0	1	0	0	0	0	0	0	0	0	0	0	1	0	0	0	0	1	0	0	0	3	1	0	0	0	0
ENSMUSG00000101117	0	0	0	0	0	0	0	0	0	0	0	0	0	0	0	0	0	0	0	0	0	0	0	0	0	0	0	0
ENSMUSG00000100204	1	1	4	3	1	0	2	3	3	1	3	0	3	2	5	2	1	1	2	1	5	1	8	0	4	0	6	2
ENSMUSG00000084668	0	0	0	0	0	0	0	0	0	0	0	0	0	0	0	0	0	0	0	0	0	0	0	0	0	0	0	0
ENSMUSG00000102597	0	0	0	0	0	0	0	0	0	0	0	0	0	0	0	0	0	0	0	0	1	0	0	0	0	0	1	0
ENSMUSG00000043760	2	0	5	0	1	5	3	0	0	4	3	3	0	1	2	1	0	1	1	1	8	2	20	0	5	1	6	7
ENSMUSG00000104095	0	0	0	0	0	0	0	0	0	0	0	0	0	0	1	0	0	0	0	0	1	0	1	0	0	0	0	0
ENSMUSG00000089914	0	0	0	0	0	0	0	0	0	0	0	0	0	0	0	0	0	0	0	0	0	0	1	0	0	0	0	0
ENSMUSG00000090142	0	0	0	0	0	0	0	0	0	0	0	0	0	0	0	0	0	0	0	0	0	0	0	0	0	0	0	0
ENSMUSG00000070175	0	0	0	0	0	0	0	0	0	0	0	0	0	0	0	0	0	0	0	0	0	0	0	0	0	0	0	0
ENSMUSG00000065559	0	0	0	0	0	0	0	0	0	0	0	0	0	0	0	0	0	0	0	0	0	0	0	0	0	0	0	0
ENSMUSG00000099906	0	0	0	0	0	1	0	0	1	0	1	0	0	0	0	0	0	0	0	0	0	1	3	0	0	0	1	1
ENSMUSG00000065480	0	0	0	0	0	0	0	0	0	0	0	0	0	0	0	0	0	0	0	0	0	0	0	0	0	0	0	0
ENSMUSG00000025929	0	0	0	0	0	0	0	0	0	0	0	0	0	0	0	0	0	0	0	0	0	0	0	0	0	0	0	0
ENSMUSG00000041872	0	1	3	0	0	0	0	4	2	1	3	3	3	6	1	3	2	1	1	0	6	1	6	0	2	3	1	5
ENSMUSG00000041859	908	1084	988	1039	948	968	1167	1350	1002	1202	873	818	1238	1090	1122	1198	1290	1051	686	1010	3007	1310	864	1059	1329	931	1626	1445
ENSMUSG00000099714	0	0	0	0	0	0	0	0	0	0	0	0	0	0	0	0	0	0	0	0	0	0	2	0	1	0	0	0
ENSMUSG00000102121	0	0	0	0	0	0	0	0	0	0	0	0	0	0	0	0	0	0	0	0	0	0	1	0	0	0	0	0
ENSMUSG00000088858	0	0	0	0	0	0	0	0	0	0	0	0	0	0	0	0	0	0	0	0	0	0	0	0	0	0	0	0
ENSMUSG00000097934	7	10	4	5	10	10	6	7	11	12	10	11	5	12	11	15	11	8	9	11	18	12	10	5	8	4	17	7
ENSMUSG00000025931	530	513	431	332	1023	1019	671	977	1081	1139	1134	1394	895	989	988	1122	890	1004	1264	975	999	572	611	488	469	429	2013	521
ENSMUSG00000077314	0	0	0	0	0	0	0	0	0	0	0	0	0	0	0	0	0	0	0	0	0	0	1	0	0	0	0	0
ENSMUSG00000100929	0	0	0	0	1	0	2	1	2	0	5	0	0	1	1	2	0	2	2	0	2	1	0	0	0	0	2	0
ENSMUSG00000041809	25	63	52	100	21	22	154	173	11	32	39	44	34	36	23	22	144	102	8	23	130	14	22	82	24	30	27	20
ENSMUSG00000041779	324	444	375	427	288	246	386	426	283	266	294	199	258	311	324	274	298	355	157	272	519	263	223	271	338	249	447	350
ENSMUSG00000099971	0	0	0	0	0	0	0	0	0	0	0	0	0	0	0	0	0	0	0	0	0	0	0	1	0	0	0	0
ENSMUSG00000100819	4	2	1	1	0	3	2	0	1	2	3	1	2	1	1	2	2	5	1	1	3	2	3	0	0	0	5	4
ENSMUSG00000025933	102	107	101	89	92	92	65	120	128	114	87	73	82	82	96	108	115	105	77	66	152	71	127	62	82	61	137	114
ENSMUSG00000102633	0	0	1	0	0	1	0	0	0	0	1	0	0	1	0	0	0	1	0	2	1	0	5	0	0	0	4	1
ENSMUSG00000025934	9	7	9	4	5	6	6	14	8	13	8	6	5	6	9	10	5	9	3	8	8	6	9	4	2	8	10	11
ENSMUSG00000099343	0	0	0	0	0	0	0	0	0	0	1	0	0	0	0	0	1	0	0	0	1	0	0	0	0	0	1	0
ENSMUSG00000096375	0	0	1	0	0	0	0	0	0	0	0	0	0	0	1	0	0	1	0	1	1	1	0	1	0	0	0	0
ENSMUSG00000025936	0	0	0	0	0	0	0	0	0	0	0	0	0	0	0	0	0	0	0	0	2	2	1	0	0	0	1	0
ENSMUSG00000093963	0	0	0	0	0	0	0	0	0	0	0	0	0	0	0	0	0	0	0	0	2	0	0	0	0	0	0	0
ENSMUSG00000067750	0	0	0	0	0	0	1	0	0	0	0	0	0	0	0	0	0	0	0	0	0	0	2	0	0	0	0	0
ENSMUSG00000086194	0	0	0	0	0	0	0	0	0	0	0	0	0	0	0	0	0	0	0	0	0	0	1	0	0	0	0	0
ENSMUSG00000094436	0	0	0	0	0	0	0	0	0	0	0	0	0	0	0	0	0	0	0	0	0	0	0	0	0	0	0	0
ENSMUSG00000041722	0	0	0	0	0	0	0	0	0	0	0	0	0	0	0	0	0	0	0	0	0	0	0	0	0	0	1	0
ENSMUSG00000085507	0	0	0	0	0	0	0	0	0	0	0	0	0	0	0	0	0	0	0	0	0	0	1	0	0	0	0	0
ENSMUSG00000094926	0	0	0	0	0	0	0	0	0	0	0	0	0	0	0	0	0	0	0	0	0	0	0	0	0	0	0	1
ENSMUSG00000085079	0	0	0	0	0	0	0	0	0	0	0	0	0	0	0	0	0	0	0	0	0	0	3	0	1	0	0	0
ENSMUSG00000085679	0	0	0	0	0	0	0	0	0	0	0	0	0	0	0	0	0	0	0	0	0	0	2	0	0	0	0	0
ENSMUSG00000028033	27	29	43	24	25	17	35	28	24	38	35	38	27	23	23	49	41	33	21	26	55	25	38	18	13	13	172	136
ENSMUSG00000104138	0	0	0	0	0	0	0	0	0	0	0	0	0	0	0	0	1	0	0	0	0	0	1	0	0	0	1	1
ENSMUSG00000082935	5	29	9	23	21	14	17	36	29	6	6	6	3	22	6	3	4	19	22	14	12	2	7	0	15	1	7	7
ENSMUSG00000103748	1	1	0	0	0	0	0	0	0	0	0	1	0	0	0	0	0	1	0	0	0	0	1	0	0	0	1	0
ENSMUSG00000097109	0	1	0	0	0	0	0	0	0	0	0	0	0	0	0	0	0	0	0	0	0	0	2	0	0	0	2	2
ENSMUSG00000099692	0	0	0	0	0	0	0	0	0	0	0	0	0	0	0	0	0	0	0	0	1	0	1	0	0	0	1	0
ENSMUSG00000100418	0	0	0	0	0	0	0	0	0	0	0	0	0	0	0	0	0	0	0	0	0	0	0	0	0	0	0	0
ENSMUSG00000041670	916	761	832	481	679	582	463	571	725	626	732	796	629	717	571	843	572	595	728	488	442	427	643	355	251	317	1395	1465
ENSMUSG00000097642	0	0	0	0	0	0	0	0	0	0	0	0	0	0	0	0	0	0	0	0	2	0	2	0	0	0	2	4
ENSMUSG00000101468	0	0	0	0	0	0	0	1	0	0	0	0	1	0	0	0	0	0	0	1	0	0	0	0	0	0	1	2
ENSMUSG00000101227	0	1	1	0	1	1	2	2	2	2	2	1	0	3	0	1	3	3	0	1	0	0	6	0	0	0	5	3
ENSMUSG00000073730	0	1	1	1	0	3	3	0	4	2	7	1	0	6	1	5	6	2	4	1	1	2	2	1	1	0	4	0
ENSMUSG00000089553	0	0	0	0	0	0	0	0	0	0	0	0	0	0	0	0	0	0	0	0	0	0	0	0	0	0	0	0
ENSMUSG00000102766	0	0	0	0	0	0	0	0	0	0	0	0	0	0	1	0	0	0	1	0	1	0	0	2	0	0	0	0
ENSMUSG00000065405	0	0	0	0	0	0	0	0	0	0	0	0	0	0	0	0	0	0	0	0	0	0	0	0	0	0	0	1
ENSMUSG00000097970	8	10	11	11	5	4	5	5	4	7	10	5	7	8	12	9	9	7	6	9	19	8	18	10	12	10	12	13
ENSMUSG00000065567	0	0	0	0	0	0	0	0	0	0	0	0	0	0	0	0	0	0	0	0	0	0	0	0	0	0	0	0
ENSMUSG00000100775	0	0	0	0	0	1	0	2	3	0	1	0	0	3	0	1	5	3	0	0	1	1	2	0	0	0	3	1
ENSMUSG00000101226	0	0	0	0	0	0	0	0	0	0	0	0	0	0	0	0	0	0	0	0	0	0	0	0	0	0	0	0
ENSMUSG00000026158	443	482	559	423	526	493	438	524	672	534	568	491	526	505	549	663	610	550	538	482	581	421	630	318	323	286	925	933
ENSMUSG00000097920	0	0	0	1	1	0	1	0	1	2	0	0	0	0	1	1	0	1	0	2	5	0	2	0	1	0	3	2
ENSMUSG00000099503	0	0	0	0	0	0	0	1	0	1	1	0	0	0	0	0	0	0	0	0	0	0	0	0	1	0	2	0
ENSMUSG00000026156	283	216	315	193	269	202	171	240	334	266	356	328	246	268	226	337	201	222	364	278	102	121	194	98	81	109	376	359
ENSMUSG00000026155	1414	1593	1687	1414	1379	1340	1201	1722	1654	1660	1671	1463	1554	1486	1698	2061	1546	1493	1505	1369	1003	587	849	549	585	479	1369	1233
ENSMUSG00000026154	363	375	410	312	322	285	233	314	389	277	253	194	233	236	343	318	250	278	214	259	336	167	240	191	174	141	271	293
ENSMUSG00000102495	0	0	0	0	0	0	0	0	0	0	0	0	0	0	0	0	0	0	0	0	0	0	0	1	0	0	0	2
ENSMUSG00000026153	1189	1289	1438	1185	1170	1005	1171	1333	1404	1169	1335	1238	1375	1338	1306	1530	1506	1428	1038	1244	3044	1500	2133	1515	1556	1267	2561	2657
ENSMUSG00000102398	5	3	6	5	10	4	3	3	1	4	4	8	1	2	4	4	4	7	5	3	3	2	4	1	6	1	5	9
ENSMUSG00000097670	0	0	0	0	0	0	0	0	0	0	0	0	0	0	0	0	0	0	0	0	0	0	2	0	0	0	0	0
ENSMUSG00000026147	5	15	18	17	20	10	22	19	10	13	18	29	10	12	7	23	29	17	7	5	41	14	9	20	24	23	29	19
ENSMUSG00000026141	2	6	4	0	6	2	8	3	5	8	12	12	5	4	7	8	4	4	3	3	11	1	5	5	0	2	36	17
ENSMUSG00000077463	0	0	0	0	0	0	0	0	0	0	0	0	0	0	0	0	0	0	0	0	0	0	0	0	0	0	0	0
ENSMUSG00000099997	2	0	1	2	3	0	2	1	3	1	1	1	1	3	0	0	0	1	0	2	2	0	3	0	1	0	3	1
ENSMUSG00000100131	0	0	0	0	0	0	0	0	0	2	0	0	0	0	0	0	0	0	0	0	2	0	1	0	0	0	2	4
ENSMUSG00000067736	0	0	0	0	0	0	0	0	0	0	0	1	1	3	0	0	1	0	0	0	0	0	0	0	0	0	1	0
ENSMUSG00000101939	4	2	1	4	2	0	4	6	10	12	14	10	10	10	10	9	11	12	6	8	76	10	40	15	12	12	31	47
ENSMUSG00000101111	0	0	1	0	0	0	0	0	0	1	0	0	0	0	0	0	0	0	0	0	1	0	1	0	0	0	0	0
ENSMUSG00000100862	0	0	0	0	0	0	0	0	0	0	0	0	0	0	0	0	0	338	0	1	4	0	10	0	1	0	0	1
ENSMUSG00000102070	0	0	0	0	0	0	1	0	0	0	0	0	0	0	2	0	0	0	0	0	3	0	5	0	4	2	4	4
ENSMUSG00000101249	3	0	0	2	1	2	1	0	5	0	3	1	1	0	1	2	0	1	0	0	2	1	2	0	0	1	3	0
ENSMUSG00000073725	942	928	1055	836	820	749	787	954	998	876	815	869	823	824	887	1032	969	939	791	752	1244	656	1097	729	731	586	1642	1549
ENSMUSG00000100808	0	0	0	0	0	0	0	0	0	0	0	0	0	0	0	0	0	0	0	0	0	0	0	0	0	0	0	0
ENSMUSG00000100483	0	0	0	0	0	0	0	0	0	0	0	0	0	0	0	0	0	0	0	0	0	0	1	0	0	0	0	0
ENSMUSG00000100450	0	0	0	0	0	0	0	0	0	0	0	0	0	0	0	0	0	0	0	0	1	0	2	0	0	0	0	0
ENSMUSG00000099392	1	0	1	0	0	0	0	0	0	0	0	0	0	0	0	0	0	0	0	0	0	0	2	0	0	0	1	0
ENSMUSG00000033569	1505	1416	1534	1050	1358	1223	1061	1194	1462	1332	1605	1557	1189	1261	1208	1611	1109	1242	1351	1013	1491	744	1554	668	575	612	4173	4201
ENSMUSG00000080849	0	0	0	0	0	0	0	0	0	0	0	0	0	0	0	0	0	0	0	0	0	0	2	0	0	0	0	0
ENSMUSG00000104257	1	0	0	2	0	0	0	2	2	0	1	1	1	0	2	0	1	1	0	1	4	0	3	0	0	0	5	1
ENSMUSG00000096866	0	0	0	0	0	0	2	0	0	0	0	0	1	0	0	0	0	0	0	0	0	0	0	0	0	1	0	3
ENSMUSG00000102296	1	0	0	0	0	0	0	0	0	2	1	2	0	2	1	0	2	1	1	0	3	0	6	1	0	1	4	5
ENSMUSG00000103209	2	2	2	1	0	0	3	2	3	3	1	2	0	1	1	0	3	1	0	1	6	0	13	1	1	0	13	14
ENSMUSG00000104027	1	0	3	1	4	0	0	0	1	1	1	0	1	1	1	2	1	2	0	0	6	1	19	0	2	0	13	19
ENSMUSG00000102407	2	3	0	2	0	1	0	2	3	1	0	1	2	0	1	3	5	2	1	0	8	1	21	1	0	2	24	14
ENSMUSG00000103214	0	1	2	1	2	1	1	0	1	0	0	2	0	0	0	1	0	0	0	0	10	0	17	0	1	0	23	11
ENSMUSG00000104100	0	1	0	1	4	3	1	0	2	1	0	4	2	0	2	1	0	2	2	4	4	0	21	0	0	0	16	12
ENSMUSG00000084740	0	0	0	0	0	0	0	0	0	0	0	0	0	0	0	0	0	0	0	0	0	0	0	0	0	0	1	0
ENSMUSG00000103889	1	2	0	0	0	0	1	2	1	3	1	2	2	1	2	2	1	2	2	1	4	0	14	1	1	0	9	5
ENSMUSG00000101301	2	1	1	0	0	0	0	0	3	0	0	0	0	0	1	0	0	1	0	0	2	0	5	1	0	0	1	2
ENSMUSG00000104221	1	6	1	0	1	2	0	0	1	5	2	2	0	5	0	0	1	2	0	1	2	0	11	1	0	1	11	9
ENSMUSG00000102250	3	0	4	1	2	1	2	1	2	0	1	5	0	2	0	2	2	2	0	3	7	1	30	1	0	1	13	8
ENSMUSG00000102317	1	2	1	3	2	2	2	1	3	2	4	5	1	2	7	3	4	4	3	1	11	1	48	1	0	0	23	14
ENSMUSG00000103563	2	3	2	2	3	3	2	2	2	3	5	2	0	6	2	2	4	5	3	2	3	1	29	0	0	2	13	7
ENSMUSG00000102465	7	9	6	1	8	11	9	7	16	10	4	15	3	6	12	16	5	9	8	13	8	0	26	1	0	2	32	18
ENSMUSG00000102659	5	6	0	1	1	3	2	1	1	1	2	1	1	3	3	4	3	3	1	0	13	0	25	3	2	2	13	15
ENSMUSG00000103924	1	1	4	0	1	0	1	0	1	1	3	1	0	1	4	2	1	0	1	5	8	1	40	0	0	0	22	16
ENSMUSG00000104132	1	4	3	1	0	3	1	4	3	4	3	5	2	4	1	4	8	1	0	1	9	0	24	0	0	0	17	14
ENSMUSG00000102747	1	1	2	1	0	0	1	2	8	6	5	5	3	3	3	3	3	1	1	1	4	0	22	0	1	0	17	9
ENSMUSG00000102386	4	2	2	1	3	7	5	5	8	15	6	7	0	7	3	16	4	7	9	9	1	1	6	1	0	0	3	12
ENSMUSG00000103004	0	1	0	1	1	0	0	0	1	0	0	0	0	0	0	0	0	0	0	0	1	0	5	0	0	0	0	5
ENSMUSG00000104516	33	27	20	27	39	30	28	21	30	19	45	56	26	28	26	26	36	46	25	16	38	21	33	20	11	18	127	110
ENSMUSG00000101618	0	0	0	0	0	0	0	0	0	0	0	0	0	0	0	0	0	0	0	0	0	0	3	0	0	0	1	0
ENSMUSG00000099458	0	0	0	0	0	0	0	0	0	0	1	0	0	0	0	0	0	0	0	0	1	1	0	0	0	0	1	0
ENSMUSG00000101524	0	0	0	0	0	0	0	0	0	0	0	0	0	0	0	0	0	0	0	0	0	0	0	0	0	0	1	0
ENSMUSG00000088111	0	0	0	0	0	0	0	0	0	0	0	0	0	0	0	0	0	0	0	0	0	0	0	0	0	0	0	0
ENSMUSG00000073722	0	0	0	0	0	0	0	0	0	0	0	0	0	0	0	0	0	0	0	0	2	0	2	0	0	0	1	2
ENSMUSG00000095256	0	0	0	0	0	0	0	0	0	0	0	0	0	0	0	0	0	0	0	0	0	0	1	0	0	0	0	0
ENSMUSG00000100310	0	0	0	0	0	0	0	0	0	0	0	0	0	0	0	0	0	0	0	0	0	0	0	0	0	0	0	0
ENSMUSG00000101514	0	1	0	0	0	0	0	0	0	0	0	0	0	0	0	0	0	0	0	0	2	0	2	0	0	0	2	1
ENSMUSG00000101033	0	0	0	0	0	0	0	0	0	0	0	0	0	0	0	0	0	0	0	0	0	0	0	0	0	0	0	0
ENSMUSG00000101372	0	3	0	0	0	0	0	1	0	0	1	0	1	0	1	3	0	0	1	0	6	0	7	1	1	3	1	0
ENSMUSG00000103241	0	0	0	0	0	0	0	0	0	0	0	0	0	0	0	0	0	0	0	0	0	0	0	0	0	0	0	0
ENSMUSG00000086240	1	1	2	3	1	1	1	5	3	1	2	1	1	1	0	4	1	1	1	0	0	0	0	0	0	0	0	0
ENSMUSG00000048411	0	0	0	0	0	0	0	1	0	0	0	0	0	0	0	0	0	0	0	0	0	0	3	0	1	0	2	0
ENSMUSG00000081557	0	1	0	1	0	0	0	0	0	0	0	0	0	0	0	2	0	1	1	0	0	0	3	0	0	0	0	4
ENSMUSG00000058590	0	0	0	0	0	0	0	0	0	0	0	0	0	0	0	0	0	0	0	0	0	0	0	0	0	0	0	0
ENSMUSG00000101235	0	0	0	0	0	0	0	0	0	0	0	0	0	0	0	0	0	0	0	0	0	0	0	0	0	0	1	0
ENSMUSG00000064433	0	0	0	0	0	0	0	0	0	0	0	0	0	0	0	0	0	0	0	0	0	0	0	0	0	0	0	0
ENSMUSG00000080625	0	0	0	0	0	0	0	0	0	0	0	0	0	0	0	0	0	0	0	0	0	0	0	0	0	0	0	1
ENSMUSG00000080391	0	0	0	0	0	0	0	0	0	0	0	0	0	0	0	0	0	0	0	0	0	0	0	0	0	0	0	0
ENSMUSG00000099257	0	0	0	0	0	0	0	0	0	0	0	0	0	0	0	0	0	0	0	0	0	0	0	0	0	0	0	0
ENSMUSG00000099492	3	1	2	3	1	0	2	4	5	1	3	2	1	0	1	5	0	1	2	2	5	4	2	2	0	3	7	8
ENSMUSG00000101726	0	0	0	0	0	0	0	0	1	1	0	0	0	0	0	1	0	0	0	1	1	0	1	0	2	0	1	1
ENSMUSG00000096829	0	0	0	0	0	0	0	0	0	0	0	0	0	0	0	0	0	0	0	0	0	0	1	0	0	0	0	0
ENSMUSG00000098883	0	0	0	0	0	0	0	0	0	0	0	0	0	0	0	0	0	0	0	0	0	0	0	0	0	0	0	0
ENSMUSG00000053185	0	0	0	0	1	0	1	1	2	0	1	0	0	0	0	0	0	1	1	0	0	0	4	0	0	0	1	2
ENSMUSG00000100261	0	1	0	1	1	0	1	1	2	0	0	1	0	2	0	1	1	0	0	1	7	1	4	1	3	0	4	7
ENSMUSG00000101180	0	0	0	0	1	0	0	0	0	0	0	0	0	0	0	0	0	0	0	0	0	0	0	0	0	0	0	0
ENSMUSG00000048874	2924	2768	3034	2408	2466	2109	2377	2473	2656	2276	2709	2441	2632	2460	2525	2941	2616	2403	2092	2223	4719	2510	3955	2538	2652	2152	5361	5016
ENSMUSG00000103783	1	1	5	4	6	3	2	3	4	2	1	3	1	4	1	1	1	1	1	0	9	3	14	3	0	1	5	3
ENSMUSG00000104315	2	5	1	4	2	2	1	0	3	1	0	0	1	0	4	4	2	1	2	1	5	2	10	2	1	3	9	6
ENSMUSG00000026064	978	962	1159	883	945	988	772	1037	1175	1036	1018	979	966	960	1072	1299	989	958	1011	886	548	311	548	274	320	270	793	844
ENSMUSG00000086151	0	0	0	0	0	0	0	0	0	0	0	0	0	0	0	0	0	0	0	0	0	0	0	0	0	0	0	0
ENSMUSG00000086726	0	0	0	0	0	0	0	0	0	0	0	0	0	0	0	0	0	0	0	0	0	0	2	0	0	0	0	0
ENSMUSG00000087346	0	0	0	0	0	0	0	0	0	0	1	0	0	0	0	0	0	0	0	0	0	0	0	0	0	0	0	0
ENSMUSG00000100371	0	0	0	0	0	0	0	0	0	0	0	0	0	0	0	0	0	0	0	0	0	0	3	0	0	0	0	0
ENSMUSG00000100237	0	0	0	0	0	0	0	0	0	0	0	0	0	0	0	0	0	0	0	0	0	0	0	0	0	0	0	0
ENSMUSG00000098529	0	0	0	0	0	0	0	0	0	0	0	0	0	0	0	0	0	0	0	0	0	0	0	0	0	0	0	0
ENSMUSG00000086727	1	0	0	0	1	1	1	0	0	0	1	1	0	0	0	0	0	1	0	0	0	0	1	0	0	0	0	0
ENSMUSG00000100910	0	0	0	0	1	0	0	0	0	0	1	0	0	0	0	0	0	0	0	0	0	0	4	0	0	0	0	2
ENSMUSG00000099796	0	0	0	0	0	0	0	0	0	0	0	0	0	0	0	0	0	0	0	0	0	0	0	0	0	0	1	0
ENSMUSG00000050217	0	0	1	1	1	0	0	0	0	0	0	0	1	1	0	1	0	0	0	0	1	0	0	0	0	0	2	3
ENSMUSG00000026063	0	0	0	0	0	0	0	0	0	0	0	0	0	0	0	0	0	0	0	0	2	0	0	0	0	0	0	0
ENSMUSG00000077664	0	0	0	0	0	0	0	0	0	0	0	0	0	0	0	0	0	0	0	0	0	0	0	0	0	0	0	0
ENSMUSG00000100205	0	0	1	0	0	0	0	0	0	0	0	0	0	0	0	0	0	0	0	0	0	0	1	0	0	0	0	0
ENSMUSG00000100592	0	0	0	0	0	0	0	0	0	0	0	0	0	0	0	0	0	0	0	0	0	0	0	0	0	0	0	0
ENSMUSG00000094215	0	0	0	0	0	0	0	0	0	0	0	0	0	0	1	0	0	0	0	0	0	0	0	0	0	0	0	2
ENSMUSG00000101093	0	0	0	0	0	0	0	0	0	0	0	0	0	0	0	0	0	0	0	0	0	0	1	0	0	0	2	1
ENSMUSG00000070960	0	0	0	0	0	1	0	2	0	0	1	1	1	0	0	0	0	0	0	0	0	0	0	0	0	0	0	2
ENSMUSG00000088620	0	0	0	0	0	0	0	0	0	0	0	0	0	0	0	0	0	0	0	0	0	0	0	0	0	0	0	0
ENSMUSG00000082159	0	0	1	0	0	0	0	0	0	0	0	0	0	0	0	0	0	0	0	0	0	0	1	1	0	0	2	0
ENSMUSG00000026058	584	571	668	472	689	578	441	489	830	569	618	569	449	496	489	623	470	578	656	546	564	313	719	292	293	298	1198	1206
ENSMUSG00000064688	0	0	0	0	0	0	0	0	0	0	0	0	0	0	0	0	0	0	0	0	0	0	0	0	0	0	0	0
ENSMUSG00000103482	14	7	11	5	9	16	6	14	21	13	10	11	9	13	18	27	3	7	10	19	3	2	17	2	1	1	16	7
ENSMUSG00000104498	0	0	0	0	0	0	0	0	0	0	0	0	0	0	0	0	0	0	0	0	0	0	0	0	0	0	0	0
ENSMUSG00000104313	0	3	1	0	1	0	0	0	2	2	0	0	1	4	0	0	1	1	0	1	2	0	9	0	0	0	7	5
ENSMUSG00000102865	0	0	0	0	0	0	0	0	0	0	0	0	0	0	0	0	0	0	0	0	4	3	6	0	1	0	11	3
ENSMUSG00000102321	26	9	6	2	13	13	2	11	13	19	14	16	9	9	10	23	7	13	8	18	7	4	10	2	2	2	19	12
ENSMUSG00000091318	1	1	0	1	0	3	0	3	3	1	1	2	1	0	1	2	0	2	3	2	6	6	22	2	5	6	14	12
ENSMUSG00000089489	0	0	0	0	0	0	0	0	0	0	0	0	0	0	0	0	0	0	0	0	0	0	1	0	0	0	0	0
ENSMUSG00000104433	10	3	7	5	8	6	3	3	6	5	3	4	6	6	4	9	2	5	4	2	3	0	9	1	0	1	12	9
ENSMUSG00000089395	0	0	0	0	0	0	0	0	0	0	0	0	0	0	0	0	0	1	0	0	0	0	0	0	0	0	0	0
ENSMUSG00000102926	0	0	0	0	0	0	0	0	0	0	0	0	0	0	0	0	0	0	0	0	1	1	4	0	0	0	0	0
ENSMUSG00000100497	0	0	0	0	0	0	0	0	0	0	0	0	0	0	0	0	0	0	0	0	0	0	0	1	1	0	0	1
ENSMUSG00000102917	0	0	0	0	0	0	0	0	0	0	0	0	0	0	0	0	0	0	0	0	0	0	0	0	0	0	0	0
ENSMUSG00000100481	15	11	22	18	13	1	9	13	10	9	10	8	16	9	9	8	16	11	10	5	5	1	2	0	0	2	1	5
ENSMUSG00000100590	0	0	0	0	0	0	0	0	0	1	0	0	0	0	0	0	0	0	0	0	1	0	1	0	1	0	1	0
ENSMUSG00000088750	0	0	0	0	0	0	0	0	0	0	0	0	0	0	0	0	0	0	0	0	0	0	0	0	0	0	0	0
ENSMUSG00000104230	0	0	0	0	0	0	0	0	0	0	0	1	0	0	0	1	1	0	0	0	0	0	0	0	0	0	0	0
ENSMUSG00000101754	0	0	0	0	0	0	0	0	0	0	0	0	0	0	0	0	0	0	0	0	1	0	2	0	0	0	0	0
ENSMUSG00000065223	0	0	0	0	0	0	0	0	0	0	0	0	0	0	0	0	0	0	0	0	0	0	0	0	0	0	0	0
ENSMUSG00000100318	0	1	0	0	0	0	0	0	0	0	0	0	0	0	0	0	0	0	0	0	1	0	0	0	0	0	0	0
ENSMUSG00000101612	1	1	1	1	0	1	0	0	0	1	0	1	0	0	0	1	0	2	0	0	4	0	1	0	0	0	5	0
ENSMUSG00000065260	0	0	0	0	0	0	0	0	0	0	0	0	0	0	0	0	0	0	0	0	0	0	0	0	0	0	0	0
ENSMUSG00000026134	407	451	439	369	414	446	424	494	482	458	414	393	476	396	461	542	466	449	354	422	779	352	395	300	354	307	761	742
ENSMUSG00000101682	0	0	0	0	0	1	1	1	2	0	0	1	0	0	0	0	0	0	2	0	1	2	1	1	0	1	1	2
ENSMUSG00000102714	1	0	1	1	0	0	0	1	0	0	1	0	0	1	3	1	2	1	1	0	7	0	9	0	0	1	9	11
ENSMUSG00000102093	0	0	0	0	0	0	0	0	0	0	0	0	0	0	0	0	0	0	0	0	0	0	2	0	0	0	0	0
ENSMUSG00000103746	24	34	25	21	25	30	13	20	25	23	25	16	19	23	16	25	22	21	24	22	20	12	10	11	19	24	23	21
ENSMUSG00000102198	1	0	0	0	0	0	1	1	2	1	0	0	1	1	0	0	1	0	0	0	9	1	6	1	0	1	5	4
ENSMUSG00000004768	803	783	740	622	686	571	595	768	844	633	715	668	715	723	726	883	672	701	662	680	894	621	755	580	692	539	1332	1353
ENSMUSG00000042215	93	105	108	109	112	105	117	112	122	132	97	113	131	102	107	161	117	108	107	126	177	99	96	100	85	93	229	199
ENSMUSG00000103072	0	0	0	0	0	0	0	0	0	0	0	0	0	0	0	0	0	0	0	0	0	0	0	1	0	1	0	1
ENSMUSG00000042197	2845	2873	3216	2264	2525	2454	2158	2728	3075	2474	2738	2738	2656	2781	2770	3390	2519	2627	2519	2368	3748	2273	3820	2071	2318	1805	5143	5173
ENSMUSG00000081402	1	2	4	2	0	1	3	2	0	3	3	5	3	0	2	5	0	3	1	1	3	0	2	0	1	2	3	4
ENSMUSG00000042182	299	259	303	207	235	251	190	216	290	278	278	329	155	206	206	309	172	270	272	183	143	138	255	133	116	62	758	870
ENSMUSG00000104416	4	2	5	1	2	0	1	1	0	1	2	2	0	3	0	1	2	0	2	0	3	2	5	0	1	1	5	8
ENSMUSG00000026131	356	326	373	243	292	275	215	346	398	481	358	404	298	296	414	530	333	347	335	321	368	267	485	288	255	230	640	650
ENSMUSG00000103888	0	0	0	0	0	0	0	0	0	0	0	0	0	0	0	0	0	0	0	0	0	0	0	0	0	0	0	0
ENSMUSG00000103596	1	1	0	0	1	1	0	2	3	2	0	0	0	0	4	2	2	1	1	1	0	1	6	0	0	1	4	4
ENSMUSG00000099382	0	0	0	0	0	0	0	0	0	0	0	0	0	0	0	0	0	0	0	0	0	0	2	0	0	0	0	1
ENSMUSG00000084506	0	0	0	0	0	0	0	0	0	0	0	0	0	0	0	0	0	0	0	0	0	0	0	0	0	0	1	0
ENSMUSG00000103364	2	3	1	1	1	3	2	5	3	7	3	5	1	3	4	3	0	3	2	4	6	0	11	0	0	0	11	8
ENSMUSG00000105982	0	0	0	0	0	0	0	0	0	0	0	0	0	0	0	0	0	0	0	0	0	0	0	0	0	0	0	0
ENSMUSG00000103405	0	0	0	0	0	0	0	0	0	0	0	0	0	0	0	0	0	0	0	0	0	0	0	0	0	0	0	0
ENSMUSG00000096992	10	3	9	2	7	5	8	8	5	13	15	14	4	4	6	8	11	12	6	8	39	16	39	13	17	8	47	48
ENSMUSG00000104475	11	11	12	23	8	3	29	12	8	16	18	16	6	20	16	12	28	8	3	12	97	48	19	24	38	21	35	63
ENSMUSG00000103001	0	0	0	0	0	0	0	0	1	0	0	0	0	0	0	0	0	0	0	0	0	0	4	0	1	0	3	1
ENSMUSG00000104397	0	0	0	0	0	0	0	0	0	0	0	0	0	0	0	0	0	0	0	0	0	0	0	0	0	0	0	0
ENSMUSG00000102839	0	0	0	0	0	0	0	0	0	0	0	0	0	0	0	0	0	0	0	0	0	0	0	0	0	0	0	0
ENSMUSG00000101206	0	0	0	0	0	0	0	0	0	0	0	0	0	0	0	0	0	0	0	0	2	1	0	0	1	0	0	2
ENSMUSG00000101462	36	29	33	28	32	34	42	41	54	48	52	55	22	43	45	65	42	39	44	34	35	13	20	18	16	21	45	42
ENSMUSG00000102336	228	202	268	202	178	132	187	155	165	139	269	255	172	207	145	130	250	153	109	122	472	146	316	139	160	131	432	417
ENSMUSG00000092852	0	0	0	0	0	0	0	0	0	0	0	0	0	0	0	0	0	0	0	0	0	0	0	0	0	0	0	0
ENSMUSG00000042111	374	426	467	502	519	421	323	473	529	464	410	453	494	392	497	580	483	404	482	449	621	336	364	319	328	365	493	552
ENSMUSG00000101711	0	0	0	0	0	0	0	0	0	0	0	0	0	0	0	0	0	0	0	0	5	1	4	1	0	2	3	1
ENSMUSG00000026127	1065	1091	1115	961	983	976	917	1147	1055	1026	1011	886	1084	930	1089	1159	1035	974	901	890	1632	938	1186	975	1109	771	1466	1329
ENSMUSG00000026126	5	14	9	30	16	6	23	26	11	30	24	8	19	29	28	22	30	27	6	17	22	19	9	19	17	7	11	9
ENSMUSG00000100280	1	4	4	7	1	0	6	8	3	5	3	0	1	1	4	3	4	5	3	3	5	0	1	2	2	1	1	0
ENSMUSG00000101223	0	0	0	1	0	0	0	0	0	0	0	0	1	1	0	0	0	0	0	0	3	1	1	0	1	1	1	1
ENSMUSG00000026125	0	0	1	0	0	0	1	0	0	1	0	0	0	0	1	0	0	0	0	0	0	0	1	0	0	0	2	1
ENSMUSG00000101116	0	0	0	0	0	0	0	0	0	0	0	0	0	0	0	0	0	0	0	0	0	0	0	0	0	0	0	0
ENSMUSG00000026124	0	0	0	0	0	0	0	0	0	0	0	0	0	0	0	0	0	0	0	0	0	0	0	0	0	1	1	0
ENSMUSG00000101803	0	0	0	0	0	0	0	0	0	0	0	0	0	0	0	0	0	0	0	0	0	0	1	0	0	0	0	0
ENSMUSG00000037529	0	0	0	1	1	0	0	1	0	0	0	1	0	0	0	0	0	0	0	0	1	0	4	1	0	0	0	0
ENSMUSG00000045815	0	0	0	0	0	0	0	0	0	0	0	0	0	0	0	0	0	1	0	0	0	2	0	1	1	1	1	1
ENSMUSG00000045174	1488	1502	1495	1020	1259	1132	801	1025	1421	1056	1096	1064	996	1026	1141	1218	896	1024	1302	840	647	534	915	593	466	527	1853	1764
ENSMUSG00000100524	0	0	0	0	0	0	0	0	0	0	0	0	1	0	0	0	0	0	0	1	1	0	0	0	0	0	0	1
ENSMUSG00000102499	0	0	0	0	0	0	0	0	0	0	0	0	0	0	0	0	0	0	0	0	0	0	0	0	0	0	0	0
ENSMUSG00000103521	0	0	0	0	0	1	0	0	0	0	0	0	1	0	0	1	1	0	0	0	2	0	2	0	0	0	2	0
ENSMUSG00000104098	0	0	1	0	1	0	0	1	0	0	0	0	0	0	0	0	0	1	0	0	1	0	0	0	0	0	1	1
ENSMUSG00000037509	664	635	671	489	1022	1047	723	1062	1201	1046	1137	1157	1011	949	1400	1220	990	1010	962	1258	1118	789	382	364	324	368	2198	949
ENSMUSG00000102537	0	0	0	0	0	0	0	0	0	0	0	0	0	1	0	0	0	1	2	1	0	0	0	0	0	1	2	1
ENSMUSG00000102612	0	0	0	0	0	0	0	0	1	1	0	0	1	0	0	0	0	0	0	0	2	1	2	1	2	1	4	5
ENSMUSG00000104002	62	59	70	44	30	46	41	50	45	30	46	34	63	52	48	38	44	58	20	46	53	53	46	36	46	36	87	61
ENSMUSG00000037503	10895	11487	11827	9489	10198	10360	8532	10573	12136	9662	9929	9032	10263	9511	10851	12050	9727	9512	10003	8903	15335	10129	13237	9335	10609	8810	18863	18056
ENSMUSG00000104358	0	0	0	0	1	0	0	0	0	0	2	2	1	1	0	1	2	2	1	2	117	57	96	35	63	37	116	111
ENSMUSG00000026123	1149	1119	1095	872	1047	1054	818	1187	1291	999	949	930	983	964	1114	1230	1057	952	1057	1011	1412	845	1134	877	861	716	1771	1503
ENSMUSG00000103716	0	0	0	0	0	0	0	0	0	0	0	0	0	0	1	0	0	0	0	0	0	0	2	0	0	0	2	0
ENSMUSG00000103548	2	1	0	1	0	1	0	0	1	0	0	0	0	1	0	1	0	0	1	0	1	1	0	0	1	0	0	0
ENSMUSG00000103760	0	0	0	0	0	0	0	0	0	0	0	0	0	0	0	0	0	0	0	0	0	0	0	2	0	0	2	0
ENSMUSG00000103997	0	0	0	0	0	0	0	0	0	0	0	0	0	0	0	0	0	0	0	0	0	0	0	0	0	0	0	0
ENSMUSG00000077231	0	0	0	0	0	0	0	0	0	0	0	0	0	0	0	0	0	0	0	0	0	0	0	0	0	0	0	0
ENSMUSG00000104417	0	0	0	0	0	0	0	0	0	0	0	0	0	0	0	0	0	0	0	0	0	0	1	0	0	0	0	0
ENSMUSG00000064601	0	0	0	0	0	0	0	0	0	0	0	0	0	0	0	0	0	0	0	0	0	0	0	0	0	0	0	0
ENSMUSG00000101714	0	0	0	0	0	0	0	0	0	0	0	0	0	0	0	0	0	0	0	0	0	0	0	0	0	0	0	0
ENSMUSG00000102531	1	0	0	0	0	0	0	0	1	0	0	1	0	0	0	0	0	0	1	0	0	0	0	0	0	1	0	1
ENSMUSG00000103096	0	0	0	0	0	0	0	0	0	0	0	0	0	0	0	0	0	0	0	0	0	0	4	0	0	0	0	0
ENSMUSG00000102279	0	0	0	0	0	0	0	0	0	0	0	0	0	0	0	0	0	0	0	0	0	0	0	0	0	0	0	0
ENSMUSG00000103708	1	0	0	0	0	0	0	0	0	0	0	0	0	0	0	0	0	0	1	2	0	1	1	0	0	0	1	0
ENSMUSG00000104201	0	0	0	0	0	0	0	0	0	0	0	0	0	0	0	0	0	0	0	0	0	0	0	0	0	0	0	0
ENSMUSG00000102434	0	0	0	0	0	0	0	0	0	0	0	1	0	0	0	0	0	0	0	0	0	0	0	0	0	0	1	0
ENSMUSG00000045216	2571	2672	2613	1845	2436	2260	1678	2242	2639	2305	2366	2189	2302	2033	2327	2359	2090	2111	2526	2118	1733	1729	1529	1488	1659	1421	2954	2415
ENSMUSG00000104523	0	1	0	1	0	0	0	0	0	0	0	0	0	0	0	0	0	0	0	0	0	0	0	0	0	0	0	0
ENSMUSG00000102202	5	3	4	3	2	7	1	2	3	0	1	1	5	3	1	2	3	2	1	2	67	21	54	16	26	20	76	73
ENSMUSG00000037470	2780	2853	2877	2306	2464	2328	2367	2648	2562	2480	2511	2315	2406	2258	2514	2835	2532	2306	2028	2086	5014	2399	3785	2504	2608	2047	4959	4664
ENSMUSG00000098752	0	0	0	0	0	0	0	0	0	0	0	0	0	0	0	0	0	0	0	0	1	0	0	0	0	0	0	1
ENSMUSG00000047180	18	14	5	12	12	10	11	12	10	13	14	14	13	9	9	16	10	12	15	7	12	11	17	9	17	8	21	19
ENSMUSG00000037447	31	40	37	42	42	20	42	60	22	69	53	50	48	66	38	49	58	41	32	43	102	56	66	54	50	37	120	86
ENSMUSG00000102762	0	0	0	0	0	0	0	0	0	0	0	0	0	0	0	0	0	0	0	0	13	2	13	4	5	4	16	13
ENSMUSG00000010453	2026	2086	2146	1699	1773	1681	1606	2026	1857	1807	1759	1682	1767	1686	1859	2103	1883	1712	1483	1619	2542	1614	1930	1612	1669	1499	3606	3238
ENSMUSG00000098680	0	0	0	0	0	0	1	1	0	0	0	0	0	0	0	0	0	0	0	0	2	0	1	0	0	0	0	0
ENSMUSG00000037432	3	2	2	3	2	2	0	1	1	0	0	2	0	1	0	1	2	1	1	5	364	206	295	186	194	144	538	468
ENSMUSG00000001143	1264	1271	1347	1141	1227	1105	977	1242	1279	1182	1273	1111	1168	1159	1165	1437	1108	1063	1032	995	1942	991	1478	986	1033	869	2207	2065
ENSMUSG00000037408	229	295	245	254	184	204	191	240	215	228	226	173	204	210	242	270	223	228	181	181	259	149	172	192	196	155	310	322
ENSMUSG00000104316	0	0	3	0	1	0	2	1	0	0	2	1	0	0	0	1	2	0	0	0	1	1	5	0	0	1	3	3
ENSMUSG00000106081	0	0	0	0	0	0	0	0	0	0	0	0	0	0	0	0	0	0	0	0	0	0	0	0	0	0	0	0
ENSMUSG00000001138	787	815	830	732	738	709	611	735	782	811	767	860	800	736	789	952	727	650	766	650	774	754	622	625	729	634	1186	1239
ENSMUSG00000102845	0	0	0	0	0	0	0	0	0	0	0	0	0	0	0	0	0	0	0	0	0	0	0	0	0	0	0	0
ENSMUSG00000067653	34	23	25	22	21	19	22	18	20	16	23	24	23	36	25	28	23	20	17	29	30	26	25	27	31	33	56	40
ENSMUSG00000103661	0	0	0	0	0	0	0	0	0	0	0	0	0	0	0	0	0	0	0	0	0	0	0	0	0	0	0	0
ENSMUSG00000079610	129	135	145	123	122	94	115	107	113	150	153	158	119	138	127	141	128	148	96	110	192	171	136	114	144	128	255	213
ENSMUSG00000026121	2164	2338	2343	1815	1946	1867	1353	1995	2139	2006	1985	1966	2165	1848	2231	2217	1920	1940	2110	1783	1859	1948	1731	1930	2056	1873	2744	2437
ENSMUSG00000087589	73	71	92	82	86	67	62	85	75	85	91	79	92	75	88	65	91	88	77	87	89	91	60	75	95	69	89	81
ENSMUSG00000046337	0	4	3	0	1	0	2	1	1	2	1	0	1	2	1	2	3	2	0	1	3	0	6	3	1	2	2	3
ENSMUSG00000089906	0	0	0	0	0	0	0	0	0	0	0	0	0	0	0	0	0	0	0	0	0	0	0	0	0	0	0	0
ENSMUSG00000077939	0	0	0	0	0	0	0	0	0	0	0	0	0	0	0	0	0	0	0	0	0	0	0	0	0	0	0	0
ENSMUSG00000061518	638	748	731	740	738	632	481	654	662	777	808	662	816	682	711	726	731	801	961	851	474	410	349	419	502	418	505	455
ENSMUSG00000037351	2886	2854	3003	2339	2517	2211	1934	2494	2679	2569	2581	2168	2496	2418	2708	2783	2385	2333	2410	2245	2888	2281	2280	2239	2449	2062	4088	3685
ENSMUSG00000102416	0	0	1	0	2	1	0	1	0	3	4	2	1	2	0	1	1	2	1	0	5	0	3	1	0	1	3	3
ENSMUSG00000104237	7	5	3	2	4	0	3	3	2	2	7	2	1	4	2	3	1	4	0	1	1	2	7	1	0	0	9	13
ENSMUSG00000026117	15	16	11	11	20	11	8	13	15	13	16	15	13	13	15	11	10	20	20	12	6	7	6	6	8	4	14	16
ENSMUSG00000097291	0	0	0	0	0	0	0	0	0	0	0	0	0	0	0	0	0	0	0	0	1	0	4	0	0	0	1	3
ENSMUSG00000026116	3044	2845	3136	2372	2618	2273	2393	2646	2668	2665	3025	2784	2597	2621	2706	3052	2590	2660	2282	2360	3757	2524	2872	2288	2468	2134	4947	5156
ENSMUSG00000103016	0	0	0	1	1	0	0	0	0	0	1	0	0	0	0	0	0	0	0	0	0	0	0	0	0	0	0	1
ENSMUSG00000102930	0	1	0	0	0	0	0	2	0	0	0	0	0	0	1	0	0	1	0	0	5	0	8	0	0	0	4	5
ENSMUSG00000103159	0	0	1	0	0	1	0	1	2	1	1	0	3	1	0	1	2	0	0	0	5	1	16	1	2	1	10	5
ENSMUSG00000080054	0	0	0	0	0	0	0	0	0	0	0	0	0	0	0	0	0	1	0	0	1	0	0	0	1	0	1	1
ENSMUSG00000095944	0	0	0	0	0	0	0	0	0	0	0	0	0	0	0	0	0	0	0	0	0	0	2	0	0	0	0	0
ENSMUSG00000050122	5	14	14	30	7	5	48	51	3	9	11	19	7	15	6	11	58	35	1	6	47	3	11	32	14	3	15	19
ENSMUSG00000103603	0	0	0	0	0	0	0	0	0	0	0	0	0	0	0	0	0	1	0	0	0	0	1	0	0	0	0	0
ENSMUSG00000026114	0	0	0	1	1	1	4	1	0	1	2	0	1	3	2	0	1	1	0	2	1	1	6	0	0	0	4	13
ENSMUSG00000102231	0	0	0	0	0	0	0	0	0	0	0	0	0	0	0	0	0	0	0	0	0	0	0	0	0	0	0	0
ENSMUSG00000026113	2172	1947	2212	1774	1792	1806	1491	1573	1980	2187	2416	2271	1876	1855	1712	2289	1762	1721	1997	1543	2068	1256	1943	1115	1085	1029	5011	4943
ENSMUSG00000086064	0	0	0	0	0	0	0	0	0	0	0	0	0	0	0	0	0	0	0	0	2	0	3	0	0	0	10	6
ENSMUSG00000102879	0	0	0	0	0	0	0	0	0	0	0	0	0	0	0	0	0	0	0	0	3	1	2	0	0	0	4	5
ENSMUSG00000026112	1488	1603	1705	1635	1470	1433	1393	1661	1830	1711	1708	1484	1646	1602	1586	2140	1782	1617	1476	1376	3179	1572	2070	1343	1438	1209	3374	2764
ENSMUSG00000026111	451	542	522	464	452	432	420	526	542	498	464	479	454	453	522	566	490	473	463	412	953	556	618	561	594	480	889	788
ENSMUSG00000026110	572	536	553	512	492	459	518	561	576	516	558	573	496	517	437	715	497	453	481	434	752	315	599	227	223	216	1537	1240
ENSMUSG00000103948	0	0	1	0	3	1	0	0	0	2	0	0	0	0	0	2	0	0	0	1	2	0	3	1	1	0	1	5
ENSMUSG00000087233	0	0	0	0	0	0	0	0	0	1	0	0	0	0	0	0	1	0	1	0	0	0	1	0	0	0	1	0
ENSMUSG00000026090	44	52	37	39	39	36	68	51	28	57	28	30	50	35	32	37	61	51	28	25	46	37	21	40	43	28	51	75
ENSMUSG00000089767	0	0	0	0	0	0	0	0	0	0	0	0	0	0	0	0	0	0	0	0	1	0	1	0	0	0	2	0
ENSMUSG00000104365	0	0	0	0	0	0	0	0	0	0	0	0	0	0	0	0	0	0	0	0	0	0	1	0	0	0	0	0
ENSMUSG00000102650	0	0	0	0	0	0	0	0	0	0	0	0	0	0	0	0	0	0	0	0	2	0	2	0	1	0	3	1
ENSMUSG00000060771	995	890	1074	855	874	785	817	888	1055	873	1072	895	973	952	954	1068	1088	1066	697	838	1876	854	1645	825	880	680	2058	1796
ENSMUSG00000097268	5	1	5	2	1	1	1	4	1	2	2	3	5	4	2	3	3	2	2	1	2	1	9	0	1	0	4	6
ENSMUSG00000037216	48	49	53	46	44	51	55	57	60	52	48	49	47	43	44	65	60	50	46	52	112	39	58	48	72	47	66	72
ENSMUSG00000026088	163	191	192	167	162	141	193	223	209	186	220	180	188	165	223	241	219	170	145	176	303	171	200	154	159	154	278	248
ENSMUSG00000026087	665	749	859	672	709	685	603	782	833	733	686	566	672	638	771	911	671	646	634	671	1027	522	617	523	551	441	979	998
ENSMUSG00000061584	0	0	0	1	0	0	0	0	0	2	1	1	0	0	0	0	0	0	0	1	4	0	5	0	0	0	0	0
ENSMUSG00000087374	0	0	0	0	0	0	0	0	0	0	0	0	0	0	0	0	0	1	0	0	1	1	1	0	1	0	0	0
ENSMUSG00000026085	0	0	0	2	0	0	0	0	0	0	0	0	1	0	0	0	0	0	0	1	0	0	1	0	0	0	0	0
ENSMUSG00000089141	0	0	0	0	0	0	0	0	0	0	0	0	0	0	0	0	0	0	0	0	0	0	1	0	0	0	0	0
ENSMUSG00000058407	1193	1315	1360	1159	1287	1162	1046	1416	1385	1226	1280	1035	1238	1109	1438	1597	1221	1202	1048	1117	2176	953	1544	943	982	811	1678	1411
ENSMUSG00000026083	2529	2581	3059	2379	2515	2475	2308	2904	2922	2777	2746	2433	2544	2531	2865	3371	2633	2526	2381	2531	5461	2332	3552	2347	2359	1978	5098	4562
ENSMUSG00000026082	1048	1023	1147	954	964	856	886	1041	1130	971	918	922	946	1000	1052	1263	1074	979	857	821	1207	612	961	615	672	589	1357	1388
ENSMUSG00000103804	18	14	20	13	11	12	12	12	16	12	23	20	11	18	8	13	19	18	7	6	32	10	32	15	10	14	34	56
ENSMUSG00000102716	0	0	0	0	0	0	0	0	0	0	0	0	0	0	0	0	0	0	0	0	1	0	6	0	1	0	1	1
ENSMUSG00000037138	3942	4209	4251	3279	3228	3168	2197	3042	3556	2785	2959	3004	3461	2910	3273	3213	3022	3040	3422	2673	3564	2911	3851	2568	3072	2663	4257	4078
ENSMUSG00000085391	0	1	0	0	0	0	0	1	0	0	0	2	0	1	0	0	1	0	0	0	6	3	16	3	2	2	7	7
ENSMUSG00000085280	0	0	0	0	0	0	0	0	0	0	0	0	0	0	0	0	0	0	0	0	4	0	7	0	0	0	4	5
ENSMUSG00000087131	0	2	0	0	1	0	0	1	0	2	1	2	0	0	0	2	0	0	1	0	10	0	21	0	0	3	8	12
ENSMUSG00000102984	0	0	0	0	0	0	0	0	0	0	0	0	0	0	0	0	0	0	0	0	5	0	12	1	2	0	9	7
ENSMUSG00000102541	0	0	0	0	0	0	0	0	0	0	0	0	0	1	0	0	0	0	0	0	0	0	0	0	0	0	0	0
ENSMUSG00000103531	0	1	0	0	0	0	0	0	0	0	0	0	0	0	0	0	0	1	0	0	2	0	0	0	0	1	0	0
ENSMUSG00000048814	3111	2679	3086	1840	2624	2348	1690	2275	2937	2529	2646	2860	2041	2194	2397	3227	1909	2115	2739	1946	2021	1304	2475	1076	1044	1095	6029	6212
ENSMUSG00000026080	1762	1751	1787	1242	1380	1393	933	1313	1532	1322	1310	1232	1251	1149	1390	1657	1097	1186	1381	1044	1347	911	1579	870	844	817	2347	2060
ENSMUSG00000103647	0	0	0	0	0	0	0	0	0	0	0	0	0	0	0	0	0	0	0	0	2	0	2	0	1	2	3	3
ENSMUSG00000102447	0	0	0	0	0	1	0	0	0	0	0	0	0	1	0	1	0	0	0	0	2	1	0	0	0	3	3	2
ENSMUSG00000067604	0	0	0	0	0	0	0	0	0	1	0	0	0	0	1	0	0	0	0	0	0	0	3	4	0	0	0	1
ENSMUSG00000026078	784	810	852	681	725	702	676	856	950	777	763	706	747	683	904	1024	786	693	722	800	1538	732	1079	757	786	632	1376	1203
ENSMUSG00000103046	116	94	103	74	87	62	59	62	69	75	83	74	87	81	87	80	87	82	34	64	100	75	97	54	59	60	155	103
ENSMUSG00000104188	0	0	0	0	0	0	0	0	0	0	0	0	0	0	0	0	0	0	0	0	0	0	2	0	0	0	0	0
ENSMUSG00000103182	1	0	0	0	0	0	0	0	0	0	0	0	0	0	0	0	0	0	0	0	0	0	0	0	0	0	0	0
ENSMUSG00000098833	0	0	0	0	0	0	0	0	0	0	0	0	0	0	0	0	0	0	0	0	0	0	0	0	0	0	0	0
ENSMUSG00000026077	8	3	3	14	15	9	15	11	18	18	13	7	3	8	3	9	7	10	8	6	6	6	5	3	1	3	11	12
ENSMUSG00000092553	0	0	0	0	0	0	0	0	0	0	0	0	0	0	0	0	0	0	0	0	0	0	2	0	0	0	0	0
ENSMUSG00000092563	0	0	0	0	0	0	0	0	1	0	1	0	0	0	0	1	0	1	0	0	1	0	1	1	1	0	2	2
ENSMUSG00000073702	2389	2681	2794	2809	2696	2787	2624	3395	3050	3113	2820	2111	2701	2551	3162	3601	2797	2633	2421	2677	151	126	86	109	99	91	131	102
ENSMUSG00000003134	266	286	294	216	221	216	206	269	272	248	249	238	229	248	268	300	240	236	200	200	258	217	239	220	206	195	472	419
ENSMUSG00000102607	0	0	0	0	0	0	0	0	0	0	1	0	0	0	0	0	0	0	0	0	0	1	0	0	0	0	1	0
ENSMUSG00000065629	0	0	0	0	0	0	0	0	0	0	0	0	0	0	0	0	0	0	0	0	0	0	0	0	0	0	0	0
ENSMUSG00000104827	0	0	0	0	0	0	0	0	0	0	0	0	0	0	0	0	0	0	0	0	0	0	0	0	0	0	0	0
ENSMUSG00000003135	614	598	588	565	551	522	534	681	666	537	545	492	519	550	609	721	564	600	549	551	953	622	683	558	623	537	927	823
ENSMUSG00000085894	119	98	102	28	29	34	69	54	36	69	71	27	79	92	38	61	92	79	32	52	44	26	35	46	67	49	154	130
ENSMUSG00000077704	10	6	8	6	4	5	1	6	2	5	4	2	5	5	7	3	5	4	2	6	5	3	9	2	6	2	6	11
ENSMUSG00000048234	334	364	418	386	302	272	265	340	340	333	316	289	308	332	313	395	358	339	278	318	532	307	376	331	324	294	517	472
ENSMUSG00000064936	0	1	1	0	0	1	3	0	0	0	1	0	0	1	1	1	1	4	0	0	4	1	1	0	0	0	1	1
ENSMUSG00000102471	0	0	0	0	0	0	0	0	0	0	0	0	0	0	0	0	0	0	0	0	1	0	0	0	1	3	2	2
ENSMUSG00000050967	68	61	96	59	45	48	19	53	66	77	99	99	104	77	132	139	45	67	59	56	67	52	104	37	28	36	252	188
ENSMUSG00000097083	0	0	3	1	2	3	0	1	0	1	4	2	1	2	0	5	2	2	1	0	0	0	1	0	1	1	5	4
ENSMUSG00000057173	7	8	12	8	5	6	12	13	9	12	5	8	7	13	7	6	5	11	3	5	10	2	5	7	7	3	9	15
ENSMUSG00000091937	0	0	0	0	0	0	1	0	0	0	0	0	0	0	0	0	0	0	0	0	0	0	0	1	0	0	0	0
ENSMUSG00000101634	9	2	2	3	4	4	1	2	7	4	7	6	3	2	5	8	5	5	2	6	17	3	13	12	8	6	2	2
ENSMUSG00000026074	14143	14425	15220	11244	12880	12319	10402	12625	14274	12739	14172	12690	13887	12261	13881	14562	12743	12341	11999	11946	21879	14382	18663	13857	14732	13166	26337	23489
ENSMUSG00000102985	7	7	9	3	6	5	1	2	2	3	2	7	3	8	4	8	6	2	6	3	1	2	4	2	0	2	6	12
ENSMUSG00000026073	2	1	2	0	2	3	1	1	4	2	4	3	2	5	3	4	5	5	2	2	5	1	5	4	1	2	11	5
ENSMUSG00000097899	10	14	7	13	5	5	4	5	0	1	8	6	3	6	9	6	7	7	5	4	9	3	6	4	8	6	16	16
ENSMUSG00000102975	0	0	0	0	0	0	0	0	0	0	0	0	0	0	0	0	0	0	0	0	1	0	6	0	0	0	4	0
ENSMUSG00000101749	0	0	0	0	0	0	0	0	0	0	0	0	0	0	0	0	0	0	0	0	0	0	0	0	0	1	0	0
ENSMUSG00000026072	15	21	19	26	25	20	36	33	19	22	32	22	19	20	27	27	42	30	15	19	53	20	23	23	17	21	30	27
ENSMUSG00000103560	0	0	0	0	0	0	0	0	0	0	0	0	0	0	0	1	0	0	0	0	0	0	5	0	1	0	0	0
ENSMUSG00000070942	18	39	41	41	28	14	62	46	16	53	46	19	16	43	57	57	69	62	17	33	122	30	23	50	50	37	34	30
ENSMUSG00000103230	0	0	0	1	0	0	0	0	0	1	2	0	0	1	0	2	1	3	0	0	2	1	4	0	0	0	0	2
ENSMUSG00000026069	1	2	3	6	1	1	3	1	0	4	4	1	4	4	3	2	2	4	1	5	10	1	6	3	0	1	1	2
ENSMUSG00000026070	0	0	0	1	0	0	0	0	0	0	3	0	2	0	2	0	0	0	0	0	5	0	4	1	0	0	2	1
ENSMUSG00000026068	1	1	3	1	1	0	3	1	0	0	9	1	2	2	2	3	4	1	0	4	13	4	6	1	2	4	1	10
ENSMUSG00000104441	0	0	0	0	0	0	0	0	0	0	0	0	0	0	0	0	0	0	0	0	0	0	1	0	0	0	0	0
ENSMUSG00000026065	0	0	0	0	0	0	0	0	0	0	0	0	0	0	0	0	0	0	0	0	0	0	0	0	0	0	1	0
ENSMUSG00000102676	0	0	0	0	0	0	0	0	0	0	0	0	0	0	0	0	0	0	0	0	0	0	1	0	0	0	0	0
ENSMUSG00000026062	0	2	0	0	0	0	3	1	0	0	2	2	0	0	0	1	2	0	0	1	3	0	7	2	0	1	2	2
ENSMUSG00000103679	0	0	0	0	0	0	0	0	0	0	0	0	0	0	0	0	0	0	0	0	0	0	1	0	0	0	0	0
ENSMUSG00000103270	0	0	1	0	0	0	1	1	0	0	0	0	0	0	0	1	0	0	0	1	1	0	1	0	1	0	2	0
ENSMUSG00000041945	90	101	105	81	98	79	74	90	99	100	81	86	59	77	83	90	89	69	90	63	57	31	38	24	27	31	62	68
ENSMUSG00000079588	0	3	3	5	0	1	0	3	1	3	0	0	1	0	1	1	3	2	0	1	4	1	5	0	0	1	1	1
ENSMUSG00000094136	0	0	0	0	0	0	0	0	0	0	0	0	0	0	0	0	0	0	0	0	0	0	0	0	0	0	0	0
ENSMUSG00000104072	0	0	0	0	0	0	0	0	0	0	2	1	0	0	1	0	0	0	0	1	1	1	0	0	0	0	1	0
ENSMUSG00000100185	0	0	0	0	0	0	0	0	0	0	0	0	0	0	0	0	0	0	0	0	0	0	1	0	0	0	0	0
ENSMUSG00000100832	1	0	2	0	1	2	1	2	0	18	34	7	5	11	16	16	8	9	0	7	42	20	13	2	0	3	39	12
ENSMUSG00000100178	0	0	1	0	0	0	0	0	0	0	0	1	0	0	0	0	0	0	0	0	3	0	5	0	0	0	5	1
ENSMUSG00000101877	0	0	0	0	0	0	0	0	0	0	0	0	0	0	0	0	0	0	0	0	1	1	2	0	0	0	0	0
ENSMUSG00000053640	1	0	1	0	2	2	0	1	2	3	1	2	1	0	1	2	2	3	0	1	2	0	0	0	0	0	1	1
ENSMUSG00000101919	0	0	0	0	0	0	0	0	0	0	0	0	0	0	0	0	0	0	0	0	0	0	0	0	0	0	0	0
ENSMUSG00000101299	3	6	2	3	2	0	1	0	2	1	2	2	4	3	1	1	7	1	1	0	1	3	4	3	4	3	3	1
ENSMUSG00000100180	0	0	0	0	0	0	0	0	0	0	0	0	0	0	0	0	0	0	0	0	0	0	2	0	0	0	0	0
ENSMUSG00000103106	0	0	0	0	0	1	0	0	0	1	1	0	0	1	0	3	1	0	2	0	4	3	0	1	3	0	0	0
ENSMUSG00000060424	397	398	413	346	495	581	403	661	683	625	632	454	669	474	923	792	587	507	481	677	2331	1133	1372	888	1012	759	998	271
ENSMUSG00000104199	0	0	0	0	0	0	1	1	0	0	0	0	0	0	0	0	0	0	0	0	22	11	25	16	17	5	13	2
ENSMUSG00000093436	52	39	57	32	48	53	29	50	55	30	41	54	71	48	52	31	34	43	44	61	54	47	38	47	45	46	52	19
ENSMUSG00000045515	2025	2289	2390	2010	2440	2393	1556	2339	2791	2161	2583	2186	3111	2347	2874	2460	2659	2517	2618	2849	4336	4793	4039	3938	4631	3748	3392	1464
ENSMUSG00000097063	28	31	36	33	67	86	78	82	93	95	129	78	93	98	90	103	94	69	61	110	180	128	80	59	60	44	166	39
ENSMUSG00000099784	14	9	11	11	9	11	7	10	16	9	9	7	7	5	13	21	9	8	8	7	7	4	5	6	5	3	8	8
ENSMUSG00000060679	490	557	579	507	478	453	444	570	584	524	539	510	545	544	588	627	574	510	416	532	736	494	503	535	592	484	718	659
ENSMUSG00000077448	0	0	0	0	0	0	0	0	0	0	0	0	0	0	0	0	0	0	0	0	0	1	0	1	0	1	1	0
ENSMUSG00000041907	222	212	237	150	152	174	117	180	178	184	147	159	184	155	167	207	154	197	178	153	266	183	318	200	177	184	304	261
ENSMUSG00000089088	0	0	0	0	0	0	0	0	0	0	0	0	0	0	0	0	0	0	0	0	0	0	0	0	0	0	1	0
ENSMUSG00000070939	1294	1435	1466	1141	1271	1207	1022	1277	1396	1192	1281	1253	1274	1185	1225	1293	1181	1178	1149	1098	1758	1263	1385	1113	1162	1118	2298	2067
ENSMUSG00000100269	0	0	0	0	1	0	0	0	0	0	0	0	0	0	0	0	0	0	0	0	1	0	0	0	0	0	3	0
ENSMUSG00000041878	5	11	11	5	9	7	6	3	15	8	7	12	11	4	11	15	12	7	9	8	10	13	12	5	6	8	23	5
ENSMUSG00000010290	940	1004	1010	879	885	851	751	907	1071	976	919	871	918	885	1023	1142	992	947	940	845	1921	942	1517	923	933	815	1746	1530
ENSMUSG00000008136	53	66	82	61	62	55	60	66	62	89	72	58	69	70	69	90	75	60	65	61	80	54	61	65	56	49	100	96
ENSMUSG00000094497	0	4	0	0	6	0	1	13	4	0	2	7	0	1	0	0	0	0	5	0	4	0	3	0	0	0	1	5
ENSMUSG00000099576	0	0	0	0	0	0	0	0	0	0	0	0	0	0	0	0	0	0	0	0	0	0	2	0	0	0	1	0
ENSMUSG00000099694	0	0	0	0	0	0	0	0	0	0	0	0	0	0	0	0	0	0	0	0	2	0	3	1	0	1	2	1
ENSMUSG00000101923	0	0	0	0	0	0	0	0	0	0	0	0	0	0	0	0	0	0	0	0	0	0	0	0	0	0	0	0
ENSMUSG00000066877	797	906	925	739	787	777	685	788	864	893	923	816	884	725	779	848	775	788	865	773	642	692	488	621	700	666	920	764
ENSMUSG00000103422	2	3	0	0	1	0	1	0	0	0	1	0	0	0	0	4	1	0	0	1	2	0	5	0	0	1	8	1
ENSMUSG00000103945	51	42	60	31	23	28	43	25	34	33	40	41	44	50	28	31	55	43	19	26	51	42	72	34	35	26	81	60
ENSMUSG00000026051	18	137	136	289	106	40	776	640	34	130	151	70	99	115	42	94	428	400	26	126	93	23	6	122	55	50	90	68
ENSMUSG00000100764	0	0	6	4	3	0	2	3	2	2	2	0	1	4	2	3	2	2	0	1	3	4	2	4	0	1	10	6
ENSMUSG00000100635	0	2	1	5	0	1	9	6	0	3	1	4	1	4	1	1	8	5	0	0	5	2	6	3	1	1	3	6
ENSMUSG00000100480	3	4	5	0	5	0	2	5	3	7	3	5	5	1	4	3	2	3	3	4	9	1	8	5	5	3	4	4
ENSMUSG00000057363	313	330	359	329	310	323	316	365	344	347	343	342	284	301	350	387	380	335	253	302	563	256	389	268	279	231	547	534
ENSMUSG00000090243	0	1	0	0	0	0	0	0	0	0	0	0	0	2	0	1	0	0	0	0	2	1	6	1	1	0	6	4
ENSMUSG00000100701	1	0	1	2	2	1	1	0	1	1	2	1	0	2	1	3	1	1	0	2	3	4	2	1	1	0	3	2
ENSMUSG00000101395	0	0	0	0	0	0	0	0	0	0	0	0	0	0	0	0	0	0	0	0	0	0	0	1	0	0	0	0
ENSMUSG00000088848	0	0	0	0	0	0	0	0	0	0	0	0	0	0	0	0	0	0	0	0	0	0	0	0	0	0	0	0
ENSMUSG00000095757	0	0	0	0	0	0	0	0	0	0	0	1	0	0	0	0	0	0	0	0	0	0	0	0	0	0	0	0
ENSMUSG00000041763	1411	1467	1637	1308	1356	1257	1216	1542	1574	1430	1577	1432	1452	1389	1433	1732	1481	1473	1359	1255	3169	1398	2438	1457	1478	1228	2899	2625
ENSMUSG00000047343	19	13	15	9	14	10	11	10	18	13	13	21	11	5	12	18	9	13	7	10	25	11	23	9	5	5	21	27
ENSMUSG00000090106	0	0	0	0	0	0	0	0	0	0	0	1	0	0	0	0	0	0	0	0	0	0	0	0	0	0	0	0
ENSMUSG00000091844	7	13	5	5	15	13	13	16	10	15	14	19	13	6	9	16	8	6	5	11	16	6	11	3	12	6	19	9
ENSMUSG00000026049	94	103	116	98	97	102	82	142	144	131	101	82	131	137	162	170	143	137	124	128	232	156	164	130	151	107	209	237
ENSMUSG00000101104	0	0	0	0	0	0	0	0	0	0	0	0	0	0	0	0	0	0	0	0	0	0	0	0	0	0	0	0
ENSMUSG00000026047	397	428	451	407	378	331	411	450	420	412	402	338	368	358	411	461	423	362	306	382	741	403	413	358	449	323	590	564
ENSMUSG00000041684	847	860	940	807	841	731	624	835	881	722	771	737	710	709	782	986	697	706	722	711	1499	689	1185	661	641	562	1393	1367
ENSMUSG00000026048	922	915	838	802	995	849	815	998	933	900	909	802	900	789	1024	1015	790	804	687	820	1776	899	1496	971	960	834	1499	1283
ENSMUSG00000046828	0	2	3	9	0	0	15	9	0	1	1	1	0	1	0	2	16	23	0	1	7	0	3	4	0	0	0	1
ENSMUSG00000089703	0	0	0	1	0	0	0	0	0	0	0	0	0	0	0	0	0	0	0	0	1	0	6	2	1	0	3	0
ENSMUSG00000100966	1	0	0	0	0	0	0	0	0	0	0	0	0	0	0	0	0	0	0	0	0	0	0	0	0	0	0	0
ENSMUSG00000100769	0	0	0	0	0	0	0	0	0	0	0	0	0	0	0	0	0	0	0	0	0	0	1	0	0	0	0	0
ENSMUSG00000101567	2	1	0	2	1	0	2	0	0	0	3	3	1	0	2	4	3	0	0	2	5	1	1	0	0	0	2	3
ENSMUSG00000056870	37	113	128	195	117	74	207	198	122	230	168	131	118	178	160	193	333	318	64	151	574	221	91	213	226	174	237	147
ENSMUSG00000102319	0	0	0	0	0	0	0	0	0	2	0	1	0	1	0	0	2	0	0	0	8	0	3	1	1	0	2	2
ENSMUSG00000089877	0	0	0	1	0	0	1	0	0	0	1	0	0	0	1	0	0	0	0	0	1	0	2	0	0	0	1	0
ENSMUSG00000101701	0	0	0	0	0	0	0	0	0	0	0	0	0	0	0	0	0	0	0	0	1	3	1	2	0	0	1	0
ENSMUSG00000103071	0	0	0	0	0	0	0	0	0	0	0	0	0	0	0	0	1	0	0	0	2	0	0	0	0	0	0	1
ENSMUSG00000100434	0	0	0	0	0	0	0	0	0	0	0	0	0	0	0	0	0	0	0	0	1	0	0	0	0	0	0	1
ENSMUSG00000100013	0	0	0	0	0	0	0	0	0	0	0	0	0	0	0	0	0	0	0	0	1	0	0	0	0	0	0	0
ENSMUSG00000101251	0	0	0	0	0	0	0	0	0	0	0	0	0	0	0	0	0	0	0	0	0	0	1	0	0	0	0	0
ENSMUSG00000101937	0	0	0	0	0	0	0	0	0	0	0	0	0	0	0	0	0	0	0	0	0	0	0	0	0	0	0	0
ENSMUSG00000026043	328	4886	4206	7587	3327	137	6853	6813	205	11846	7298	2016	1549	5570	9745	8659	8809	5993	693	5277	16220	7589	94	8247	9721	7895	158	134
ENSMUSG00000105211	0	0	0	0	0	0	0	0	0	0	0	0	0	0	0	0	0	0	0	0	0	0	0	0	0	0	0	0
ENSMUSG00000026042	889	1980	2181	2598	1267	1181	2380	2290	1308	2676	2308	1532	1434	2158	2865	2561	3013	2125	997	1848	5887	2574	1053	2901	3574	2466	1876	1377
ENSMUSG00000104476	0	0	0	0	0	0	3	0	1	2	0	0	3	1	1	1	0	0	0	2	2	0	7	0	0	0	1	2
ENSMUSG00000100218	0	0	0	0	0	0	0	1	0	0	1	0	1	1	0	1	2	0	0	0	0	0	0	0	0	0	0	2
ENSMUSG00000100361	1	0	0	0	0	0	0	0	0	0	0	0	0	0	0	0	0	0	0	0	5	0	2	0	0	0	0	1
ENSMUSG00000100894	0	0	0	0	0	1	0	0	0	0	0	0	0	0	0	0	0	0	0	0	1	0	3	0	0	1	0	0
ENSMUSG00000095121	0	0	0	0	0	0	0	0	0	0	0	0	0	0	0	0	0	0	0	0	0	0	0	0	0	0	0	0
ENSMUSG00000065255	0	0	0	0	0	0	0	0	0	0	0	0	0	0	0	0	0	0	0	0	0	0	0	0	0	0	0	0
ENSMUSG00000100843	0	0	0	0	0	0	0	0	0	1	0	0	0	0	0	0	1	0	0	0	2	0	3	1	1	0	1	0
ENSMUSG00000087764	0	0	0	0	0	0	0	0	0	0	0	0	0	0	0	0	0	0	0	0	0	0	1	0	0	0	0	1
ENSMUSG00000100482	0	0	0	0	0	0	0	0	0	0	0	0	0	0	0	0	0	0	0	0	0	0	1	0	0	0	0	0
ENSMUSG00000025995	851	883	945	747	846	827	728	891	975	842	855	791	895	795	893	1014	886	805	773	764	1848	837	1302	785	881	720	1624	1481
ENSMUSG00000099850	0	0	0	0	0	0	0	0	0	0	0	0	0	0	0	0	0	0	0	0	1	0	2	0	0	0	0	0
ENSMUSG00000084817	1	0	1	0	1	0	1	2	0	3	0	1	0	0	2	3	0	2	0	2	1	4	2	3	5	2	0	3
ENSMUSG00000098549	0	1	0	0	0	1	0	0	0	0	0	0	0	1	0	0	0	0	1	0	10	2	4	1	2	1	10	5
ENSMUSG00000099381	0	0	0	0	0	0	1	0	0	0	0	0	0	0	0	0	0	0	0	0	1	0	0	0	0	0	0	3
ENSMUSG00000025993	188	312	327	379	362	174	532	574	267	581	423	302	211	333	405	546	466	403	194	369	673	256	207	256	288	235	350	290
ENSMUSG00000099946	0	0	0	0	0	0	0	0	0	0	0	0	0	0	0	0	0	0	0	0	0	0	0	0	0	0	0	0
ENSMUSG00000070896	0	0	0	0	0	0	0	0	0	0	0	0	1	0	1	1	0	2	0	0	1	2	1	0	0	0	1	1
ENSMUSG00000090682	0	0	1	0	0	0	0	0	0	0	0	0	0	2	0	1	0	0	0	1	0	0	0	0	0	0	1	0
ENSMUSG00000044457	0	0	0	0	0	0	0	0	0	1	0	0	0	1	0	0	0	0	0	0	0	0	1	0	0	0	1	0
ENSMUSG00000099432	0	0	0	0	0	1	0	0	0	0	0	0	0	0	0	0	0	0	0	0	0	0	0	0	1	0	1	0
ENSMUSG00000041144	256	245	297	257	222	207	308	274	223	255	369	400	317	313	187	327	384	250	218	178	397	162	164	140	127	116	588	563
ENSMUSG00000096047	0	0	0	0	0	0	0	0	0	0	0	0	0	0	0	0	0	0	0	0	0	0	1	0	0	0	0	0
ENSMUSG00000101262	0	0	1	2	1	0	2	0	2	1	3	2	0	1	2	1	2	0	2	1	16	2	7	2	4	4	11	11
ENSMUSG00000101337	13	22	17	17	23	15	31	28	25	17	34	26	12	19	10	25	40	22	21	16	30	13	24	23	9	4	32	37
ENSMUSG00000025986	2941	3067	3520	2864	2959	2552	2676	3051	3229	3067	3381	2944	3156	3217	3020	3809	3267	3028	2826	2652	6468	2655	4202	2287	2565	2128	6272	6063
ENSMUSG00000100213	56	63	63	64	66	56	63	64	82	75	48	61	66	46	71	76	74	66	43	60	77	47	69	55	49	35	115	122
ENSMUSG00000103129	0	0	0	0	0	0	0	0	0	0	0	0	0	0	0	0	0	0	0	0	2	0	5	0	0	0	0	1
ENSMUSG00000100160	0	0	0	0	0	0	0	0	0	0	0	0	1	1	1	0	0	0	0	0	0	0	1	1	0	1	2	1
ENSMUSG00000101921	0	0	0	0	0	0	0	0	0	0	0	0	0	0	0	0	0	0	0	0	0	0	0	0	0	0	0	0
ENSMUSG00000101447	0	0	0	0	0	0	0	0	0	0	0	0	0	0	0	0	0	0	0	0	0	0	1	1	0	0	0	0
ENSMUSG00000081185	1	0	0	1	2	0	0	0	1	0	2	0	0	0	0	0	0	0	1	2	0	0	3	0	0	0	1	2
ENSMUSG00000103246	0	0	0	0	0	0	0	0	0	0	0	0	0	0	0	0	0	0	0	0	0	0	2	0	0	0	0	0
ENSMUSG00000098876	0	0	0	0	0	0	0	0	0	0	0	0	0	0	0	0	0	0	0	0	0	0	0	0	0	0	0	0
ENSMUSG00000100530	0	0	0	0	0	0	0	0	0	0	0	0	0	0	0	0	0	0	0	0	1	0	1	0	0	0	0	0
ENSMUSG00000104067	0	0	0	0	0	0	1	0	0	0	0	0	0	0	0	0	0	0	0	0	0	0	1	0	0	0	0	0
ENSMUSG00000100033	2	4	4	3	7	3	7	1	5	2	2	4	2	7	0	3	0	2	4	2	15	5	9	7	3	3	14	18
ENSMUSG00000094968	0	0	0	0	0	0	0	0	0	0	0	0	0	0	0	0	0	0	0	0	0	0	0	0	0	0	0	0
ENSMUSG00000088017	0	0	0	0	0	0	0	0	0	0	0	0	0	0	0	0	0	0	0	0	0	0	0	0	0	0	0	0
ENSMUSG00000101996	0	0	0	0	0	0	0	0	0	0	0	0	0	0	0	0	0	0	0	0	1	2	1	1	0	2	2	3
ENSMUSG00000096973	0	2	0	1	1	1	0	1	3	1	2	0	2	0	1	1	0	2	0	0	5	1	4	0	3	0	1	6
ENSMUSG00000064943	0	0	0	0	0	0	0	0	0	0	0	0	0	0	0	0	0	0	0	0	0	0	0	0	0	0	0	1
ENSMUSG00000100866	0	0	0	0	0	0	0	0	0	0	0	0	0	0	0	0	0	0	0	0	0	0	0	0	0	0	0	0
ENSMUSG00000101721	0	0	0	0	0	0	0	0	0	0	0	0	0	0	0	0	0	0	0	0	1	0	2	0	0	0	2	0
ENSMUSG00000099376	0	0	0	0	0	0	0	0	0	0	0	0	0	0	0	0	0	0	0	0	1	0	0	0	0	0	0	0
ENSMUSG00000097883	0	1	0	1	0	0	0	1	0	0	0	0	1	2	0	0	0	0	0	1	0	1	1	0	0	0	4	4
ENSMUSG00000092790	0	0	0	0	0	0	0	0	0	0	0	0	0	0	0	0	0	0	0	0	0	0	0	0	0	0	0	0
ENSMUSG00000099698	0	0	0	0	0	0	0	0	0	0	0	0	0	0	0	0	0	0	0	0	0	0	0	0	0	0	0	0
ENSMUSG00000099454	0	0	0	0	0	0	0	0	0	0	0	0	0	0	0	0	0	0	0	0	0	0	2	0	0	0	0	0
ENSMUSG00000051616	0	0	0	0	0	0	0	0	0	0	0	0	0	0	0	0	0	0	0	0	0	0	0	0	0	0	0	0
ENSMUSG00000099627	0	0	0	0	0	0	0	0	0	0	0	0	0	0	0	0	0	0	0	0	2	0	0	0	0	0	0	0
ENSMUSG00000099577	0	0	0	0	0	0	0	0	0	0	0	0	0	0	0	0	0	0	0	0	0	0	1	0	0	0	1	0
ENSMUSG00000099882	0	0	0	0	0	0	0	0	0	0	0	0	0	0	0	0	0	0	0	0	1	0	2	0	0	0	1	0
ENSMUSG00000101760	0	0	0	0	0	0	0	0	0	0	0	0	0	0	0	0	0	0	0	0	0	0	1	0	0	0	0	0
ENSMUSG00000099608	0	0	0	0	0	0	0	0	0	0	0	0	0	0	0	0	0	0	0	0	0	0	0	0	0	0	1	0
ENSMUSG00000099864	0	0	0	0	0	0	0	0	0	0	0	0	0	0	0	0	0	0	0	0	0	0	0	0	0	0	0	0
ENSMUSG00000098249	0	0	0	0	0	0	0	0	0	0	0	0	0	0	0	0	0	0	0	0	0	0	1	0	0	0	0	0
ENSMUSG00000100451	0	0	0	0	0	1	0	0	0	1	0	0	0	1	0	0	0	1	0	0	0	0	0	0	0	0	0	0
ENSMUSG00000099941	0	0	0	0	0	0	0	0	0	0	0	0	0	0	0	0	0	0	0	0	0	0	0	0	0	0	0	1
ENSMUSG00000084531	0	0	0	0	0	0	0	0	0	0	0	0	0	0	0	0	0	0	0	0	0	0	2	0	0	0	0	0
ENSMUSG00000100816	0	0	0	1	1	0	0	0	0	2	0	1	0	0	0	1	0	1	0	1	0	0	1	1	0	0	1	3
ENSMUSG00000026109	1347	1528	1529	1138	1499	1360	830	1327	1683	1097	1184	1191	1049	1063	1211	1310	1071	1151	1535	1181	780	641	1138	457	600	508	1806	2177
ENSMUSG00000100671	0	0	0	0	0	0	0	0	0	0	0	0	0	0	0	0	0	0	0	0	1	0	4	0	0	0	0	0
ENSMUSG00000092906	0	0	0	0	0	0	0	1	1	0	0	1	1	0	1	1	0	0	0	0	0	0	2	0	0	0	0	1
ENSMUSG00000101242	0	0	0	0	0	0	0	0	0	0	0	1	0	0	0	0	0	0	0	0	6	1	10	1	1	1	7	5
ENSMUSG00000099924	4	8	22	8	9	1	7	3	9	5	10	6	11	7	3	10	23	9	1	0	19	5	30	4	4	7	31	52
ENSMUSG00000099625	3	6	3	4	4	5	5	7	2	4	6	5	5	3	3	2	5	3	3	5	5	1	5	3	1	3	7	11
ENSMUSG00000101799	2	4	0	3	0	0	2	1	3	3	1	2	1	3	2	3	1	2	2	1	5	1	5	2	2	2	12	9
ENSMUSG00000045954	101	178	174	225	91	32	207	171	63	212	125	71	107	145	125	178	229	184	62	89	332	111	74	149	161	113	145	494
ENSMUSG00000099741	0	2	0	1	2	1	2	2	2	0	2	0	1	0	2	0	0	1	0	2	3	2	3	1	0	0	2	2
ENSMUSG00000101702	0	0	0	0	0	0	0	0	0	0	1	0	0	0	0	0	0	0	0	0	0	0	0	0	0	0	0	0
ENSMUSG00000026107	114	139	163	125	114	101	126	146	139	135	119	100	103	139	167	163	146	150	121	105	241	112	195	143	134	110	187	189
ENSMUSG00000099413	0	0	1	0	0	1	0	0	0	1	0	1	1	0	1	0	0	0	1	0	1	1	4	0	1	0	1	0
ENSMUSG00000103424	0	0	0	0	0	0	0	0	0	0	0	0	0	0	0	0	0	0	0	0	2	0	1	1	0	0	0	1
ENSMUSG00000101741	1	0	1	0	0	3	1	1	0	3	1	0	1	1	3	1	1	1	0	1	0	1	6	2	1	7	4	1
ENSMUSG00000018417	2111	2400	2675	2199	2104	2060	2050	2547	2451	2319	2566	1982	2785	2383	2954	3005	2706	2570	1741	2343	6273	3778	5671	3836	4351	3440	3811	2870
ENSMUSG00000101724	1	1	0	0	0	3	2	1	4	2	1	1	1	0	0	2	0	2	1	4	6	1	10	1	1	2	1	0
ENSMUSG00000100313	1	0	0	0	0	0	0	0	0	0	1	0	0	0	0	0	0	2	1	1	3	0	9	0	1	0	5	1
ENSMUSG00000100696	0	0	0	0	0	0	0	1	0	0	0	0	0	0	0	0	0	0	0	0	5	1	2	2	0	1	1	2
ENSMUSG00000099135	0	0	0	0	0	0	0	0	0	0	0	0	0	0	0	0	0	0	0	0	0	0	0	0	0	0	1	0
ENSMUSG00000072324	0	81	1	0	84	0	66	0	0	56	46	0	1	53	75	81	72	0	54	45	3	1	1	1	3	4	0	1
ENSMUSG00000062939	3	7	1	2	5	3	3	2	1	2	3	1	2	2	4	0	1	4	1	1	6	4	8	3	1	2	3	3
ENSMUSG00000101628	0	0	0	0	0	0	0	0	0	0	0	0	0	0	0	0	0	0	0	0	0	0	1	0	0	0	0	0
ENSMUSG00000078291	0	1	1	0	1	0	0	1	1	0	0	0	2	0	0	0	0	0	0	0	1	1	2	0	1	0	0	1
ENSMUSG00000026104	68	83	93	100	60	61	72	97	61	91	69	60	77	107	72	170	113	84	58	60	156	94	96	83	98	83	122	129
ENSMUSG00000099569	0	0	0	0	0	0	0	0	0	0	0	0	0	0	0	0	0	0	0	0	2	1	0	0	1	1	0	1
ENSMUSG00000026103	3061	2906	3430	2500	2878	2574	2413	2616	3460	2907	3364	3517	2724	2908	2689	3577	3275	3129	2562	2548	4350	2253	4309	2045	2024	1715	7071	6997
ENSMUSG00000099648	0	0	0	0	0	0	0	0	0	0	0	0	0	0	0	0	0	0	0	0	0	0	2	0	0	0	0	0
ENSMUSG00000065192	0	0	0	0	0	0	0	0	0	0	0	0	0	0	0	0	0	0	0	0	0	0	0	0	0	0	0	0
ENSMUSG00000002881	382	415	483	399	441	362	390	492	518	502	531	460	440	421	477	600	502	463	387	392	543	247	419	274	268	219	664	663
ENSMUSG00000097833	1	1	0	0	0	1	0	3	0	0	0	0	1	1	1	0	0	0	1	1	6	1	4	2	1	2	6	6
ENSMUSG00000101501	1	2	1	0	1	1	0	1	1	0	2	1	1	2	1	2	1	1	1	0	0	2	1	0	3	0	0	3
ENSMUSG00000100120	0	0	0	0	0	0	0	1	0	2	2	1	1	3	0	2	1	0	1	1	0	0	1	1	0	0	1	0
ENSMUSG00000099878	0	0	0	0	2	0	1	0	0	1	0	0	0	0	0	0	0	0	0	0	3	0	1	0	0	1	3	1
ENSMUSG00000100007	0	0	1	0	2	2	0	1	0	0	0	0	1	0	1	0	0	0	0	1	5	0	2	0	0	1	4	0
ENSMUSG00000043015	674	607	640	577	472	499	438	443	544	484	479	516	522	449	474	512	567	537	339	416	1011	556	773	374	448	337	823	877
ENSMUSG00000103630	9	8	5	5	1	1	0	4	8	5	1	2	2	7	4	3	9	0	3	5	7	6	3	4	1	4	12	4
ENSMUSG00000041439	642	655	651	501	500	489	369	467	529	489	629	544	558	472	558	632	476	503	448	406	748	453	949	507	516	457	1413	1359
ENSMUSG00000100302	1	0	0	0	0	0	0	0	0	0	0	0	0	0	0	0	0	1	0	0	5	1	7	0	0	0	4	2
ENSMUSG00000100230	0	0	0	1	0	0	0	0	0	0	0	0	0	0	0	0	0	0	0	0	0	0	2	1	0	2	0	0
ENSMUSG00000026102	258	263	329	241	254	240	278	268	270	347	355	335	240	261	268	335	314	275	224	255	456	228	267	218	185	189	571	513
ENSMUSG00000041426	300	305	357	268	276	286	286	351	331	306	332	286	335	314	344	395	353	290	250	266	763	335	567	302	322	248	634	514
ENSMUSG00000089802	0	0	0	0	0	0	0	0	0	0	0	0	0	0	0	0	0	0	0	0	2	0	2	0	0	1	1	0
ENSMUSG00000043629	2	0	2	5	3	2	3	1	5	7	7	1	2	3	4	7	4	2	5	5	7	5	12	3	4	5	13	6
ENSMUSG00000026100	0	6	3	2	2	4	2	2	0	0	0	3	4	5	1	4	4	8	4	3	2	3	9	3	3	5	6	11
ENSMUSG00000089334	0	0	0	0	0	0	0	0	0	0	0	0	0	0	0	0	0	0	0	0	1	0	0	0	0	0	0	0
ENSMUSG00000060715	2	5	3	0	5	4	6	7	6	4	1	4	6	2	4	4	4	4	2	1	7	7	4	0	1	2	3	9
ENSMUSG00000026098	151	139	180	162	173	104	171	150	166	147	128	139	175	156	152	180	155	163	111	131	352	145	197	131	155	105	296	282
ENSMUSG00000100763	0	0	0	0	0	0	0	0	0	0	0	0	0	0	0	0	1	0	0	0	0	3	2	0	2	1	2	1
ENSMUSG00000026097	288	357	404	320	396	348	303	485	475	419	394	350	330	349	412	539	363	386	397	324	625	285	509	248	294	247	537	445
ENSMUSG00000100679	0	0	0	0	0	0	0	0	0	0	0	0	0	0	0	0	0	0	0	0	0	0	0	0	0	0	0	0
ENSMUSG00000026096	176	218	222	179	183	182	191	221	235	208	221	199	201	200	174	241	233	223	141	193	426	232	324	219	234	199	362	355
ENSMUSG00000099913	2	0	2	2	3	1	1	2	3	1	3	3	0	3	2	4	1	2	0	1	12	5	16	4	14	11	8	11
ENSMUSG00000101838	4	4	5	6	5	4	2	3	3	2	1	7	1	5	2	2	5	3	5	2	9	2	6	5	5	1	4	9
ENSMUSG00000026095	148	154	164	159	136	134	132	176	172	179	135	104	144	135	173	212	143	127	135	139	266	96	144	106	98	86	163	139
ENSMUSG00000100267	0	0	0	0	0	0	0	0	0	0	0	0	0	0	0	0	0	0	1	0	1	0	0	0	0	0	0	0
ENSMUSG00000099450	0	0	0	0	0	0	0	0	0	0	0	0	0	0	0	0	0	0	0	0	0	0	1	0	0	0	0	0
ENSMUSG00000100069	0	0	1	0	0	0	1	1	0	0	0	0	0	0	1	0	0	0	0	0	0	0	0	0	0	0	0	0
ENSMUSG00000096141	53	64	52	64	25	22	53	50	27	48	41	47	45	48	37	47	64	62	23	29	90	33	50	23	11	18	121	113
ENSMUSG00000092657	0	0	0	0	0	0	0	0	0	0	0	0	0	0	0	0	0	0	0	0	0	0	0	0	0	0	0	0
ENSMUSG00000026094	58	90	77	113	135	101	175	176	150	157	134	122	125	134	121	188	182	138	128	161	277	121	107	111	141	88	252	189
ENSMUSG00000102405	0	0	0	0	0	0	0	0	0	0	0	0	0	0	0	0	0	0	0	0	0	0	3	0	0	0	1	0
ENSMUSG00000042807	540	503	623	457	510	435	473	504	618	502	552	541	491	504	469	589	562	550	445	434	895	475	802	523	536	391	1131	1188
ENSMUSG00000098443	0	0	0	0	0	0	0	0	0	0	0	0	0	0	0	0	0	0	0	0	0	0	0	0	0	0	0	1
ENSMUSG00000087949	0	0	0	0	0	0	0	0	0	0	0	0	0	0	0	0	0	0	0	0	0	0	1	0	0	0	0	0
ENSMUSG00000102868	0	1	1	1	0	1	0	2	1	0	0	1	0	0	2	0	0	0	1	0	8	0	10	0	0	0	6	5
ENSMUSG00000094013	0	0	0	0	0	0	0	0	0	0	1	0	0	0	0	0	0	0	0	0	0	0	0	0	0	0	0	0
ENSMUSG00000025983	18	19	17	24	13	24	23	35	20	10	16	14	22	15	12	13	32	24	20	22	43	26	33	31	29	18	28	24
ENSMUSG00000041303	689	715	806	694	678	680	655	763	873	697	751	727	680	701	759	882	858	733	670	605	1550	701	1175	717	747	612	1299	1333
ENSMUSG00000073678	3117	2797	3395	2342	2422	2428	2046	2492	3292	2555	3202	3237	2826	2850	2901	3539	2936	2796	2529	2564	3918	1724	4091	1551	1356	1385	6538	5429
ENSMUSG00000104136	21	16	18	9	11	6	6	6	5	2	13	9	8	22	5	8	11	7	6	7	23	7	23	7	7	7	24	20
ENSMUSG00000101130	0	0	0	0	0	1	0	0	0	0	0	1	0	0	0	0	0	1	1	0	0	1	0	0	0	0	0	0
ENSMUSG00000052331	1614	1337	1644	1234	1210	1089	1111	1221	1536	1283	1657	1528	1309	1344	1341	1760	1400	1391	1068	1212	1232	691	1400	569	591	588	3121	2904
ENSMUSG00000101674	4	7	7	4	3	1	3	5	5	2	3	1	1	3	3	4	5	3	1	3	10	1	6	3	5	4	12	20
ENSMUSG00000102503	14	9	20	14	14	10	6	5	14	9	30	23	18	15	9	17	27	21	3	14	15	7	38	9	9	10	43	46
ENSMUSG00000089245	0	0	0	0	0	0	0	0	0	0	0	0	0	0	0	0	0	0	0	0	1	0	1	0	0	0	0	0
ENSMUSG00000102642	0	1	0	2	1	2	0	2	1	0	0	0	0	1	0	0	1	0	0	0	3	0	10	0	0	0	6	6
ENSMUSG00000025982	9425	10014	10658	8511	9474	8821	8646	9780	10762	9486	10203	9501	9493	8954	9954	11548	9890	9610	8170	8464	20035	9145	16438	8723	9589	7757	19020	17129
ENSMUSG00000103030	2	1	0	0	2	0	1	1	0	0	2	0	1	2	0	0	0	1	0	1	3	0	1	0	1	0	1	3
ENSMUSG00000025981	233	290	309	250	276	247	209	292	396	293	295	252	321	284	319	412	281	282	270	299	420	196	310	230	251	205	407	385
ENSMUSG00000101122	13	16	8	6	11	7	8	12	14	10	13	17	10	9	19	12	11	10	6	3	15	11	8	16	17	9	13	17
ENSMUSG00000025980	3125	3141	3399	2817	3084	2829	2733	3575	3512	3145	3154	2757	3146	2976	3416	4051	3077	2998	2832	2898	3576	1640	2388	1524	1744	1309	3033	2716
ENSMUSG00000073676	305	440	468	307	492	452	376	539	542	528	514	446	525	423	514	669	420	433	461	422	592	313	317	322	403	309	601	514
ENSMUSG00000100736	2	1	0	1	0	2	0	0	0	0	0	0	1	0	0	1	0	2	0	0	5	0	0	3	2	1	2	2
ENSMUSG00000089670	1	0	2	2	1	2	2	3	1	1	3	4	2	1	3	1	3	2	4	1	6	7	7	6	5	0	9	6
ENSMUSG00000025979	1178	1384	1564	1205	1351	1345	1077	1403	1799	1479	1567	1447	1342	1345	1564	1922	1513	1457	1479	1323	2278	1109	1980	1132	1139	948	2349	2419
ENSMUSG00000061863	0	0	0	0	0	0	0	0	0	0	0	0	0	0	0	0	0	0	0	0	0	0	2	1	0	2	2	1
ENSMUSG00000025978	175	176	201	163	250	208	205	308	210	253	269	224	156	231	255	311	185	187	214	264	350	186	266	208	129	140	530	350
ENSMUSG00000097649	11	22	17	13	31	17	16	22	29	27	39	21	17	30	28	53	20	36	19	19	34	21	22	19	12	7	55	37
ENSMUSG00000046994	514	443	497	428	510	396	386	521	615	447	546	560	514	512	525	599	504	464	465	496	802	451	714	397	417	353	1051	934
ENSMUSG00000025977	0	2	0	1	0	0	0	0	1	1	0	0	0	1	0	0	4	1	1	1	1	1	4	2	1	0	0	1
ENSMUSG00000100030	0	0	0	0	0	0	0	0	0	0	0	0	0	0	0	0	0	0	0	0	0	0	0	0	0	0	0	0
ENSMUSG00000100215	163	212	206	203	231	209	199	235	254	197	183	152	198	168	261	273	191	199	160	182	68	32	44	42	49	29	33	27
ENSMUSG00000101945	0	0	0	0	0	0	0	0	0	0	0	0	0	0	0	0	0	0	0	0	0	0	1	0	0	0	0	0
ENSMUSG00000101085	0	0	0	0	0	0	0	0	0	0	0	0	0	0	0	0	0	0	0	0	1	0	1	0	0	0	0	1
ENSMUSG00000038349	371	333	408	387	278	229	254	344	302	329	321	306	323	296	353	417	400	353	213	252	553	242	517	290	264	241	576	541
ENSMUSG00000102145	2	1	0	0	0	4	1	3	1	3	4	0	1	0	2	0	3	0	0	0	19	2	43	4	1	1	12	12
ENSMUSG00000100309	0	0	1	0	0	0	0	0	0	0	0	0	0	0	0	0	0	0	0	0	0	0	0	0	0	0	0	0
ENSMUSG00000102831	2	0	0	0	0	0	0	0	0	0	0	0	0	0	0	0	0	0	0	0	0	0	10	0	0	0	2	1
ENSMUSG00000099950	0	0	0	0	0	0	1	0	0	0	0	0	0	0	1	0	3	0	0	0	2	0	2	0	0	0	0	0
ENSMUSG00000102491	0	0	0	0	0	0	0	0	0	0	0	0	0	0	0	0	0	0	0	0	0	0	0	0	0	0	0	0
ENSMUSG00000100372	0	0	0	0	0	0	0	0	0	0	0	0	0	0	0	0	0	0	0	0	0	0	0	0	0	0	0	0
ENSMUSG00000100944	0	0	0	0	0	0	0	0	0	0	0	0	0	0	0	0	0	0	0	0	0	0	0	0	0	0	1	0
ENSMUSG00000101332	1	0	0	0	0	0	0	0	0	0	0	0	0	0	1	0	0	0	0	0	1	0	0	0	0	0	0	1
ENSMUSG00000045336	0	0	0	0	0	0	0	0	0	0	0	0	0	0	0	0	0	0	0	0	0	0	3	0	0	0	0	0
ENSMUSG00000038331	191	169	258	154	144	164	169	123	182	186	212	230	215	217	180	237	210	211	118	140	288	203	191	149	147	154	416	324
ENSMUSG00000087022	21	27	40	25	21	30	7	23	31	31	37	36	27	32	29	37	22	42	26	34	21	22	20	10	10	22	29	31
ENSMUSG00000104310	1	0	0	4	0	0	0	0	0	1	0	0	1	1	0	1	0	0	0	0	1	0	4	0	0	0	1	0
ENSMUSG00000094128	0	0	0	0	0	0	0	0	0	0	0	0	0	0	0	0	0	0	0	0	0	0	0	0	0	0	0	0
ENSMUSG00000099945	0	0	0	0	0	0	0	0	0	0	0	0	0	0	0	0	0	0	0	0	0	0	4	0	0	0	0	0
ENSMUSG00000101429	0	0	0	1	0	0	0	1	1	2	0	0	0	0	1	0	0	0	0	1	4	0	5	0	0	0	2	0
ENSMUSG00000101129	0	0	0	0	0	0	0	0	0	0	0	0	0	0	0	0	0	0	0	0	1	0	2	0	0	0	1	0
ENSMUSG00000097519	6	13	13	9	14	12	11	8	12	7	18	12	20	23	11	10	19	14	6	15	48	16	24	16	20	14	22	30
ENSMUSG00000038323	174	193	206	206	221	183	174	215	255	204	233	224	190	242	199	286	243	198	196	207	352	174	274	162	195	165	408	446
ENSMUSG00000048495	85	98	120	113	111	93	104	140	120	140	125	111	103	96	138	146	137	130	97	103	254	111	164	97	95	74	226	210
ENSMUSG00000025971	246	301	356	272	283	305	258	342	356	329	342	321	329	286	339	383	343	339	316	330	407	245	323	223	234	201	428	391
ENSMUSG00000077776	0	0	0	0	0	0	0	0	0	0	0	0	0	0	0	0	0	0	0	0	0	0	0	0	0	0	0	0
ENSMUSG00000088353	0	0	0	0	0	0	0	0	0	0	0	0	0	0	0	0	0	0	0	0	0	0	1	0	0	0	0	0
ENSMUSG00000101826	0	0	0	0	0	0	0	0	0	0	0	0	0	0	0	0	0	0	0	0	0	0	3	0	0	0	0	0
ENSMUSG00000102685	0	0	0	0	0	0	0	0	0	0	0	0	0	0	0	0	0	0	0	0	1	0	1	0	0	0	0	0
ENSMUSG00000101151	0	0	1	0	0	0	0	0	1	0	0	0	0	0	0	0	0	0	0	0	0	0	0	0	0	0	1	0
ENSMUSG00000038305	319	415	389	331	302	217	350	435	299	447	365	332	307	344	382	490	388	414	331	257	576	269	331	275	255	242	680	583
ENSMUSG00000091283	0	0	0	0	0	1	1	0	0	0	0	0	0	0	3	1	0	0	0	1	0	0	2	1	0	2	0	0
ENSMUSG00000054770	610	670	712	564	575	565	535	476	586	628	669	638	570	497	525	608	643	647	454	448	1042	518	804	488	533	450	1010	974
ENSMUSG00000026039	228	225	247	308	236	253	334	366	315	351	306	287	295	358	311	433	408	347	188	312	384	160	135	141	154	110	214	211
ENSMUSG00000063558	14	19	19	20	18	6	24	23	10	13	23	14	14	15	22	20	39	21	7	19	53	17	12	18	18	18	50	42
ENSMUSG00000064294	0	1	1	4	1	0	1	0	0	0	0	1	1	1	0	3	1	2	0	0	5	0	6	1	0	0	2	1
ENSMUSG00000089275	0	0	0	0	0	0	0	0	0	0	0	0	0	0	0	0	0	0	0	0	0	0	0	0	0	0	1	0
ENSMUSG00000038242	1	1	0	0	0	0	1	2	0	0	1	0	0	1	1	0	0	0	0	0	5	1	10	0	2	2	8	3
ENSMUSG00000089822	0	0	0	0	0	0	1	0	0	0	0	0	0	1	0	0	0	0	0	0	0	0	5	0	0	0	0	0
ENSMUSG00000079554	0	1	1	2	2	0	5	5	0	1	1	0	1	1	1	0	15	7	2	0	2	0	6	6	1	2	1	0
ENSMUSG00000103839	80	57	70	72	60	49	56	69	46	62	52	85	61	44	71	68	51	63	39	54	88	39	96	38	46	29	120	111
ENSMUSG00000051223	5882	6788	7270	6017	6483	6065	6066	7197	7895	6552	6913	6114	6903	6438	7069	8778	7176	6605	6264	6074	11293	5287	7772	5127	5469	4305	9229	8842
ENSMUSG00000026034	3137	3173	3236	2733	2730	2338	2518	3642	3496	2880	2920	2654	2944	3193	3562	3785	3235	3028	2476	3049	5065	2707	4432	2533	2988	2298	5834	4879
ENSMUSG00000026035	340	420	390	357	328	334	313	367	431	365	366	321	355	348	405	425	415	357	334	337	537	252	389	233	256	198	480	392
ENSMUSG00000026036	804	879	945	745	838	865	722	857	982	803	807	772	836	772	906	969	825	765	757	752	1731	812	1244	760	840	719	1495	1327
ENSMUSG00000026037	687	656	703	622	630	572	574	733	780	669	687	618	659	705	673	837	704	637	564	658	1128	535	776	515	598	465	966	928
ENSMUSG00000094245	4	3	2	1	3	4	2	2	3	1	3	3	1	3	1	1	2	3	1	1	1	4	4	2	2	3	6	4
ENSMUSG00000085054	14	20	19	13	15	13	10	15	14	18	24	7	6	15	5	7	16	25	10	4	68	8	36	23	17	17	27	23
ENSMUSG00000038174	467	398	484	357	410	356	363	424	583	393	500	493	445	487	458	521	475	462	428	428	898	409	760	408	392	317	1117	1075
ENSMUSG00000026032	577	637	628	537	542	510	543	613	624	588	597	472	532	501	674	725	500	552	482	523	1161	386	617	432	447	366	827	716
ENSMUSG00000100202	0	0	0	0	0	0	0	0	0	0	0	0	0	0	0	0	0	0	0	0	1	0	0	0	0	0	0	0
ENSMUSG00000099490	0	0	0	0	0	0	0	0	0	0	0	0	0	0	0	0	0	0	0	0	0	0	0	0	0	0	0	0
ENSMUSG00000059647	0	0	2	0	0	0	0	0	0	1	0	0	0	0	0	1	0	0	0	0	0	0	0	0	0	0	0	0
ENSMUSG00000047528	0	0	0	0	0	0	1	1	0	0	0	0	0	0	0	0	2	0	0	0	2	0	2	1	0	0	3	2
ENSMUSG00000102059	3	5	6	6	5	6	4	7	3	4	11	4	4	6	5	5	6	5	3	4	9	6	4	3	2	3	17	13
ENSMUSG00000101046	0	0	0	0	0	0	0	0	0	0	0	0	0	0	0	0	0	0	0	0	0	0	0	0	0	0	0	0
ENSMUSG00000026031	214	268	335	372	285	232	482	419	268	405	419	309	309	384	325	431	480	422	208	326	892	347	301	338	372	252	551	457
ENSMUSG00000100236	0	0	0	0	0	0	0	0	0	0	0	0	0	0	0	0	0	0	0	0	1	0	0	0	0	0	0	0
ENSMUSG00000026029	73	121	128	173	94	60	173	173	65	164	105	79	108	152	134	174	194	155	69	107	296	83	54	103	120	80	100	77
ENSMUSG00000102719	1	0	1	1	0	1	1	0	0	3	1	0	1	0	1	1	1	1	0	1	2	3	3	0	1	1	4	0
ENSMUSG00000099719	1	0	0	0	1	1	0	1	1	0	1	1	0	0	0	0	0	0	0	1	2	1	2	0	0	0	2	1
ENSMUSG00000026028	1544	1522	1690	1207	1310	1258	1158	1462	1525	1411	1523	1356	1398	1476	1440	1745	1422	1383	1361	1218	2147	1280	1951	1277	1371	1177	2938	2960
ENSMUSG00000026027	1039	1040	1100	939	1058	849	793	918	1105	998	1032	997	915	856	962	1216	799	901	918	844	1177	768	1134	706	736	649	1758	1742
ENSMUSG00000047383	0	0	0	0	0	0	0	3	0	0	1	0	0	0	0	0	0	0	0	0	3	0	2	0	0	0	2	2
ENSMUSG00000099752	0	0	0	0	0	0	0	0	0	0	0	0	0	0	0	0	0	0	0	0	0	0	0	0	0	0	0	0
ENSMUSG00000072295	0	0	1	0	1	0	2	1	2	1	0	1	0	0	0	0	0	0	0	3	1	0	3	2	1	0	1	0
ENSMUSG00000077616	0	0	0	0	0	0	0	0	0	0	0	0	0	0	0	0	0	0	0	0	0	0	1	0	0	0	0	0
ENSMUSG00000038079	289	368	299	282	278	280	390	409	360	372	344	319	332	367	350	372	520	426	252	273	785	365	371	365	351	279	652	567
ENSMUSG00000097573	25	29	37	35	17	27	22	37	35	36	38	37	38	27	35	31	36	37	33	40	30	38	17	30	42	33	22	12
ENSMUSG00000079550	65	49	52	42	47	48	33	37	45	64	52	54	41	45	42	58	47	47	25	22	36	23	58	23	19	11	98	98
ENSMUSG00000101586	0	0	0	0	0	0	0	0	0	1	0	0	0	0	0	0	0	0	0	0	25	16	34	11	13	6	30	34
ENSMUSG00000099563	0	0	0	0	0	0	0	0	0	0	0	0	0	0	0	0	0	0	0	0	0	1	5	0	0	0	2	4
ENSMUSG00000026024	1545	1506	1653	1382	1374	1237	1278	1371	1527	1389	1454	1329	1317	1359	1437	1602	1437	1348	1218	1133	2339	1194	1773	1171	1197	979	3174	2934
ENSMUSG00000026023	4	7	4	4	0	1	3	7	4	2	3	3	0	4	3	5	6	2	4	1	11	0	13	9	1	5	4	3
ENSMUSG00000099922	0	0	0	0	0	0	0	1	0	0	1	0	0	0	0	0	0	0	0	0	0	0	3	0	0	0	1	0
ENSMUSG00000104502	0	0	0	0	0	0	0	0	0	0	0	0	0	0	0	0	0	0	0	0	2	0	1	0	0	0	0	1
ENSMUSG00000041075	236	319	330	328	275	222	343	474	279	327	298	218	280	347	353	374	402	296	225	342	666	429	323	503	493	405	349	290
ENSMUSG00000097819	0	0	0	0	0	0	1	2	0	0	0	0	0	0	0	0	0	0	0	0	9	6	9	1	3	2	2	6
ENSMUSG00000047361	25	66	65	84	42	46	133	106	59	69	95	67	65	51	59	73	107	75	27	64	181	62	75	102	63	40	237	206
ENSMUSG00000099811	0	0	0	0	0	0	0	1	0	0	0	0	0	0	0	0	0	0	0	0	1	0	2	0	0	0	0	1
ENSMUSG00000101409	0	0	0	0	0	0	0	0	0	0	0	0	0	0	0	0	0	0	0	0	0	0	0	0	0	0	0	0
ENSMUSG00000026021	1037	1054	1109	965	1034	925	915	1186	1135	950	959	819	1024	890	1110	1317	1016	962	901	875	1152	548	697	535	592	451	811	679
ENSMUSG00000089276	0	0	0	0	0	0	0	0	0	0	0	0	0	0	0	0	0	0	0	0	0	0	0	0	0	0	0	1
ENSMUSG00000103821	23	20	21	20	18	16	29	18	14	24	17	28	28	20	14	14	27	28	6	9	38	21	31	28	31	10	39	40
ENSMUSG00000101400	0	2	3	2	4	2	2	5	4	4	2	0	3	2	6	1	3	3	0	1	2	1	4	0	3	3	1	4
ENSMUSG00000026020	1668	1744	1867	1577	1646	1403	1547	1741	1934	1663	1606	1536	1781	1643	1858	2055	1836	1646	1426	1598	3375	1675	2179	1556	1565	1268	2903	2623
ENSMUSG00000077345	0	0	1	2	1	1	2	0	0	0	2	1	1	1	0	0	2	2	0	1	1	2	1	1	0	0	1	3
ENSMUSG00000077358	0	0	0	0	0	0	0	0	0	0	0	0	0	0	0	0	0	0	0	0	0	0	0	0	0	0	0	0
ENSMUSG00000089512	2	1	2	0	0	1	2	1	0	2	3	1	1	3	1	0	0	2	2	2	1	0	6	3	1	0	0	3
ENSMUSG00000089093	2	0	0	0	0	1	1	1	1	0	0	0	0	0	0	1	0	0	0	0	2	0	2	1	0	0	0	2
ENSMUSG00000067336	2983	3099	3587	2748	2590	2431	2535	2788	3337	3015	3276	3223	3246	3130	3133	3702	3769	3423	2575	2687	6290	3145	5872	3216	3178	2681	6705	6186
ENSMUSG00000104052	0	1	1	2	0	2	0	3	0	1	0	0	1	0	2	2	1	0	0	0	6	0	24	1	0	0	2	9
ENSMUSG00000103131	0	0	0	1	0	0	1	0	0	0	0	0	0	0	0	0	0	0	0	0	1	0	3	0	0	0	2	1
ENSMUSG00000041040	3459	3299	3881	2709	3126	2859	2241	3056	3826	2828	3200	3117	2948	2873	3231	4041	2923	2858	3326	2775	2296	1835	3008	1741	1703	1569	4990	4942
ENSMUSG00000103696	4	1	2	1	0	2	1	1	4	2	2	1	1	0	2	0	1	0	0	0	5	0	14	0	1	0	13	10
ENSMUSG00000100901	0	0	0	0	0	0	0	0	0	0	0	0	0	0	0	0	0	0	0	0	2	0	5	0	0	0	3	8
ENSMUSG00000026018	470	384	465	302	406	381	267	331	419	382	398	423	288	311	340	477	255	353	450	284	212	172	327	137	97	158	981	969
ENSMUSG00000026019	602	616	656	499	585	514	546	653	674	568	559	582	588	568	624	673	616	529	518	495	1150	502	795	462	551	413	1057	1003
ENSMUSG00000026017	218	264	314	255	269	239	262	256	328	278	375	326	254	295	286	350	331	346	224	245	512	228	413	241	209	177	598	527
ENSMUSG00000082609	0	1	0	0	1	0	0	1	1	0	0	0	0	0	0	0	0	0	0	0	2	0	0	1	0	0	0	0
ENSMUSG00000073664	1185	1074	1444	988	934	756	982	946	1047	1020	1373	1386	1287	1358	976	1327	1459	1278	748	928	2501	919	2005	1039	1084	912	3085	2956
ENSMUSG00000100516	0	0	0	0	0	0	0	0	0	0	0	0	0	0	0	0	0	0	0	0	0	0	0	0	0	0	0	0
ENSMUSG00000049439	221	276	290	291	312	238	313	394	320	289	312	264	262	248	386	385	303	313	242	305	666	328	327	272	282	237	479	415
ENSMUSG00000103822	1	0	0	2	1	0	2	0	1	0	0	0	1	0	0	0	1	3	1	0	1	1	2	3	0	1	3	5
ENSMUSG00000026782	3476	3400	3886	2921	3242	3062	2568	3203	3912	3190	3486	3351	3348	3129	3482	4235	3302	3066	3123	2868	4051	2422	4080	2188	2191	1924	5862	6285
ENSMUSG00000026014	4187	4059	4375	3051	3283	2927	2602	3017	3697	2788	3606	3627	3526	3535	3224	3666	3577	3541	2698	2942	3669	2654	3990	2314	2716	2331	6581	6218
ENSMUSG00000081562	5	4	6	4	1	1	6	2	2	1	4	4	5	4	0	6	1	0	0	3	2	0	4	2	0	1	6	3
ENSMUSG00000084400	0	0	0	0	0	0	0	0	0	0	0	0	0	0	0	0	0	0	0	0	0	1	3	1	0	0	0	5
ENSMUSG00000082160	0	0	0	0	0	0	0	0	0	0	0	0	0	0	0	0	0	0	1	0	0	0	0	0	0	0	0	0
ENSMUSG00000103215	0	0	0	0	0	0	0	0	0	0	0	0	0	0	1	0	0	0	0	0	0	0	1	0	0	0	0	0
ENSMUSG00000088973	0	0	0	0	0	0	0	0	0	0	0	0	0	0	0	0	0	0	0	0	0	0	1	0	0	0	0	0
ENSMUSG00000084151	0	0	0	0	0	0	0	0	0	0	0	0	0	0	0	0	0	0	0	0	0	0	0	0	0	0	0	0
ENSMUSG00000101188	30	36	37	37	33	33	36	34	49	27	27	25	40	34	35	63	41	37	37	35	54	17	38	16	12	8	46	42
ENSMUSG00000026012	0	0	0	0	0	0	0	0	1	1	0	0	0	0	0	0	0	0	0	0	1	0	1	0	0	1	0	0
ENSMUSG00000086795	0	0	0	0	0	0	0	0	0	0	0	0	0	0	0	0	0	0	0	0	0	0	0	0	0	0	0	0
ENSMUSG00000085965	0	0	0	0	0	0	0	0	0	0	0	0	0	0	0	0	0	0	0	0	0	0	0	0	0	0	0	0
ENSMUSG00000104069	0	0	0	0	0	0	0	0	0	0	0	0	0	0	0	0	0	0	0	0	0	0	0	0	0	0	0	0
ENSMUSG00000083118	0	0	0	0	0	0	0	0	0	0	0	0	0	0	0	0	0	0	0	0	0	0	0	0	0	0	0	0
ENSMUSG00000083355	0	0	0	0	0	0	0	0	0	0	0	0	0	0	0	0	0	0	0	0	1	0	0	0	0	0	0	0
ENSMUSG00000102549	2	0	1	0	2	0	0	0	0	0	3	0	0	0	1	0	0	0	0	0	2	0	1	0	0	0	0	0
ENSMUSG00000026011	0	0	0	0	0	0	0	0	0	0	0	0	0	0	0	0	0	0	0	0	0	0	1	0	0	0	0	0
ENSMUSG00000081382	0	0	0	1	0	0	0	1	0	0	0	0	0	0	0	0	0	0	0	0	1	1	0	0	0	0	0	0
ENSMUSG00000080800	0	0	0	0	0	0	0	0	0	0	0	0	0	0	0	0	0	0	0	0	0	0	0	0	0	0	0	0
ENSMUSG00000026009	1	0	2	0	0	0	0	0	0	0	0	0	0	0	1	1	0	1	2	2	1	0	1	0	0	0	0	1
ENSMUSG00000102561	0	0	0	0	0	0	0	0	0	0	0	0	0	0	0	0	0	0	0	0	0	0	0	0	0	0	0	0
ENSMUSG00000082804	0	0	0	0	0	0	0	0	0	0	0	0	0	0	0	0	0	0	0	0	0	0	0	0	0	0	0	0
ENSMUSG00000082661	0	0	0	0	0	0	0	0	0	0	0	0	0	0	0	0	0	0	0	0	1	0	0	0	0	0	0	0
ENSMUSG00000080785	0	0	0	0	0	0	0	0	0	0	0	0	0	0	0	0	0	0	0	0	0	0	1	0	0	0	1	1
ENSMUSG00000100893	0	0	0	0	0	0	0	0	0	1	0	0	0	0	0	0	0	0	0	0	0	0	0	0	0	0	0	0
ENSMUSG00000085248	0	2	0	1	0	0	1	2	0	0	2	1	1	0	0	0	0	0	0	0	0	0	4	2	1	0	1	0
ENSMUSG00000085447	3	7	2	2	4	4	3	3	4	4	1	2	5	1	4	2	4	2	5	3	4	0	3	3	1	1	3	4
ENSMUSG00000086408	0	0	0	0	0	0	0	0	0	0	0	0	0	0	0	0	0	0	0	0	0	0	1	0	0	0	0	1
ENSMUSG00000089546	0	0	0	0	0	0	0	0	0	0	0	0	0	0	0	0	0	0	0	0	0	0	0	0	0	0	0	0
ENSMUSG00000100965	2	1	0	0	0	0	1	0	2	0	1	2	0	0	0	0	0	0	1	0	1	2	1	0	0	0	3	0
ENSMUSG00000102168	0	0	0	0	0	0	0	0	0	0	0	0	0	0	0	0	0	0	0	0	0	0	0	0	0	0	0	0
ENSMUSG00000100381	0	0	0	0	0	0	0	0	0	0	0	0	0	0	0	0	0	0	0	0	0	0	0	0	0	0	0	0
ENSMUSG00000086009	0	0	0	0	0	0	0	0	0	0	0	0	0	0	0	0	0	0	0	0	0	0	0	0	0	0	0	0
ENSMUSG00000052062	247	296	302	269	354	278	385	401	323	291	311	320	279	313	325	355	388	337	294	351	1004	423	362	309	324	262	679	587
ENSMUSG00000103656	0	0	0	0	0	0	0	0	0	0	1	0	0	0	0	0	0	0	0	0	2	0	3	0	0	0	1	2
ENSMUSG00000104402	0	0	0	0	0	1	0	2	0	0	1	0	0	1	1	1	0	1	0	0	2	0	5	0	0	0	2	0
ENSMUSG00000104081	0	0	0	0	0	0	0	0	0	0	0	0	0	0	0	0	0	0	0	0	2	0	0	0	0	0	2	0
ENSMUSG00000085842	0	0	0	0	0	0	0	0	1	1	0	0	0	0	0	0	0	0	0	1	2	0	3	0	1	0	1	2
ENSMUSG00000103002	0	0	0	0	0	0	0	0	0	0	1	1	0	1	1	0	0	0	0	0	2	0	2	0	0	0	1	0
ENSMUSG00000100344	0	0	0	0	0	0	0	0	0	0	0	0	0	0	0	0	0	0	0	0	0	0	1	0	0	0	0	0
ENSMUSG00000101509	0	0	0	0	0	0	0	0	0	0	0	0	0	0	0	0	0	0	0	0	1	0	0	0	0	0	0	0
ENSMUSG00000085019	0	0	0	0	0	0	0	0	0	0	0	0	0	0	0	0	0	0	0	0	0	0	1	1	0	0	1	0
ENSMUSG00000102359	0	0	0	0	0	0	0	1	0	0	0	0	0	1	0	2	1	1	0	1	1	0	3	0	1	0	1	3
ENSMUSG00000085400	0	0	0	0	0	0	0	0	0	0	0	0	0	0	0	0	0	0	0	0	0	0	1	0	0	0	0	1
ENSMUSG00000100750	1	0	0	1	0	0	1	0	1	0	0	0	0	1	0	0	0	0	0	0	1	0	0	0	1	0	0	1
ENSMUSG00000081950	0	0	0	0	0	0	0	0	0	0	0	0	0	0	0	0	0	0	0	0	0	0	0	0	0	0	0	0
ENSMUSG00000084333	0	0	0	1	1	0	0	0	0	0	0	2	1	0	0	0	1	0	0	0	0	0	1	1	2	2	3	1
ENSMUSG00000025969	4903	6141	5252	3121	3330	2155	2090	2279	2472	3437	3117	3996	2544	3283	2922	3393	3014	3782	3234	1819	3156	1648	2157	2262	1609	1671	4435	5030
ENSMUSG00000100811	1	0	0	0	0	0	0	0	0	0	0	0	0	0	0	0	0	0	1	0	0	1	1	0	1	0	2	0
ENSMUSG00000103032	166	164	137	73	75	32	38	46	37	60	78	109	81	102	50	41	73	93	39	34	34	22	36	28	20	25	98	130
ENSMUSG00000100426	0	1	0	0	0	0	0	2	0	0	0	0	1	0	1	0	0	1	0	0	3	1	5	0	0	3	3	6
ENSMUSG00000040865	1770	1583	1879	1389	1378	1301	1431	1311	1513	1419	1787	1693	1572	1641	1454	1684	1613	1543	1035	1360	2577	1488	1967	1407	1443	1237	2876	2495
ENSMUSG00000104991	0	0	0	0	0	0	0	0	0	0	0	0	0	0	0	0	0	0	0	0	0	0	0	0	0	0	0	0
ENSMUSG00000088953	0	0	0	0	0	0	0	0	0	0	0	0	0	0	0	0	0	0	0	0	0	0	0	0	0	0	0	0
ENSMUSG00000081617	0	1	0	0	0	0	0	0	0	0	0	0	0	0	0	0	0	0	0	0	0	0	1	0	0	0	0	1
ENSMUSG00000081429	0	0	0	0	0	0	0	0	0	0	0	0	0	0	0	0	0	0	0	0	5	0	1	1	0	0	0	0
ENSMUSG00000084799	71	68	59	59	59	39	49	75	64	61	65	44	69	47	71	72	72	70	39	57	129	53	103	53	58	38	119	107
ENSMUSG00000101599	195	177	194	179	147	131	200	159	135	153	216	189	183	189	135	186	202	186	90	137	329	157	321	160	164	135	428	375
ENSMUSG00000025968	1947	2041	2130	1780	1798	1649	1540	1968	2103	1943	1904	1600	1834	1809	1945	2250	1944	1826	1622	1604	3514	1554	2608	1544	1582	1353	3199	3028
ENSMUSG00000077884	0	0	0	0	0	0	0	0	0	1	0	0	0	0	0	0	0	0	0	0	4	2	1	0	0	0	5	1
ENSMUSG00000025967	3689	4111	4289	4127	4096	3803	3643	4760	4588	4511	4079	3244	4100	3787	4765	5279	4111	3989	3464	3845	8824	4497	5098	4337	4392	3657	6403	5697
ENSMUSG00000098850	0	0	0	0	0	0	0	0	0	0	0	0	0	0	0	0	0	0	0	0	0	0	0	0	0	0	0	0
ENSMUSG00000064612	1	3	3	5	2	5	2	4	2	2	5	1	5	4	0	7	1	4	1	4	2	1	1	0	1	2	4	5
ENSMUSG00000105060	0	0	0	0	0	0	0	0	0	0	0	0	0	0	0	0	0	0	0	0	0	0	0	0	0	0	0	0
ENSMUSG00000064602	9	14	10	13	7	14	7	7	12	18	9	8	11	6	10	3	10	10	7	9	17	5	22	5	4	7	17	16
ENSMUSG00000046856	7	4	7	5	3	4	1	6	6	4	2	4	2	5	5	1	7	3	6	2	8	1	13	1	1	0	7	10
ENSMUSG00000094290	0	0	0	0	0	0	0	0	0	0	0	0	0	0	0	0	0	0	0	0	0	0	0	0	0	0	0	0
ENSMUSG00000086730	0	0	0	0	0	0	0	0	0	0	0	0	0	0	0	0	0	0	0	0	1	0	3	0	0	0	1	0
ENSMUSG00000102536	2	0	2	0	0	2	0	0	0	0	3	0	0	0	2	1	1	1	0	2	3	3	6	4	5	1	1	1
ENSMUSG00000087561	0	0	0	0	0	0	0	0	0	0	0	0	0	1	0	0	0	0	0	0	1	0	0	0	0	0	0	1
ENSMUSG00000092705	0	0	0	0	0	0	0	0	0	0	0	0	0	0	0	0	0	0	0	0	0	0	0	0	0	0	0	0
ENSMUSG00000027520	1759	1512	2162	1634	1265	1313	1233	1521	2067	1553	2063	1789	2156	1889	2200	2747	2380	1636	1163	1354	2598	1809	3519	1726	1317	1352	3564	2561
ENSMUSG00000094214	0	0	0	0	0	0	0	0	0	0	0	0	0	0	0	0	0	0	0	0	0	0	0	0	0	0	1	0
ENSMUSG00000083039	0	0	0	0	0	0	0	0	0	0	0	0	0	0	0	0	0	0	0	0	0	0	1	0	0	0	0	0
ENSMUSG00000081643	1	4	0	1	2	1	0	5	3	1	1	0	3	3	5	7	0	3	2	3	5	0	2	1	0	1	2	1
ENSMUSG00000025964	1070	936	1306	887	798	850	772	868	1214	1042	1206	1120	1117	989	1064	1344	1067	987	769	875	1404	772	1473	737	690	671	2805	2549
ENSMUSG00000087823	0	0	0	0	0	0	0	0	0	0	0	0	0	0	0	0	0	0	0	0	4	4	7	4	5	5	7	11
ENSMUSG00000069085	2	1	2	0	1	0	3	0	0	1	0	0	0	0	0	2	4	0	0	0	3	0	15	1	0	0	1	4
ENSMUSG00000083066	0	0	0	0	0	0	0	0	0	0	0	0	0	0	0	0	0	0	0	0	0	0	1	0	0	0	0	0
ENSMUSG00000025963	3	5	6	10	7	0	15	11	1	3	4	5	3	2	1	1	15	11	5	1	18	2	7	10	2	6	7	9
ENSMUSG00000025962	379	420	428	391	385	361	356	415	441	424	405	353	378	335	405	496	412	392	391	350	922	373	589	334	362	258	723	712
ENSMUSG00000025961	1	1	0	1	0	1	0	0	0	0	1	1	0	0	0	0	0	2	0	0	19	21	14	9	20	8	42	46
ENSMUSG00000080817	0	0	1	0	0	0	0	0	0	0	0	0	0	0	0	0	0	0	0	0	0	0	3	0	0	0	0	1
ENSMUSG00000082373	0	0	0	0	0	0	0	0	0	0	0	0	0	0	0	0	0	0	0	0	1	0	0	0	0	0	0	0
ENSMUSG00000044689	0	1	1	1	0	0	2	1	0	0	2	0	0	0	0	0	1	1	0	1	3	0	1	0	0	0	1	0
ENSMUSG00000025959	3761	3399	3753	2634	3030	2836	2666	2518	3270	2768	3463	3182	3074	2900	2939	3488	2815	2864	2464	2435	2320	1382	2398	1298	1368	1192	4061	3671
ENSMUSG00000097272	1	6	3	5	4	3	4	1	6	1	3	5	5	1	0	2	4	2	0	8	0	0	0	0	0	0	0	0
ENSMUSG00000098487	0	0	0	0	0	0	0	0	0	0	0	1	0	0	0	0	0	0	0	0	0	0	1	0	0	1	0	0
ENSMUSG00000086836	0	0	0	0	0	0	0	0	0	0	0	0	0	0	0	0	0	0	0	0	3	1	6	1	1	1	1	5
ENSMUSG00000086721	0	0	2	0	0	1	0	0	1	1	1	2	2	0	0	1	2	0	0	0	4	2	0	0	1	0	1	1
ENSMUSG00000101895	0	0	0	0	0	1	0	0	0	0	0	0	0	0	1	0	0	0	0	0	1	1	0	0	0	0	4	1
ENSMUSG00000093228	0	0	0	0	0	0	0	0	0	0	0	0	0	0	0	0	0	0	0	0	0	0	0	0	0	0	0	0
ENSMUSG00000099658	0	0	0	0	0	0	0	0	0	0	0	0	0	0	0	0	0	0	0	1	0	0	0	0	0	0	1	0
ENSMUSG00000025958	2381	2335	2816	2322	2490	2253	2214	2606	2950	2542	2768	2534	2534	2438	2678	3284	2824	2474	2157	2433	6039	2521	4520	2411	2594	2070	5414	5161
ENSMUSG00000025956	289	302	314	295	283	287	212	310	332	292	278	251	253	263	324	305	264	251	243	234	461	285	339	253	308	230	376	362
ENSMUSG00000101832	2	0	3	0	0	1	0	1	0	1	1	1	1	0	0	0	1	2	0	1	2	3	2	1	1	1	5	2
ENSMUSG00000100437	0	0	1	0	0	0	0	0	0	1	0	0	1	0	0	0	0	1	1	0	1	0	0	0	0	0	0	0
ENSMUSG00000087213	19	22	27	26	30	22	20	38	23	37	23	29	32	23	32	32	30	26	18	26	71	21	22	26	24	21	22	26
ENSMUSG00000070871	401	376	425	363	369	335	320	451	416	391	378	339	369	418	460	472	400	410	359	389	487	308	356	301	405	268	447	450
ENSMUSG00000045005	14	26	19	38	18	15	45	39	10	21	19	23	19	25	22	25	58	43	22	22	32	22	15	29	26	25	23	17
ENSMUSG00000102140	0	0	0	0	0	0	0	1	0	0	0	0	1	0	0	0	1	0	0	0	1	0	2	0	1	0	0	1
ENSMUSG00000051344	483	440	554	404	391	378	363	465	514	410	499	401	460	432	462	544	479	392	370	354	812	487	791	429	507	440	1094	990
ENSMUSG00000097264	0	0	0	0	0	0	0	0	0	0	0	0	0	0	0	0	0	0	0	0	0	0	2	0	0	1	1	0
ENSMUSG00000084416	24	30	33	31	23	30	35	37	31	34	21	13	27	16	20	37	25	20	15	20	31	17	28	21	18	13	23	30
ENSMUSG00000077471	0	0	0	0	0	0	0	0	0	0	0	0	0	0	0	0	0	0	0	0	0	0	0	0	0	0	0	0
ENSMUSG00000025955	2	10	1	4	1	1	1	3	1	2	1	0	4	1	3	1	3	1	1	2	8	3	14	5	4	6	1	3
ENSMUSG00000090042	0	0	0	0	0	0	0	0	0	1	0	0	0	0	0	0	0	0	0	0	0	0	0	0	0	0	0	0
ENSMUSG00000070870	1	0	0	0	0	0	0	0	0	0	1	0	0	1	0	0	0	0	1	0	1	0	0	0	1	0	0	0
ENSMUSG00000067299	0	0	0	0	0	0	0	0	1	0	0	0	0	0	0	0	0	0	0	0	1	0	1	0	0	0	0	0
ENSMUSG00000025952	0	0	0	0	0	3	0	0	0	0	0	1	0	0	0	0	0	0	1	0	3	0	2	0	0	0	1	0
ENSMUSG00000073658	0	0	0	0	0	0	0	0	0	0	0	0	0	0	0	0	0	0	0	0	0	1	0	0	0	1	0	0
ENSMUSG00000100774	0	0	0	0	0	0	0	0	0	0	0	1	0	0	0	0	0	0	0	0	1	0	0	0	0	0	0	0
ENSMUSG00000044429	0	0	0	0	0	0	0	0	0	0	0	0	0	0	0	0	0	0	0	0	0	0	0	0	0	0	0	0
ENSMUSG00000100846	0	0	0	0	0	0	0	0	0	0	0	0	0	0	0	0	0	0	0	0	0	0	0	0	0	0	0	0
ENSMUSG00000044816	2	2	2	1	4	2	2	1	3	3	2	3	1	2	2	0	3	3	1	3	4	1	0	0	1	1	3	7
ENSMUSG00000025950	5838	6345	6966	5576	5663	5515	4069	5661	6966	5421	5593	4942	5844	4901	6649	7235	5517	5519	5535	4946	12916	5605	11480	5944	6354	5179	9604	8458
ENSMUSG00000025949	1380	1325	1604	1082	1260	1189	1191	1240	1513	1252	1358	1366	1376	1264	1312	1566	1357	1241	1151	1118	2367	1100	2285	1203	1319	1048	2753	2541
ENSMUSG00000025946	14	6	11	13	10	9	16	10	20	22	23	19	18	18	13	21	28	22	5	18	7	3	11	3	4	1	83	106
ENSMUSG00000100503	0	0	0	0	0	0	0	0	0	0	0	0	0	0	0	0	0	0	0	0	0	0	3	0	0	0	0	1
ENSMUSG00000100504	0	0	0	0	0	0	0	0	0	0	0	0	0	0	0	0	0	0	0	0	1	0	0	0	0	0	0	2
ENSMUSG00000099383	0	0	0	0	0	0	0	0	0	0	0	0	0	0	0	0	0	0	0	0	0	0	0	0	0	0	1	0
ENSMUSG00000100340	0	0	0	0	0	0	0	0	0	0	0	0	0	0	0	0	0	0	0	0	0	0	0	0	0	0	0	0
ENSMUSG00000100439	0	0	0	0	0	0	0	0	0	0	0	0	0	0	0	0	0	0	0	0	0	0	1	0	0	0	2	0
ENSMUSG00000099819	0	0	1	1	0	0	0	0	0	0	0	0	0	0	0	0	0	0	0	0	0	0	0	1	0	0	0	0
ENSMUSG00000082565	0	0	0	0	0	0	0	0	0	0	0	0	0	0	0	0	0	0	0	0	0	0	1	0	0	0	0	0
ENSMUSG00000082774	0	0	0	1	0	0	0	0	0	0	2	0	0	1	0	0	0	0	1	0	0	0	1	2	0	0	0	1
ENSMUSG00000025945	0	0	0	0	0	0	1	0	0	0	0	0	0	0	0	0	0	0	0	0	0	0	0	0	0	0	0	0
ENSMUSG00000081623	0	0	0	0	0	0	0	0	0	0	0	0	0	0	0	0	0	0	0	0	0	0	0	0	0	0	0	0
ENSMUSG00000083242	0	0	0	0	0	0	0	0	0	0	0	0	0	0	0	0	0	0	0	0	0	0	1	0	0	0	0	0
ENSMUSG00000083289	0	0	0	0	0	2	0	0	0	0	0	0	0	0	0	0	0	0	0	0	0	0	0	0	1	0	0	0
ENSMUSG00000015222	29797	29615	34435	22915	26540	24733	18737	24569	30853	24110	28780	28171	28339	26129	27975	31992	26156	26039	25899	22353	43955	24046	53649	26068	26863	23635	58627	49830
ENSMUSG00000088850	0	1	0	0	0	0	0	0	0	0	0	1	0	0	1	0	0	1	0	0	0	0	1	0	0	0	1	5
ENSMUSG00000073656	1	0	2	2	1	0	0	0	1	0	1	1	0	0	0	0	0	1	0	0	10	2	36	7	6	3	24	14
ENSMUSG00000065694	17	14	24	7	16	7	8	8	15	10	11	10	15	16	11	14	9	12	5	11	5	8	14	15	12	8	13	11
ENSMUSG00000055567	383	352	356	204	371	339	238	274	364	282	391	425	231	310	241	333	226	267	344	268	223	144	286	129	107	99	1050	1031
ENSMUSG00000103375	0	0	0	0	0	0	0	0	0	0	0	1	0	0	0	0	0	0	0	0	6	4	5	4	3	1	25	30
ENSMUSG00000026005	282	319	335	337	392	338	328	444	451	445	444	348	382	377	404	490	440	365	356	420	957	407	511	385	388	281	693	610
ENSMUSG00000026004	557	611	646	539	593	537	563	635	693	600	663	644	644	594	674	747	647	587	512	594	1063	582	913	507	599	450	1104	898
ENSMUSG00000102559	30	20	36	25	19	31	36	23	25	24	27	43	18	18	33	34	23	22	16	18	102	35	95	27	35	30	97	86
ENSMUSG00000102374	21	9	17	5	23	12	26	14	11	15	21	30	16	13	10	20	17	12	14	12	63	26	67	21	16	14	45	59
ENSMUSG00000102776	17	15	16	13	15	16	21	10	12	12	18	20	12	26	10	6	20	16	6	18	57	23	68	24	20	25	76	60
ENSMUSG00000082057	4	1	4	3	4	1	3	2	3	1	2	2	1	2	3	1	0	1	1	1	15	4	11	9	12	3	23	16
ENSMUSG00000103706	0	0	0	0	1	0	1	3	3	2	4	4	0	0	2	1	0	0	7	3	33	6	17	0	0	0	11	9
ENSMUSG00000103756	5	5	6	4	9	3	4	14	14	5	5	10	4	5	11	15	4	7	7	9	49	14	24	5	4	10	29	23
ENSMUSG00000103382	3	0	5	0	0	0	1	0	5	1	2	3	1	4	0	0	1	0	0	2	55	27	38	16	29	19	48	39
ENSMUSG00000103553	3	1	6	1	2	7	4	2	3	5	2	3	3	5	1	5	1	4	1	0	9	3	2	3	6	1	6	5
ENSMUSG00000026003	338	410	444	487	511	353	632	695	479	664	654	509	466	509	592	719	635	597	479	510	1212	487	422	455	481	318	996	689
ENSMUSG00000082769	0	0	0	0	0	1	0	0	0	1	0	1	0	0	2	0	1	0	1	0	0	0	0	0	0	1	0	1
ENSMUSG00000089420	0	0	0	0	0	0	0	0	0	0	0	0	0	0	0	0	0	0	0	0	0	0	0	0	0	2	2	0
ENSMUSG00000077328	0	0	0	1	0	0	0	0	0	0	0	0	0	0	0	0	0	0	0	0	1	0	0	0	0	0	0	0
ENSMUSG00000061816	3	2	8	1	3	3	0	2	5	0	2	3	0	1	2	3	0	3	2	2	10	4	5	2	1	2	1	5
ENSMUSG00000094191	0	0	0	0	2	1	1	0	0	1	0	1	0	2	0	1	0	1	1	0	5	2	1	1	1	0	6	2
ENSMUSG00000082212	0	0	0	0	0	0	0	0	0	0	0	0	0	0	0	0	0	0	0	0	0	0	1	0	1	0	1	1
ENSMUSG00000026000	1321	1399	1472	1183	1354	1279	1029	1331	1476	1286	1287	1229	1208	1207	1313	1581	1192	1220	1303	1098	1924	1123	1639	1094	1175	1071	2357	2301
ENSMUSG00000025991	6	0	2	1	2	1	1	3	2	0	1	3	0	3	2	0	2	1	1	0	0	0	8	0	3	2	3	3
ENSMUSG00000086204	0	0	0	0	0	0	0	0	0	0	0	0	0	0	0	0	0	0	0	0	0	0	0	0	0	0	0	1
ENSMUSG00000077745	0	0	0	0	0	0	0	0	0	0	0	0	0	0	0	0	0	0	0	0	0	0	0	0	0	0	0	0
ENSMUSG00000082473	0	0	0	0	0	0	0	0	0	0	0	0	0	0	0	0	0	0	0	0	0	0	2	0	0	0	0	1
ENSMUSG00000095282	0	0	0	0	0	0	0	0	0	0	0	0	0	0	0	0	0	0	0	0	0	0	0	0	0	0	0	0
ENSMUSG00000085075	0	0	0	0	0	0	0	0	0	0	0	0	0	0	0	0	0	0	0	0	0	0	0	0	0	1	0	1
ENSMUSG00000104395	0	0	0	0	0	0	0	0	0	0	0	0	0	0	0	0	0	0	0	0	0	0	1	0	0	0	0	0
ENSMUSG00000096031	0	0	0	0	0	0	0	0	0	0	0	0	0	0	0	0	0	0	0	0	0	0	0	0	0	0	0	0
ENSMUSG00000087329	0	0	0	0	0	0	0	0	0	0	0	0	0	0	0	0	0	0	0	0	0	0	0	0	0	0	0	0
ENSMUSG00000062209	1925	1815	2172	1678	1137	1083	1164	1108	1394	1300	1504	1641	1620	1499	1228	1638	1637	1556	845	937	3541	1405	3191	1754	1857	1600	3494	4759
ENSMUSG00000102449	0	0	0	0	0	0	0	0	0	0	0	0	0	0	0	0	0	0	0	0	2	0	2	0	0	0	1	1
ENSMUSG00000083795	0	0	0	0	0	0	0	0	0	0	0	0	0	0	0	0	0	1	0	0	0	1	3	0	0	0	1	2
ENSMUSG00000080539	0	0	0	0	0	0	0	0	0	0	0	0	0	0	0	0	0	0	0	0	0	0	0	0	0	0	0	0
ENSMUSG00000103307	0	0	0	0	0	0	1	0	0	0	0	1	0	0	0	0	0	0	0	0	3	1	6	0	0	0	3	2
ENSMUSG00000104508	2	0	3	1	1	2	0	6	1	3	1	1	1	2	2	1	0	1	0	2	3	0	8	0	1	0	1	2
ENSMUSG00000103642	0	0	0	0	0	0	1	2	2	0	0	0	1	1	1	0	0	0	0	2	9	0	12	0	0	1	9	7
ENSMUSG00000103809	0	0	0	0	1	0	2	0	0	1	2	0	1	0	0	0	0	0	0	0	2	0	4	1	1	0	3	3
ENSMUSG00000087514	0	2	2	0	0	0	0	0	1	2	0	0	0	1	1	0	0	2	1	2	5	0	7	3	2	0	1	1
ENSMUSG00000084332	0	0	0	0	2	0	0	1	0	0	0	1	0	0	0	0	0	2	0	0	3	1	0	0	2	1	3	2
ENSMUSG00000101387	0	0	0	0	0	0	0	0	0	0	0	0	0	0	0	0	0	0	0	0	0	0	0	3	1	0	0	0
ENSMUSG00000099804	0	0	0	1	1	0	0	4	0	0	0	0	0	1	0	0	0	2	0	0	2	0	0	1	0	0	1	0
ENSMUSG00000100354	0	0	0	0	0	0	0	0	1	0	1	2	0	0	0	0	1	1	0	0	1	0	6	0	1	0	0	0
ENSMUSG00000101156	0	0	1	0	0	0	0	0	0	0	0	0	1	0	0	0	0	0	0	1	2	3	3	1	0	1	0	0
ENSMUSG00000025997	168	164	193	202	169	150	170	170	173	161	198	175	147	153	172	194	199	234	122	176	479	169	354	226	227	172	396	323
ENSMUSG00000100815	0	0	0	0	0	0	1	0	0	0	0	0	0	0	0	0	0	0	0	0	0	0	5	0	1	0	0	2
ENSMUSG00000099954	0	0	0	0	0	0	0	0	0	0	1	0	0	0	0	0	0	0	0	0	1	0	1	0	0	0	3	1
ENSMUSG00000103402	0	0	0	0	0	0	0	0	0	0	0	0	0	0	0	0	0	0	0	0	0	0	1	0	0	0	0	0
ENSMUSG00000053153	4	30	29	42	19	14	64	88	11	22	21	14	26	24	29	35	82	48	8	25	82	32	30	45	25	20	66	26
ENSMUSG00000089345	0	0	0	0	0	0	0	0	0	0	0	0	0	0	0	0	0	0	0	0	0	0	0	1	1	0	2	0
ENSMUSG00000080524	0	0	0	0	0	0	0	0	0	0	0	0	0	0	0	0	0	0	0	0	0	0	0	0	0	0	0	0
ENSMUSG00000101730	0	0	0	0	0	0	0	0	0	0	0	0	0	0	0	0	0	0	0	0	0	0	0	1	1	0	1	2
ENSMUSG00000103052	0	0	0	0	0	0	0	0	0	0	0	0	0	0	0	0	0	0	0	0	0	0	1	0	0	0	1	0
ENSMUSG00000104287	0	0	0	0	0	0	0	0	0	0	0	0	0	0	0	0	0	0	0	0	0	0	1	0	0	0	0	0
ENSMUSG00000075952	0	0	0	0	0	0	0	0	0	0	0	0	0	0	0	0	0	0	0	0	0	0	0	0	0	0	0	0
ENSMUSG00000045648	84	60	92	23	32	32	34	25	51	73	81	72	48	54	79	71	52	60	41	22	53	28	157	60	21	43	293	280
ENSMUSG00000026196	226	185	230	174	232	222	241	281	258	231	215	196	243	227	244	258	238	252	161	229	401	185	211	201	205	177	390	440
ENSMUSG00000089965	1	1	2	1	0	0	3	0	1	1	0	4	1	0	0	2	0	1	2	1	3	1	3	1	1	1	3	3
ENSMUSG00000101551	0	0	0	0	1	0	0	0	0	0	0	0	0	1	0	0	0	0	0	0	3	2	2	2	0	1	2	0
ENSMUSG00000050296	7	3	8	8	1	11	6	5	7	8	10	6	3	4	6	7	5	4	3	5	7	1	14	2	0	1	30	23
ENSMUSG00000101617	0	0	0	0	0	0	0	0	0	0	0	0	0	0	0	0	0	0	0	0	0	0	0	0	0	0	0	0
ENSMUSG00000026192	1059	1099	1192	1116	1015	1057	1015	1305	1338	1121	1130	986	1161	1105	1225	1403	1167	1106	962	1070	2180	1141	1226	992	1093	826	2632	2257
ENSMUSG00000026193	3487	5798	4742	5007	3717	2365	6656	4724	2623	6888	4567	3427	3675	4544	5108	4704	5925	4043	2067	3358	15264	5632	3972	6363	7373	6224	3803	4740
ENSMUSG00000073652	8	7	17	9	5	10	5	10	10	13	8	10	9	6	9	7	7	4	9	13	16	7	14	13	7	15	12	18
ENSMUSG00000101834	3	3	1	1	2	0	4	0	3	0	4	0	2	4	0	1	2	1	2	3	0	1	0	0	0	1	0	0
ENSMUSG00000100319	0	0	0	0	1	0	1	0	0	1	0	1	0	0	0	1	3	0	0	0	3	1	3	2	0	1	4	0
ENSMUSG00000102689	0	1	0	0	0	0	0	0	0	0	0	0	0	0	0	0	0	0	0	0	0	0	4	0	0	1	0	1
ENSMUSG00000099707	0	0	0	0	0	0	0	0	0	0	0	0	0	0	0	0	0	0	0	0	1	0	0	0	0	0	0	0
ENSMUSG00000101211	0	1	0	0	0	0	0	0	0	0	1	0	0	0	0	0	0	0	0	0	0	0	2	0	1	0	0	0
ENSMUSG00000101848	1	0	5	2	0	0	1	0	1	1	1	0	1	1	1	0	0	0	1	0	1	1	7	1	2	0	3	1
ENSMUSG00000101764	0	0	0	0	0	0	0	0	0	0	0	0	0	0	0	0	0	0	0	0	0	0	1	0	0	0	0	0
ENSMUSG00000059483	1	3	7	3	3	5	5	4	0	2	3	1	1	2	3	8	4	3	6	2	5	0	2	1	0	0	3	1
ENSMUSG00000101496	0	0	2	0	3	1	2	0	1	1	1	1	0	0	3	1	1	0	2	0	0	0	1	3	0	0	0	0
ENSMUSG00000102123	10	11	21	12	4	6	3	18	6	8	5	5	12	7	13	11	9	4	2	0	18	10	29	3	4	16	1	7
ENSMUSG00000039395	21	21	32	16	30	23	15	33	36	33	27	27	17	20	29	36	25	33	24	17	47	36	45	39	44	22	42	28
ENSMUSG00000094655	1	0	0	0	0	0	0	0	1	0	0	1	0	0	0	0	0	0	0	0	25	1	65	0	1	0	1	11
ENSMUSG00000097131	197	164	157	118	109	112	86	123	127	140	117	109	154	135	151	143	110	127	93	119	152	101	169	116	126	90	210	190
ENSMUSG00000094050	0	0	0	0	0	0	0	0	0	0	1	0	0	1	0	0	0	0	0	0	0	0	0	0	0	0	0	0
ENSMUSG00000093956	2	1	1	3	1	2	1	2	1	0	0	3	0	3	4	1	3	1	1	0	2	2	1	0	3	1	2	1
ENSMUSG00000093843	6	4	6	0	3	0	1	2	1	2	3	2	2	2	6	1	1	0	1	0	12	0	29	2	2	0	3	7
ENSMUSG00000026189	54	63	61	67	69	79	93	63	68	78	72	63	67	50	70	74	59	72	31	74	114	64	79	61	64	70	133	104
ENSMUSG00000026188	587	608	645	492	480	461	285	390	516	487	548	517	503	438	577	637	477	495	423	406	616	362	696	431	361	368	648	600
ENSMUSG00000026187	454	582	573	539	507	498	552	599	565	467	398	373	523	473	583	607	556	523	392	462	1549	626	830	602	621	495	835	693
ENSMUSG00000039372	846	818	904	566	636	620	492	535	703	641	838	825	529	661	570	781	545	652	859	549	324	242	406	191	165	202	1905	1823
ENSMUSG00000085812	0	0	0	0	0	0	1	0	0	0	0	0	0	0	0	0	0	0	0	0	1	1	1	0	4	0	1	4
ENSMUSG00000039354	1172	1188	1232	1021	957	965	871	984	1089	1026	1088	1006	1064	979	1045	1137	1094	992	870	817	1603	920	1138	954	988	875	2077	1843
ENSMUSG00000039342	0	0	0	0	0	0	0	0	0	0	0	1	1	0	1	0	1	0	0	0	1	0	4	0	0	1	2	0
ENSMUSG00000046330	2700	3114	3182	3089	3026	2707	2786	3524	3296	3097	2632	2065	2681	2620	3141	3522	2801	2558	2455	2780	622	443	300	474	502	399	553	478
ENSMUSG00000039323	1015	2304	2170	3755	2116	1300	3733	4029	1519	3423	2522	1717	1883	2303	2465	2778	3617	3228	1626	2327	2115	2268	378	3147	2756	2424	1559	1385
ENSMUSG00000026185	2512	2188	2600	2551	1680	1778	2758	2114	2220	3130	3788	2428	2054	2000	2662	3206	2349	2160	1474	2630	5873	2868	2181	2300	2172	1948	7117	8620
ENSMUSG00000101968	0	0	0	0	0	0	0	0	0	0	0	0	0	0	0	0	0	0	0	0	0	1	0	0	0	0	2	0
ENSMUSG00000026182	0	0	0	0	0	0	0	0	0	0	0	0	0	0	0	0	0	0	0	0	0	0	0	0	0	0	0	0
ENSMUSG00000102266	0	0	0	0	0	0	0	0	0	0	0	0	0	0	0	0	0	0	0	0	0	0	2	0	0	0	1	0
ENSMUSG00000101112	0	0	0	0	0	0	0	0	0	0	0	0	0	0	0	0	0	0	0	0	0	0	0	0	0	0	0	0
ENSMUSG00000100697	0	0	0	0	0	0	0	0	0	0	0	0	0	0	0	0	0	0	0	0	0	0	0	0	0	0	0	0
ENSMUSG00000099877	0	0	0	0	1	0	0	0	0	0	0	0	0	0	0	0	0	0	0	0	1	0	2	0	0	1	0	0
ENSMUSG00000098697	0	0	0	0	0	0	0	0	0	0	0	0	0	0	0	0	0	0	0	0	0	0	0	0	0	0	0	0
ENSMUSG00000101812	0	0	0	0	0	0	0	0	0	0	0	0	0	0	0	0	0	0	0	0	0	0	0	0	0	0	0	0
ENSMUSG00000100044	0	0	0	0	0	0	0	0	0	0	0	0	0	0	0	0	0	0	0	0	1	0	0	0	0	0	1	0
ENSMUSG00000100444	5	4	3	1	0	2	2	0	1	3	4	0	0	0	5	1	0	1	0	3	4	3	5	2	2	0	3	1
ENSMUSG00000100429	0	0	0	0	0	0	0	0	0	0	0	0	0	0	0	0	0	0	0	0	0	0	2	0	0	0	0	1
ENSMUSG00000100301	0	2	3	0	1	0	1	1	0	0	3	2	0	1	0	1	2	0	0	1	7	1	5	2	1	1	2	1
ENSMUSG00000101344	0	1	1	1	0	0	1	0	0	1	1	0	0	0	0	1	1	0	0	0	0	0	1	1	0	1	0	1
ENSMUSG00000088666	0	0	0	0	0	0	0	0	0	0	0	0	0	0	0	0	0	0	0	0	0	0	0	0	0	0	0	0
ENSMUSG00000098504	0	0	0	0	0	0	0	0	0	0	0	0	0	0	0	0	0	0	0	0	0	0	0	0	0	0	0	0
ENSMUSG00000055322	258	401	472	484	390	244	558	567	292	757	659	365	345	494	666	636	715	594	282	503	1049	577	228	556	531	478	508	317
ENSMUSG00000061815	2	4	2	3	2	4	1	5	1	3	1	2	2	10	4	4	1	3	1	3	5	2	7	7	1	3	5	0
ENSMUSG00000026180	3	1	8	6	2	0	1	1	1	2	5	3	1	8	4	6	6	4	2	4	8	4	9	6	5	8	5	6
ENSMUSG00000048480	0	0	0	0	0	0	0	0	0	1	0	0	0	0	0	0	0	1	0	0	0	1	0	0	0	1	0	0
ENSMUSG00000087820	0	0	0	0	0	0	0	0	0	0	0	0	0	0	0	0	0	0	0	0	0	0	0	0	0	0	0	0
ENSMUSG00000094768	0	0	0	0	0	0	0	0	0	0	0	0	0	0	0	0	0	0	0	0	0	0	0	0	0	0	0	0
ENSMUSG00000006304	2329	2776	2860	2592	2562	2269	2328	2962	3006	2758	2722	2335	2593	2458	2918	3361	2676	2639	2590	2360	4520	2621	3343	2541	2570	2275	4632	4412
ENSMUSG00000064272	0	0	0	0	0	0	2	1	0	1	0	0	0	0	0	0	0	1	0	0	0	0	1	1	2	2	0	0
ENSMUSG00000006299	2222	2483	2555	2314	2259	2202	2069	2687	2417	2538	2320	1958	2307	2194	2567	2690	2472	2214	2241	2174	2326	1891	1359	1970	2192	1800	2639	2494
ENSMUSG00000101503	1	0	0	1	0	0	0	0	0	0	1	2	0	1	1	1	0	0	1	0	0	0	0	0	0	0	0	0
ENSMUSG00000026179	810	997	918	775	786	747	675	806	839	758	795	671	805	656	844	769	769	711	700	706	999	852	703	858	975	825	1162	954
ENSMUSG00000103013	0	0	1	0	0	0	0	0	0	0	0	0	0	0	0	0	0	0	0	0	6	1	2	1	1	1	4	1
ENSMUSG00000006301	37	103	102	142	131	72	158	154	77	174	119	97	83	113	112	155	159	131	48	103	239	115	116	124	139	113	221	163
ENSMUSG00000099931	7	14	10	6	4	4	11	5	2	3	10	5	7	15	5	4	12	10	1	3	0	0	0	0	0	0	0	0
ENSMUSG00000103403	9	3	2	1	2	1	5	4	5	6	4	2	1	3	1	1	2	1	2	3	8	2	14	1	5	4	14	3
ENSMUSG00000073650	1	35	40	50	13	5	65	75	0	18	12	14	7	21	5	11	89	58	2	9	34	5	10	26	7	10	14	14
ENSMUSG00000026177	15	18	20	37	22	2	49	37	7	39	32	6	9	19	21	37	45	37	10	17	33	16	15	26	28	21	20	19
ENSMUSG00000026176	371	550	537	625	603	511	756	865	557	776	605	457	628	601	670	675	791	676	431	591	734	495	203	411	503	411	525	423
ENSMUSG00000065468	0	1	1	0	0	0	0	0	0	1	0	1	0	0	0	1	0	0	1	0	0	1	1	0	0	1	0	2
ENSMUSG00000026175	0	1	1	4	2	1	3	1	1	1	1	0	0	1	2	3	6	0	1	2	8	4	14	1	2	3	6	2
ENSMUSG00000033364	1103	1087	1161	947	1007	951	1058	1189	1297	964	1061	950	1011	1068	1090	1269	1092	1006	921	986	1911	865	1364	835	941	751	2214	2169
ENSMUSG00000103227	11	8	7	6	4	8	6	7	4	12	10	8	12	5	8	1	10	11	9	4	19	11	27	2	1	0	28	27
ENSMUSG00000026174	1509	1572	1594	1434	1398	1334	1225	1508	1664	1324	1402	1186	1460	1350	1438	1694	1498	1297	1314	1283	2213	1307	1592	1289	1445	1108	2065	2053
ENSMUSG00000026173	18	11	14	11	4	7	24	11	4	27	49	19	15	9	9	22	20	19	4	31	15	11	22	19	12	6	111	58
ENSMUSG00000026135	1054	1087	1063	808	836	818	717	932	970	811	883	840	928	851	1029	948	862	840	858	874	1193	892	910	764	945	763	1552	1387
ENSMUSG00000093155	1	1	0	1	0	0	0	1	1	0	0	1	1	1	1	0	0	0	0	0	0	0	0	0	0	1	2	2
ENSMUSG00000026172	337	307	397	313	341	316	279	317	328	347	303	323	259	290	331	360	278	291	287	291	497	266	419	276	299	210	638	535
ENSMUSG00000026171	815	785	828	701	688	650	636	825	757	742	742	597	685	656	771	846	673	651	595	579	1027	658	757	642	686	615	1172	1015
ENSMUSG00000033276	1123	1191	1129	1063	791	831	890	1029	801	867	920	961	1215	1060	881	968	1197	954	669	723	1506	914	1070	1121	1237	1041	1488	1422
ENSMUSG00000033257	2258	2249	2271	1924	2063	1983	2284	2308	2356	2000	2069	2054	2314	2018	2104	2333	2229	2031	1697	1935	4859	2229	3176	2041	2622	1811	4245	4084
ENSMUSG00000026170	15	31	22	24	24	8	46	43	21	46	36	11	17	27	45	35	38	16	16	27	64	33	21	28	30	24	31	17
ENSMUSG00000006542	0	0	3	0	0	1	1	1	0	0	0	1	0	0	0	1	0	0	0	0	2	0	3	1	1	0	0	0
ENSMUSG00000098351	0	0	0	0	0	0	0	0	0	0	0	0	0	0	0	0	0	0	0	0	0	0	0	0	0	0	0	0
ENSMUSG00000033227	4	31	15	39	18	0	23	28	4	81	44	10	20	39	33	49	28	21	7	28	21	29	1	16	35	28	0	1
ENSMUSG00000099472	0	0	0	0	0	0	0	0	0	0	0	0	0	2	0	0	0	0	0	0	0	1	2	0	2	0	0	0
ENSMUSG00000026167	6	2	6	4	6	2	3	1	3	10	7	6	3	3	7	2	4	5	4	4	1	2	5	1	3	5	13	16
ENSMUSG00000089964	1	0	0	0	0	0	0	0	0	0	0	0	1	0	0	0	0	0	0	0	2	0	6	0	0	0	2	2
ENSMUSG00000090071	936	983	1184	842	855	899	487	802	961	896	995	888	920	750	938	885	706	871	1215	925	1075	1460	1028	1271	1382	1264	1934	1529
ENSMUSG00000055197	0	0	0	0	1	0	1	0	0	0	0	0	0	0	0	0	1	0	0	1	1	0	1	0	1	1	0	0
ENSMUSG00000006546	4	5	4	5	0	4	0	6	1	2	4	0	7	3	5	2	2	2	2	1	1	1	5	1	1	1	3	6
ENSMUSG00000065616	0	0	0	0	0	0	0	0	0	0	0	0	0	0	0	0	0	0	0	0	0	0	0	0	0	0	0	0
ENSMUSG00000047021	7	208	113	303	42	10	470	454	4	62	82	109	65	109	12	24	456	218	7	18	486	24	14	245	54	56	60	76
ENSMUSG00000089653	0	0	0	0	0	0	0	0	0	0	0	0	0	0	0	0	0	0	0	0	0	0	1	0	0	0	0	0
ENSMUSG00000006538	7	8	12	10	9	8	7	8	10	14	6	13	12	15	4	14	16	14	4	8	8	5	3	8	12	10	10	13
ENSMUSG00000103145	0	0	0	0	0	0	0	0	0	0	0	0	0	0	0	0	0	0	0	0	4	2	4	4	3	4	5	6
ENSMUSG00000026162	62	75	90	70	76	68	59	76	84	68	72	55	82	68	76	84	72	62	42	58	153	79	93	77	91	86	95	111
ENSMUSG00000026205	0	1	1	4	0	1	0	0	0	2	1	0	1	2	0	3	3	2	0	0	4	0	12	0	3	1	4	2
ENSMUSG00000033159	1295	1379	1385	1221	1177	1234	982	1313	1314	1204	1228	1033	1180	1049	1454	1257	1122	1071	1121	1150	1581	1318	1273	1303	1469	1226	1782	1538
ENSMUSG00000049339	2494	2612	2499	1976	2218	2200	1719	2318	2563	2312	2146	1858	2029	2004	2443	2591	1947	2047	2332	1823	2439	2121	2229	2133	2176	1976	4190	3877
ENSMUSG00000026197	298	375	369	322	318	292	216	313	355	336	284	246	362	311	345	336	313	302	291	326	335	318	241	285	337	310	426	356
ENSMUSG00000026198	55	58	61	55	60	52	55	65	56	54	42	49	43	40	63	85	40	40	48	48	81	49	67	55	57	40	166	158
ENSMUSG00000099519	0	0	0	0	0	0	0	0	0	0	0	0	0	0	1	0	0	0	0	0	0	0	1	0	0	0	0	0
ENSMUSG00000033124	838	851	872	678	683	594	571	608	685	700	774	707	701	673	673	714	647	615	646	605	612	581	524	606	663	588	1091	1035
ENSMUSG00000026199	492	504	511	442	483	416	403	454	522	442	499	465	365	401	543	444	399	418	340	428	791	482	623	429	534	413	886	780
ENSMUSG00000026200	558	632	629	513	439	414	499	527	485	447	506	448	477	431	519	529	574	522	353	432	775	360	589	328	383	328	724	703
ENSMUSG00000099204	0	0	0	0	0	0	0	0	0	0	0	0	0	0	0	0	0	0	0	0	0	0	0	0	0	0	0	0
ENSMUSG00000026201	1240	1269	1307	1079	1111	1075	966	1273	1252	1144	1059	977	1108	1017	1245	1315	1061	1095	1108	1043	1574	1039	1258	1001	1163	900	1857	1780
ENSMUSG00000026202	39	35	27	35	43	35	47	66	24	56	37	25	36	17	60	55	54	42	29	41	122	75	35	89	109	62	61	87
ENSMUSG00000096094	0	1	0	1	0	0	0	0	0	1	3	0	0	0	0	0	0	1	0	0	1	0	1	1	0	0	0	3
ENSMUSG00000026203	684	759	806	681	629	596	500	702	679	726	691	633	630	572	699	784	653	660	593	613	895	711	633	673	759	651	1120	1039
ENSMUSG00000026204	1008	1014	1179	838	546	692	378	548	653	753	804	752	828	697	839	765	691	750	512	488	585	558	498	519	611	596	1014	1070
ENSMUSG00000101840	1	0	1	0	0	2	0	0	0	0	0	0	2	0	0	0	0	0	0	0	3	1	8	4	4	1	9	7
ENSMUSG00000033061	183	167	229	147	93	108	66	124	136	184	132	137	133	113	208	201	103	130	96	80	226	97	228	130	98	95	289	196
ENSMUSG00000100556	0	0	0	0	0	0	0	0	0	1	0	2	0	0	0	0	0	0	0	1	1	0	3	2	2	0	4	0
ENSMUSG00000026209	1101	1169	1228	1184	1028	1053	842	1127	1199	1280	1162	981	1268	1070	1281	1370	1200	1022	941	999	1501	1318	1020	1314	1466	1226	1577	1289
ENSMUSG00000026208	7	19	19	12	8	4	15	22	5	26	23	8	10	12	20	15	13	13	8	18	14	4	6	15	11	16	4	5
ENSMUSG00000085653	0	0	0	0	0	0	0	0	0	1	1	0	0	0	1	0	0	0	0	0	0	0	0	1	0	0	0	0
ENSMUSG00000026207	865	1019	1075	854	914	805	580	857	794	793	984	842	1081	875	919	784	911	917	937	1040	489	1011	509	736	967	901	958	832
ENSMUSG00000086053	0	0	0	0	0	0	0	0	0	0	0	0	0	0	0	0	0	0	0	0	0	1	8	1	1	1	2	2
ENSMUSG00000033021	718	785	811	678	669	647	518	731	701	751	692	598	689	663	763	748	711	612	565	627	658	550	539	500	602	552	874	805
ENSMUSG00000033007	257	336	256	175	422	271	73	312	269	227	308	215	226	242	296	240	199	276	484	282	65	180	91	174	125	145	203	74
ENSMUSG00000102605	17	12	13	10	18	14	7	13	22	16	22	16	18	18	8	24	9	12	26	18	9	12	14	9	9	7	27	12
ENSMUSG00000032997	642	811	877	768	789	725	435	679	678	801	928	794	908	730	708	631	699	834	1094	840	207	831	161	791	852	806	491	475
ENSMUSG00000026211	476	734	803	845	599	532	961	978	516	887	782	646	690	706	819	748	1197	984	505	725	863	893	312	959	1053	855	958	716
ENSMUSG00000051703	538	630	621	434	549	469	266	422	512	444	505	498	489	433	503	460	374	479	634	498	150	453	127	466	502	474	341	344
ENSMUSG00000032968	439	395	360	296	319	328	218	247	346	362	349	359	286	313	266	275	297	316	334	305	121	173	111	174	167	164	396	465
ENSMUSG00000082745	1	0	0	0	2	1	0	1	7	1	0	0	0	0	7	0	0	7	0	4	0	3	1	3	0	0	0	0
ENSMUSG00000026213	1134	1208	1253	1013	994	1082	910	1007	1130	1026	1029	978	954	885	983	1049	1091	968	831	931	1211	952	759	884	1005	764	1439	1485
ENSMUSG00000082059	0	0	0	0	0	0	0	0	0	0	0	1	0	0	0	0	0	0	0	0	0	0	0	0	0	0	0	0
ENSMUSG00000006576	2011	2273	2318	1742	1874	1737	1196	1615	1765	2006	2108	2129	1810	1761	1624	1791	1751	1894	1982	1556	896	1082	771	1086	1178	1077	2368	2539
ENSMUSG00000083244	0	0	0	0	0	0	0	0	0	0	0	0	0	0	0	0	0	0	0	0	0	0	0	0	0	0	0	0
ENSMUSG00000082528	1	0	1	1	0	0	0	0	1	0	0	0	0	0	0	0	1	2	0	0	0	0	0	0	0	0	0	1
ENSMUSG00000082012	0	0	0	1	2	0	0	1	0	0	0	0	3	0	0	0	0	2	0	3	2	0	0	1	0	1	1	1
ENSMUSG00000099996	0	0	0	0	0	0	0	0	0	0	0	0	0	0	0	0	0	0	0	0	0	0	0	0	0	0	1	1
ENSMUSG00000101763	0	0	0	0	0	0	0	0	0	0	0	0	0	0	0	0	0	0	0	0	0	0	0	0	0	0	0	0
ENSMUSG00000100827	0	0	0	0	0	0	0	0	0	0	0	0	0	0	0	0	0	0	0	0	0	0	0	0	0	0	0	1
ENSMUSG00000100553	7	3	5	0	3	2	0	2	2	3	1	3	5	5	2	3	2	1	0	4	7	3	3	4	1	3	7	4
ENSMUSG00000098611	0	0	0	0	0	0	0	0	0	0	0	0	0	0	0	0	0	0	0	0	0	0	0	0	0	0	0	0
ENSMUSG00000100534	0	0	0	0	0	0	0	0	0	0	0	0	0	0	0	0	0	0	0	0	0	0	1	0	0	0	0	0
ENSMUSG00000102904	0	0	0	0	0	0	0	0	0	0	0	0	0	0	0	0	0	0	0	0	2	0	2	0	1	0	0	0
ENSMUSG00000089326	0	0	0	0	0	0	0	0	0	0	0	0	0	0	0	0	0	0	0	0	0	0	0	0	0	0	0	0
ENSMUSG00000026235	3156	3095	2825	1633	4200	2839	2444	2536	3733	2786	3178	4304	1622	2462	1833	2705	1665	2369	4676	2029	2818	1456	2341	1851	1632	1531	6080	6359
ENSMUSG00000099141	0	0	0	0	0	0	0	0	0	0	0	0	0	0	0	0	0	0	0	0	0	0	0	0	0	0	1	0
ENSMUSG00000101849	2	2	5	1	3	1	5	4	3	5	4	5	0	5	1	5	5	6	5	0	6	4	5	8	3	4	43	34
ENSMUSG00000101506	0	0	0	0	0	0	0	0	0	0	1	0	0	0	0	0	0	0	0	0	0	0	0	0	0	0	0	0
ENSMUSG00000065215	0	0	0	0	0	0	0	0	0	0	0	0	0	0	0	0	0	0	0	0	0	0	0	0	0	0	0	0
ENSMUSG00000102052	0	0	2	0	0	0	0	1	0	0	0	0	0	0	0	0	0	1	0	0	0	0	5	1	0	0	0	0
ENSMUSG00000004872	1105	1229	1168	947	1167	1297	941	1287	1350	1142	1260	1153	1418	1189	1406	1265	1302	1112	922	1229	3505	2469	2456	2112	2442	1858	2355	1754
ENSMUSG00000032908	10	7	7	7	9	10	11	12	11	20	18	18	15	12	8	22	15	14	15	16	40	23	39	27	25	17	98	82
ENSMUSG00000099561	0	0	0	0	0	0	2	0	0	0	0	0	0	0	0	0	0	0	0	0	1	1	1	0	0	0	1	0
ENSMUSG00000102945	0	0	0	0	0	0	0	0	0	0	0	0	0	0	0	0	0	0	0	0	0	0	1	0	0	0	0	1
ENSMUSG00000026245	1204	1195	1194	1058	1163	1049	1064	1316	1372	1196	1184	946	1058	988	1290	1504	1018	1053	1113	1017	2406	969	1573	927	1017	869	2324	2063
ENSMUSG00000101798	0	0	0	0	0	0	0	0	0	0	0	0	0	0	0	0	0	0	0	0	0	1	1	0	1	0	2	2
ENSMUSG00000104018	22	23	20	19	9	5	9	11	11	19	25	26	20	27	15	26	16	17	5	13	21	15	22	11	11	12	39	34
ENSMUSG00000090486	61	36	46	20	44	44	41	39	49	62	62	62	43	37	42	72	43	42	29	36	31	13	29	11	9	7	57	69
ENSMUSG00000012187	1	1	0	0	1	0	3	0	1	1	1	2	0	0	0	0	0	1	1	0	1	1	1	2	2	1	4	3
ENSMUSG00000099364	0	0	0	0	0	0	0	0	0	0	0	0	0	0	0	0	1	0	0	0	0	0	4	1	0	0	3	0
ENSMUSG00000100562	0	0	0	0	0	0	0	0	0	0	0	0	0	0	0	0	0	0	0	0	0	0	1	0	0	0	0	0
ENSMUSG00000032883	1209	1224	1320	988	1145	1062	870	1181	1410	1117	1142	1067	1183	978	1258	1516	1122	1129	1160	1000	2596	1340	2427	1302	1358	1147	2399	2259
ENSMUSG00000079470	380	377	443	344	281	270	239	350	375	316	379	361	436	381	491	478	472	348	266	285	802	310	630	295	315	249	598	520
ENSMUSG00000099377	5	1	5	3	2	1	2	2	6	3	2	5	3	3	2	5	5	3	0	0	6	2	2	2	1	1	8	4
ENSMUSG00000099706	0	0	0	0	0	0	0	0	0	0	0	0	0	0	0	1	1	0	0	0	1	0	3	0	0	0	3	0
ENSMUSG00000047330	11	12	25	24	9	5	20	30	9	17	17	9	11	14	28	32	26	19	11	22	64	11	5	22	24	22	20	11
ENSMUSG00000101324	0	1	0	0	0	0	0	1	0	1	0	0	1	2	1	1	0	1	1	0	1	0	0	1	1	0	0	0
ENSMUSG00000072978	1	0	0	0	0	0	0	1	0	0	0	0	0	0	0	0	1	0	0	0	0	0	0	0	1	0	2	0
ENSMUSG00000050711	557	548	561	286	338	329	138	358	404	476	349	454	323	363	517	636	276	404	508	179	301	130	887	274	80	188	1001	917
ENSMUSG00000099562	0	0	0	0	0	0	0	0	0	0	0	1	0	0	0	0	0	0	0	0	0	0	2	0	1	1	6	1
ENSMUSG00000077782	0	0	0	0	0	0	0	0	0	0	0	0	0	0	0	0	0	0	0	0	0	0	0	0	0	0	0	0
ENSMUSG00000054702	10	17	20	9	24	10	19	24	29	17	10	20	18	18	20	23	15	21	22	11	19	8	12	1	7	7	42	58
ENSMUSG00000102235	2	0	0	1	1	0	1	3	1	1	1	0	0	2	0	2	1	1	0	0	1	0	0	0	0	0	6	5
ENSMUSG00000073643	2378	2312	2504	2023	2264	2190	1840	2175	2731	2116	2407	2136	2048	1938	2284	2635	2064	2081	2354	1968	2642	1573	2765	1541	1595	1443	4386	4031
ENSMUSG00000104497	0	0	0	0	0	0	0	0	0	0	0	0	0	0	0	0	0	0	0	0	0	0	2	1	0	0	1	0
ENSMUSG00000026248	300	336	354	275	329	320	280	371	395	351	335	310	320	308	374	423	307	350	332	299	601	369	409	369	394	320	510	515
ENSMUSG00000026249	630	786	870	1014	1350	1345	1025	1745	1501	1841	2201	1931	1486	1546	1598	2304	2161	1821	1891	1804	2958	1282	994	1141	939	797	5242	1140
ENSMUSG00000067106	0	1	1	0	1	2	2	1	0	2	2	0	2	2	0	1	3	1	0	2	0	2	3	1	1	2	1	2
ENSMUSG00000100397	1	1	2	2	3	0	0	0	0	0	0	0	1	0	0	0	1	1	2	1	1	0	1	0	0	0	1	0
ENSMUSG00000099753	0	0	0	0	0	0	0	0	0	0	0	0	0	0	0	0	0	0	0	0	0	0	0	0	0	0	0	0
ENSMUSG00000096297	1	1	0	0	0	0	0	0	0	0	0	0	0	0	0	0	0	0	0	0	0	0	0	0	0	0	1	0
ENSMUSG00000102518	0	0	0	0	0	0	0	0	0	0	0	0	0	0	0	0	0	0	0	0	0	0	1	0	0	0	1	0
ENSMUSG00000099552	0	0	0	0	0	0	0	0	0	0	0	0	0	0	1	0	1	0	0	0	2	0	4	0	0	0	0	0
ENSMUSG00000043230	5	10	24	10	7	4	8	13	11	20	14	4	9	16	7	13	12	9	8	8	25	16	13	11	13	12	16	20
ENSMUSG00000101257	0	0	0	0	0	0	0	1	0	0	1	0	0	1	0	0	1	1	0	0	1	0	3	0	0	0	2	0
ENSMUSG00000103404	0	0	0	0	0	0	1	0	0	0	0	0	0	0	0	0	1	0	0	0	0	0	3	0	1	0	2	1
ENSMUSG00000004364	2711	2947	3350	2725	2980	2697	2517	3137	3707	2913	3151	2894	3034	2815	3303	3941	3375	3185	2860	2813	5100	2785	4736	2655	2660	2306	5743	5426
ENSMUSG00000103076	14	17	30	13	21	13	23	13	10	23	28	33	29	33	15	14	38	37	8	12	49	20	47	19	31	18	80	52
ENSMUSG00000103525	0	0	1	1	1	1	0	0	1	0	1	2	0	0	0	0	0	0	0	1	2	0	2	0	2	0	1	1
ENSMUSG00000101722	0	1	0	0	0	0	1	0	0	0	2	0	0	0	0	0	1	0	0	0	1	0	1	0	0	0	1	0
ENSMUSG00000090637	0	0	1	1	0	1	0	1	0	0	0	1	0	0	0	0	1	0	0	0	0	0	0	0	0	0	0	0
ENSMUSG00000101483	0	0	0	0	0	0	0	0	0	0	0	0	0	0	0	0	0	0	0	0	3	0	2	0	0	0	1	0
ENSMUSG00000038608	139	149	157	144	193	167	255	257	189	242	243	249	144	171	202	310	218	277	197	251	405	186	140	131	152	112	478	406
ENSMUSG00000103192	1	0	0	0	0	0	0	0	0	1	1	0	0	1	0	0	0	0	0	0	0	0	3	0	0	0	3	2
ENSMUSG00000104488	0	0	0	0	0	0	0	0	0	0	0	0	0	0	0	0	0	0	0	0	0	0	4	0	0	0	2	0
ENSMUSG00000102721	0	0	0	0	0	0	0	0	0	0	1	0	0	0	0	0	1	0	0	0	1	0	1	0	0	0	0	0
ENSMUSG00000099949	0	0	0	0	0	0	0	2	0	0	0	1	0	0	0	0	0	0	0	2	0	0	1	0	0	0	0	5
ENSMUSG00000099918	0	0	0	0	0	0	0	0	0	0	0	0	0	0	0	0	0	0	0	0	0	0	0	0	0	0	0	0
ENSMUSG00000054976	631	613	705	507	444	397	320	443	717	533	653	714	585	702	538	743	618	656	625	429	418	201	557	167	168	165	1564	1831
ENSMUSG00000104029	0	0	0	0	0	0	0	0	0	0	0	0	0	0	0	0	0	0	0	0	0	0	0	0	0	0	1	1
ENSMUSG00000101986	0	0	0	0	0	0	0	0	0	0	1	0	0	0	0	0	0	0	0	0	2	0	7	0	1	0	2	2
ENSMUSG00000087008	0	0	0	1	1	0	0	0	0	0	0	1	0	0	0	1	0	0	0	0	0	0	0	0	0	0	1	0
ENSMUSG00000100561	0	0	0	0	0	0	0	0	0	0	0	0	0	1	0	0	0	0	0	0	3	0	0	0	1	0	4	2
ENSMUSG00000103571	0	0	0	0	0	0	0	0	0	0	0	0	0	0	0	0	0	0	0	0	0	0	3	0	1	0	0	0
ENSMUSG00000098797	0	0	0	0	0	0	0	0	0	0	0	0	0	0	0	0	0	0	0	0	0	0	0	0	0	0	0	0
ENSMUSG00000055980	1449	1643	1831	1480	1168	1146	1134	1496	1360	1428	1361	1444	1667	1592	1645	1846	1682	1630	1185	1065	1335	760	685	764	876	715	1277	1390
ENSMUSG00000022591	0	1	4	0	1	1	0	1	2	0	1	1	1	1	0	1	0	1	0	0	0	0	0	0	0	0	0	0
ENSMUSG00000026142	114	154	126	140	119	94	148	159	113	130	117	92	122	121	140	122	140	150	82	104	330	161	183	160	168	142	174	133
ENSMUSG00000104493	0	0	0	0	0	1	0	0	0	0	0	0	0	0	0	0	0	1	0	1	1	1	2	1	2	0	0	1
ENSMUSG00000100786	0	0	0	0	0	0	0	0	0	0	0	0	0	0	0	0	0	0	0	0	3	0	6	0	1	0	0	0
ENSMUSG00000096779	0	0	0	0	0	0	0	0	0	0	0	0	0	0	0	0	0	0	0	0	0	0	0	0	0	0	0	0
ENSMUSG00000067158	1	15	46	32	4	0	79	36	3	6	11	8	6	11	6	9	120	101	0	2	31	8	11	38	18	11	11	6
ENSMUSG00000079465	2	12	17	18	5	3	105	33	3	5	6	4	4	3	0	5	97	97	1	2	10	0	11	14	9	7	9	5
ENSMUSG00000065055	0	0	0	0	0	0	0	0	0	0	0	0	0	0	0	0	0	0	0	0	0	0	0	0	0	0	0	0
ENSMUSG00000097564	2	3	2	0	0	1	1	2	2	2	3	3	3	0	4	2	2	1	0	3	2	1	5	1	1	2	2	2
ENSMUSG00000026150	2769	2822	3033	2253	2679	2584	2194	2605	3086	2739	2835	2746	2520	2330	2716	3177	2654	2615	2578	2261	4732	2296	3744	2209	2233	1977	5264	4914
ENSMUSG00000101450	47	38	53	35	42	35	45	23	43	37	62	83	36	44	40	45	48	59	25	33	120	51	98	48	63	47	158	142
ENSMUSG00000026149	0	0	0	0	0	0	0	0	0	0	0	0	0	0	0	0	0	0	0	0	4	1	10	0	2	1	2	9
ENSMUSG00000099771	0	0	0	0	0	0	0	0	0	0	0	0	0	0	0	0	0	0	0	0	0	0	0	1	0	0	0	0
ENSMUSG00000102280	0	0	0	0	0	0	0	0	0	0	0	0	0	0	0	0	0	0	0	0	1	0	2	0	0	0	0	0
ENSMUSG00000100170	0	0	0	0	0	0	0	0	0	0	0	1	0	0	0	0	0	0	0	0	0	0	0	0	0	0	0	0
ENSMUSG00000100744	0	1	0	0	0	0	0	0	0	0	0	1	0	0	0	0	0	0	0	0	1	0	0	0	0	0	0	0
ENSMUSG00000093782	0	0	0	0	0	0	0	0	0	0	0	0	0	0	0	0	0	0	0	0	0	0	0	0	0	0	0	0
ENSMUSG00000026159	1976	1981	2261	1816	1899	1775	1663	2157	2404	2018	2181	2046	2113	1967	2147	2518	2195	2104	1889	1864	3739	2175	3122	2097	2199	1853	4597	4552
ENSMUSG00000101784	0	0	0	0	0	0	0	0	0	0	3	1	0	0	0	1	2	0	0	0	0	0	1	0	0	0	0	2
ENSMUSG00000038496	21	21	19	18	5	9	9	17	13	14	13	7	10	15	8	21	31	20	4	8	42	21	14	13	17	16	32	24
ENSMUSG00000100432	0	0	0	0	0	0	0	0	0	0	0	0	0	0	0	0	0	0	1	0	1	2	0	1	1	0	0	2
ENSMUSG00000100190	0	0	0	0	0	0	0	0	0	0	0	0	0	0	0	0	0	0	0	0	0	0	0	0	0	0	1	0
ENSMUSG00000104423	0	0	0	0	0	0	0	0	0	0	0	0	0	0	0	0	0	0	0	0	0	1	1	0	0	0	0	0
ENSMUSG00000101315	0	0	0	0	0	1	1	0	0	0	0	0	0	0	0	0	0	0	0	0	0	0	0	0	0	0	0	0
ENSMUSG00000099691	0	0	0	0	0	0	0	0	0	0	0	0	0	0	0	0	0	0	0	0	0	0	1	0	0	0	0	0
ENSMUSG00000026166	0	0	0	0	1	0	0	0	0	0	0	0	0	0	0	0	0	0	0	0	0	0	3	0	0	0	0	0
ENSMUSG00000101173	0	1	0	0	0	0	0	0	0	0	0	0	0	0	0	0	0	0	0	0	1	0	2	0	0	0	0	1
ENSMUSG00000053161	8	24	22	44	23	19	77	78	16	15	20	27	16	19	19	27	51	43	6	15	33	8	6	32	12	6	50	54
ENSMUSG00000101896	2	0	0	0	1	0	0	0	0	0	0	0	0	0	0	0	0	0	1	0	6	0	1	4	2	1	4	4
ENSMUSG00000084443	0	0	0	0	0	0	0	0	0	0	0	0	0	0	0	0	0	0	0	0	0	0	0	0	0	0	0	0
ENSMUSG00000026163	224	147	270	203	175	192	226	166	272	197	292	242	178	253	116	296	202	198	185	151	188	123	198	115	28	111	1106	1274
ENSMUSG00000079140	0	1	1	0	0	1	0	0	0	0	0	0	0	0	0	0	0	0	0	0	0	0	8	1	0	0	4	0
ENSMUSG00000104374	0	0	0	0	0	0	0	0	0	1	0	0	0	0	0	0	1	1	0	1	0	0	0	0	0	0	0	3
ENSMUSG00000104219	0	0	0	0	0	0	0	0	0	0	0	0	0	0	0	0	0	0	0	0	0	0	0	0	0	0	0	0
ENSMUSG00000100580	1	0	0	0	0	0	1	0	0	0	0	0	0	3	0	0	1	0	0	0	1	0	0	0	0	0	0	1
ENSMUSG00000094946	0	0	0	0	0	0	0	0	0	0	0	0	0	0	0	0	0	0	0	0	0	0	0	0	0	0	0	0
ENSMUSG00000077736	0	0	0	0	0	0	0	0	0	0	0	0	0	0	0	0	0	0	0	0	0	0	0	0	0	0	0	0
ENSMUSG00000045658	4598	5193	5188	4110	4342	4047	2821	4364	5046	3618	3984	3427	4206	3410	4572	4718	3998	3877	4111	3804	5233	3834	6420	3454	4374	3416	5300	4645
ENSMUSG00000102750	1	1	1	1	1	1	1	0	1	2	1	2	0	0	1	1	1	0	1	0	6	0	31	1	0	1	4	3
ENSMUSG00000101934	0	0	0	0	0	0	0	0	0	0	0	1	0	0	0	0	0	0	0	0	2	1	11	1	1	0	2	2
ENSMUSG00000098851	0	0	0	0	0	0	2	0	0	0	0	0	0	0	0	0	0	0	1	0	0	0	5	0	0	0	2	1
ENSMUSG00000036766	6747	6796	7544	5496	6182	6151	4032	6120	7682	6023	6292	5811	5674	5377	6612	7431	5082	5709	6871	5521	4211	4308	6416	4050	4374	4244	10027	9583
ENSMUSG00000104396	33	25	28	12	24	25	18	10	20	18	24	19	14	18	9	14	26	26	8	16	33	28	69	18	23	16	51	48
ENSMUSG00000102481	3	4	4	2	3	2	3	4	5	2	3	2	0	1	4	3	2	1	5	3	9	1	50	0	2	1	18	11
ENSMUSG00000093254	0	0	0	0	0	0	0	0	0	0	0	0	0	0	0	0	0	0	0	0	0	0	0	0	0	0	0	0
ENSMUSG00000026219	7586	7944	8330	6834	6558	5918	6367	7172	7481	6565	7399	6820	7529	6805	7449	8305	7846	7221	5713	6027	14928	7075	11551	7041	7412	6135	13246	11827
ENSMUSG00000103505	2	4	1	0	1	4	0	3	1	3	3	2	2	2	3	2	1	1	2	0	4	1	15	1	0	2	11	5
ENSMUSG00000104503	3	3	3	2	5	2	4	6	8	5	6	2	1	4	5	4	4	3	1	5	10	1	14	1	1	2	14	11
ENSMUSG00000073633	22	36	28	36	16	21	51	57	17	11	25	22	14	25	25	22	60	38	17	20	80	27	37	45	37	25	37	33
ENSMUSG00000026220	370	400	405	313	332	279	203	241	264	202	263	245	318	263	292	271	308	267	224	204	362	235	542	230	256	260	434	316
ENSMUSG00000096802	0	0	0	0	0	0	0	0	0	0	0	0	0	0	0	0	0	0	0	0	2	0	0	0	0	0	0	0
ENSMUSG00000099693	0	0	0	0	0	0	0	0	0	0	0	0	0	0	0	0	0	0	0	0	0	0	0	0	0	0	0	0
ENSMUSG00000052477	0	0	0	0	1	0	0	3	0	0	5	0	0	0	0	0	0	0	0	0	0	0	2	1	0	0	1	1
ENSMUSG00000064281	1	2	2	0	0	0	2	1	2	1	0	4	0	3	2	4	1	0	1	0	2	1	0	1	3	3	4	2
ENSMUSG00000098842	0	0	0	0	0	0	0	0	0	0	0	0	0	0	0	0	0	0	0	0	0	0	0	0	0	0	0	0
ENSMUSG00000061852	0	0	0	0	0	0	0	0	0	0	0	0	0	0	0	0	0	0	0	0	0	0	0	0	0	0	0	0
ENSMUSG00000089976	0	0	0	0	0	0	0	0	0	0	0	0	0	0	0	0	0	0	0	0	0	0	0	0	0	0	0	0
ENSMUSG00000101279	0	0	0	0	0	0	0	0	0	0	0	0	0	0	0	0	0	0	0	0	0	0	0	0	0	0	1	0
ENSMUSG00000089844	0	0	0	0	0	0	1	0	0	1	0	0	0	1	0	0	1	0	0	0	0	0	0	0	0	0	0	0
ENSMUSG00000073631	0	0	0	0	0	0	0	0	0	0	0	0	0	0	0	0	0	0	0	0	0	0	0	0	0	0	1	0
ENSMUSG00000072109	0	0	0	0	0	0	0	0	0	1	0	0	0	0	0	0	0	0	0	0	0	0	0	0	0	0	0	0
ENSMUSG00000090128	0	0	0	0	0	0	0	0	0	0	0	0	0	0	0	0	0	0	0	0	0	0	1	0	0	0	0	0
ENSMUSG00000089763	0	0	0	0	0	0	0	0	0	0	0	0	0	0	0	0	0	0	0	0	0	0	0	0	0	0	0	0
ENSMUSG00000089716	0	0	0	0	0	0	0	0	0	0	0	0	0	0	0	0	0	0	0	0	0	0	0	0	0	0	0	0
ENSMUSG00000079457	0	0	0	0	0	0	0	0	0	0	0	0	0	0	0	0	2	0	0	0	1	0	0	0	0	0	1	0
ENSMUSG00000090252	0	0	0	0	0	0	0	0	0	0	0	0	0	0	0	0	0	0	0	0	0	0	1	0	0	0	1	0
ENSMUSG00000079455	0	0	0	0	0	0	0	0	0	0	0	0	3	2	1	0	0	1	0	1	0	0	0	0	0	0	0	0
ENSMUSG00000091199	0	0	0	0	0	0	0	0	0	0	0	0	0	0	0	0	0	0	0	0	0	0	0	0	0	0	0	0
ENSMUSG00000089652	0	0	0	2	1	0	1	1	1	0	0	0	0	1	0	0	0	0	0	0	0	0	1	0	0	0	0	0
ENSMUSG00000089937	0	0	0	0	0	0	0	0	0	0	0	0	0	0	0	0	0	0	0	0	0	0	0	0	0	0	0	0
ENSMUSG00000096292	0	0	0	0	0	0	0	0	0	0	0	0	0	0	0	0	0	0	0	0	0	0	1	0	0	0	0	0
ENSMUSG00000101751	0	0	0	0	0	0	0	0	0	0	0	0	0	0	0	0	1	0	0	0	0	0	0	0	0	0	0	0
ENSMUSG00000089714	3	23	2	15	16	19	13	3	9	4	18	14	2	18	3	2	4	3	2	2	0	0	0	0	0	0	0	0
ENSMUSG00000090186	0	0	0	0	0	0	0	0	0	0	0	0	0	0	0	0	0	0	0	0	0	0	0	0	0	0	0	0
ENSMUSG00000094127	0	0	0	0	0	0	1	0	0	0	0	0	0	0	0	0	0	0	0	0	0	0	0	0	0	0	0	0
ENSMUSG00000070034	2	5	5	4	4	3	11	10	1	7	6	3	0	0	5	10	0	2	2	6	9	4	1	1	0	3	7	1
ENSMUSG00000090103	0	0	0	0	0	0	0	0	0	0	0	0	0	0	0	0	0	0	0	0	0	0	0	0	0	0	0	0
ENSMUSG00000070031	1	3	3	1	3	1	4	7	2	8	4	3	1	0	5	4	1	2	0	5	1	2	4	1	0	0	1	1
ENSMUSG00000073628	0	0	1	0	0	0	0	0	0	0	0	0	0	0	2	0	0	0	0	0	0	0	0	0	0	0	0	0
ENSMUSG00000090246	6	7	10	3	5	6	9	4	8	4	10	5	3	5	4	11	3	2	5	5	1	1	0	0	0	0	0	0
ENSMUSG00000026222	3	4	8	10	2	0	11	6	1	10	7	0	4	14	4	18	8	6	3	2	15	3	8	3	5	11	2	1
ENSMUSG00000064414	0	0	0	0	0	0	0	0	0	0	0	0	0	0	0	0	0	0	0	0	0	0	0	0	0	0	0	0
ENSMUSG00000052760	19	21	28	35	16	17	36	30	17	43	22	26	31	37	36	38	43	33	15	17	78	25	44	23	37	19	31	23
ENSMUSG00000098634	0	0	0	0	0	0	0	0	0	0	0	0	0	0	0	0	0	0	0	0	0	0	1	0	0	0	0	0
ENSMUSG00000094834	0	0	0	0	0	0	0	0	0	0	0	0	0	0	0	0	0	0	0	0	0	0	0	0	0	0	0	0
ENSMUSG00000100217	0	0	0	0	0	0	0	0	0	0	0	0	0	0	0	0	0	0	0	0	0	1	3	0	0	0	1	0
ENSMUSG00000092932	0	0	0	0	0	0	0	0	0	0	0	0	0	0	1	0	0	0	0	0	0	0	0	0	0	0	0	0
ENSMUSG00000036707	3382	3570	4029	3211	3561	3312	2835	3804	4408	3602	3792	3492	3706	3472	4020	4583	3693	3548	3679	3244	6792	3458	5539	3653	3748	3015	6460	5824
ENSMUSG00000026223	1335	1558	1680	1808	1364	1212	1613	1804	1346	2066	1740	1245	1338	1437	1801	2074	1767	1584	1293	1482	1886	1223	799	1435	1384	1235	2376	2304
ENSMUSG00000026224	39	34	49	33	34	30	48	32	37	41	43	41	28	20	34	43	35	32	21	27	64	32	46	18	12	19	85	122
ENSMUSG00000099767	1	0	0	0	0	0	0	0	0	1	0	0	1	0	0	0	0	1	0	1	22	3	11	2	1	0	39	31
ENSMUSG00000049608	0	1	0	0	1	0	0	0	0	0	1	0	0	0	0	0	0	0	1	0	40	7	22	8	8	3	54	52
ENSMUSG00000100108	0	0	0	0	0	0	0	0	0	0	1	0	0	0	0	0	0	0	0	0	1	0	1	0	0	0	0	2
ENSMUSG00000099342	11	14	14	14	14	8	11	12	8	21	14	13	12	12	12	16	11	8	11	6	14	6	13	15	10	4	9	15
ENSMUSG00000026226	0	0	0	0	0	0	2	0	2	0	2	0	0	0	0	0	1	1	0	0	9	3	4	0	0	1	8	4
ENSMUSG00000026227	130	82	97	64	130	149	165	119	203	127	169	174	108	137	84	174	127	86	108	136	63	42	34	11	32	16	547	931
ENSMUSG00000026229	2793	3072	3194	2756	2670	2620	2318	2987	3253	2852	2844	2538	2877	2666	3063	3308	2833	2937	2570	2513	5447	2707	4014	2621	2828	2323	5292	4878
ENSMUSG00000077274	0	1	0	0	1	0	0	0	0	0	0	0	0	0	0	0	0	1	0	0	1	0	2	0	0	0	1	0
ENSMUSG00000026228	0	0	0	0	1	0	0	0	0	0	0	0	0	0	0	1	0	0	0	0	10	3	13	2	2	3	11	14
ENSMUSG00000103272	16	20	16	16	12	10	12	11	4	18	15	20	14	23	8	8	18	17	4	8	13	11	23	8	13	8	31	27
ENSMUSG00000094638	0	0	0	0	0	0	0	0	0	0	0	0	0	0	0	0	0	0	0	0	0	0	0	0	0	1	0	0
ENSMUSG00000062590	574	641	606	536	578	518	520	601	588	504	503	521	569	560	571	605	614	548	507	443	929	589	596	616	655	493	1005	909
ENSMUSG00000087538	0	0	0	0	0	0	0	1	0	0	0	0	0	0	0	0	0	0	0	0	1	0	1	2	1	0	3	1
ENSMUSG00000079445	17	26	32	40	22	20	19	34	22	28	26	12	14	10	22	29	41	30	32	17	26	17	15	24	13	18	35	29
ENSMUSG00000099644	0	0	1	0	1	0	0	0	0	0	0	1	0	0	0	0	0	0	0	0	0	0	0	0	0	0	0	0
ENSMUSG00000091806	0	0	0	0	0	0	0	0	0	0	0	0	0	0	0	0	0	0	0	0	0	0	1	0	0	0	0	0
ENSMUSG00000101853	0	0	0	0	0	0	0	0	0	0	0	0	0	0	0	0	0	0	0	0	0	0	1	0	1	0	0	0
ENSMUSG00000026234	9041	9879	10272	8767	9215	8669	9312	10636	10350	9431	9691	8301	9957	9241	10493	11747	10360	9362	7679	9025	18427	8371	11399	7688	8267	6365	15119	13242
ENSMUSG00000064837	0	0	0	0	0	0	0	0	0	0	0	0	0	0	0	0	0	0	0	0	0	0	0	0	0	0	0	0
ENSMUSG00000104627	0	3	0	1	1	2	0	1	0	0	5	1	1	2	3	1	1	2	1	2	0	1	0	2	0	1	4	2
ENSMUSG00000064696	0	0	0	0	0	0	0	0	0	0	0	0	0	0	0	0	0	0	0	0	0	0	0	0	0	0	0	0
ENSMUSG00000064823	0	0	1	0	0	0	0	0	0	0	0	0	0	0	1	1	0	0	0	0	0	0	1	0	1	0	1	1
ENSMUSG00000073627	46	38	62	55	52	42	55	46	66	48	55	63	55	54	46	52	49	56	39	51	66	48	49	27	52	26	98	104
ENSMUSG00000026237	1	0	1	2	0	2	1	0	0	0	0	0	0	0	1	1	0	2	0	0	0	0	4	2	1	0	3	1
ENSMUSG00000036574	0	0	0	0	0	0	1	0	1	0	0	0	0	0	0	0	0	0	0	0	1	1	2	0	1	0	1	0
ENSMUSG00000101328	0	0	0	0	0	0	0	1	0	0	0	0	0	0	0	0	0	0	0	0	0	0	1	0	0	1	0	0
ENSMUSG00000026238	11999	12000	13131	10713	11446	11149	8892	11033	12968	11402	12550	10268	12475	11165	12184	11515	12746	12717	11913	13024	1482	2003	955	1909	2210	1754	1302	1241
ENSMUSG00000026239	490	512	520	467	450	415	390	500	517	544	498	429	453	474	476	633	425	453	461	431	825	552	561	528	599	517	865	787
ENSMUSG00000102927	0	0	0	0	0	0	0	0	0	0	0	0	0	0	0	0	0	0	0	0	5	1	7	0	0	1	4	4
ENSMUSG00000026240	1084	1080	1087	933	967	978	822	1077	1083	902	930	850	971	832	1064	1059	926	892	891	825	1631	990	1257	976	992	886	1730	1529
ENSMUSG00000084468	0	0	0	0	0	0	0	0	0	0	0	0	0	0	0	0	0	0	0	0	0	0	0	0	0	0	0	0
ENSMUSG00000103609	1	1	2	0	1	2	2	2	1	1	0	1	1	0	0	1	2	0	1	1	3	0	3	2	2	0	3	3
ENSMUSG00000026241	11	8	4	2	9	5	1	5	9	12	6	9	3	6	7	7	5	9	12	7	3	4	5	4	7	4	2	11
ENSMUSG00000053333	752	830	884	651	740	711	587	805	808	724	763	665	738	689	813	812	692	668	681	614	1204	822	949	855	909	696	1281	1156
ENSMUSG00000100225	0	0	0	0	0	0	0	0	0	0	0	0	0	0	0	0	0	0	0	0	2	0	1	0	1	0	0	3
ENSMUSG00000100768	2	1	1	0	0	0	0	0	0	0	0	0	1	0	0	0	0	1	0	0	1	0	3	1	0	0	2	2
ENSMUSG00000104121	0	1	0	1	3	0	0	1	0	2	0	0	0	0	0	1	0	0	0	1	3	1	5	1	0	0	4	2
ENSMUSG00000102383	0	0	0	0	1	1	0	0	1	2	1	0	1	1	0	0	0	1	0	1	2	0	6	0	0	0	1	2
ENSMUSG00000104400	0	0	0	0	0	0	0	0	0	1	0	0	0	0	0	1	0	0	0	0	4	0	5	0	0	0	4	3
ENSMUSG00000102293	0	0	0	0	1	1	0	1	1	0	1	0	0	0	0	2	1	1	0	0	1	1	1	0	4	0	0	3
ENSMUSG00000102649	6	2	0	0	0	1	0	5	2	3	2	2	0	3	8	4	3	2	1	2	4	0	9	1	2	0	7	3
ENSMUSG00000084106	16	11	16	13	13	9	12	16	14	10	15	8	13	4	15	15	16	14	10	6	12	2	7	1	1	0	9	5
ENSMUSG00000102571	1	1	1	0	0	2	0	0	2	0	1	1	2	2	4	2	1	0	2	2	7	0	7	0	0	0	7	3
ENSMUSG00000099401	0	0	0	0	0	0	0	0	0	0	0	0	1	0	0	0	0	0	0	0	0	0	0	0	0	0	3	0
ENSMUSG00000102956	1	0	0	0	1	1	0	0	0	1	1	1	0	0	0	0	0	0	0	0	1	0	0	0	0	0	0	0
ENSMUSG00000103984	51	46	54	33	27	23	29	13	25	25	25	31	36	35	17	24	43	30	11	19	60	25	41	23	32	28	60	72
ENSMUSG00000101940	13	8	13	0	2	6	2	9	3	7	5	13	6	4	8	8	3	2	4	5	2	2	14	8	2	8	5	10
ENSMUSG00000101625	0	0	0	0	0	0	0	0	0	0	0	0	0	0	0	0	0	0	0	0	0	0	1	0	0	0	0	0
ENSMUSG00000026246	0	0	0	0	0	0	0	0	0	0	0	0	0	0	0	0	0	0	0	0	0	0	1	0	0	0	1	0
ENSMUSG00000079440	0	0	0	0	0	0	0	0	0	0	0	0	0	0	0	0	0	0	0	0	0	0	3	0	0	0	0	0
ENSMUSG00000100940	0	0	0	0	0	0	0	0	0	0	0	0	0	0	0	0	0	0	0	0	0	0	2	0	0	0	0	0
ENSMUSG00000036500	0	0	1	1	0	0	0	0	0	0	0	0	0	0	0	0	0	0	0	0	0	0	2	0	0	0	0	0
ENSMUSG00000099839	16	12	15	10	22	22	10	15	22	15	12	17	24	8	28	16	12	11	7	15	17	7	13	9	11	7	27	12
ENSMUSG00000026247	197	190	252	223	240	281	169	240	283	237	253	209	260	191	362	306	257	267	236	321	201	298	194	265	342	289	448	428
ENSMUSG00000036480	0	1	1	0	1	1	0	0	1	2	7	0	0	0	2	0	1	0	0	1	3	1	3	0	1	1	0	0
ENSMUSG00000026251	0	0	1	0	0	0	0	0	1	0	0	0	0	0	0	0	0	0	0	0	6	0	1	0	0	0	1	0
ENSMUSG00000026253	1	1	0	0	1	0	0	0	1	1	2	0	0	0	2	2	0	1	0	0	2	0	8	1	1	0	2	0
ENSMUSG00000026254	1923	2032	1949	1677	1641	1616	1519	2016	1874	1696	1609	1471	1694	1648	1951	2172	1740	1719	1586	1549	2846	1656	2156	1616	1717	1413	3231	2878
ENSMUSG00000088318	0	0	1	0	1	0	0	0	0	0	1	0	0	0	2	0	0	1	0	0	1	0	0	0	0	0	0	0
ENSMUSG00000026255	5	6	3	2	35	31	45	25	40	30	31	31	20	29	12	36	29	25	30	36	9	5	2	3	4	5	71	43
ENSMUSG00000089821	0	0	0	0	0	0	0	0	0	0	0	0	1	0	1	0	0	0	0	0	0	0	0	0	0	0	0	0
ENSMUSG00000048000	2032	1946	2238	1757	1917	1814	1775	2015	2107	1899	2114	1948	1957	1870	2017	2283	2097	1977	1634	1754	4276	2183	3085	2082	2181	1783	4539	4000
ENSMUSG00000095281	0	0	0	0	0	0	0	0	0	0	0	0	0	0	0	0	0	0	0	0	0	0	0	0	0	0	1	0
ENSMUSG00000079436	0	98	103	184	11	0	342	251	0	17	21	50	37	56	3	30	364	239	1	2	112	3	10	64	23	17	1	5
ENSMUSG00000089613	0	0	0	0	0	0	0	0	0	0	0	0	0	0	0	0	0	0	0	0	1	0	2	0	0	0	1	0
ENSMUSG00000026258	0	2	0	0	0	0	0	1	0	2	0	0	0	0	0	0	0	0	0	1	0	0	0	0	0	0	0	0
ENSMUSG00000026259	105	128	116	88	81	88	73	109	92	100	83	92	90	83	93	100	86	94	86	73	89	63	51	77	62	66	147	100
ENSMUSG00000079434	0	0	2	0	0	0	0	0	0	0	1	0	0	1	0	1	0	0	0	0	0	2	2	0	1	0	0	1
ENSMUSG00000091123	0	0	0	0	0	0	0	0	0	0	0	0	0	0	0	0	0	0	0	0	0	0	0	0	0	0	0	0
ENSMUSG00000090994	1	1	2	0	2	0	3	1	1	0	3	2	3	0	0	0	2	0	1	2	8	3	2	1	1	0	2	1
ENSMUSG00000026288	58	108	100	132	92	41	126	117	56	158	111	73	106	113	106	169	150	110	62	94	238	62	92	114	129	101	134	72
ENSMUSG00000026289	1315	1300	1350	991	1094	1049	903	1118	1162	1093	1147	1123	1084	1111	1164	1245	1060	1061	1032	910	1602	1011	1503	973	1133	957	2346	2057
ENSMUSG00000087968	2	7	3	4	4	1	4	2	3	1	3	6	3	4	3	0	1	1	1	1	4	3	60	2	3	2	11	6
ENSMUSG00000089281	2	3	4	1	3	1	1	3	3	2	3	1	1	0	2	2	2	1	1	0	4	7	33	2	1	1	12	5
ENSMUSG00000056055	5	10	10	7	16	10	14	7	10	6	13	9	11	12	4	10	9	3	6	13	29	7	28	8	15	9	24	8
ENSMUSG00000070738	2157	2249	2288	1738	2117	1957	1781	2035	2208	2173	2191	2032	1940	1872	2142	2406	1959	1848	1883	1660	3213	1999	2620	1803	2062	1676	4325	4108
ENSMUSG00000101942	0	1	0	1	0	1	2	1	1	1	0	2	0	2	0	0	1	0	0	2	1	0	0	0	0	0	1	0
ENSMUSG00000103996	0	0	0	1	0	0	0	1	0	1	1	0	1	0	0	0	1	0	0	0	0	1	2	0	0	0	0	0
ENSMUSG00000103591	2	4	2	0	1	2	0	2	5	3	1	1	0	1	0	3	4	0	0	2	6	0	8	1	1	0	9	5
ENSMUSG00000005501	1164	1178	1284	972	953	819	990	1006	1063	952	1064	995	1079	1019	982	1137	1164	1029	701	867	1962	978	1339	878	1006	761	2023	1972
ENSMUSG00000095942	0	0	0	0	0	0	0	0	0	0	0	0	0	0	0	0	0	0	0	0	0	0	0	0	0	0	0	0
ENSMUSG00000084021	0	2	0	0	1	0	0	0	0	1	0	0	1	0	0	1	0	0	0	0	1	0	6	0	1	0	6	2
ENSMUSG00000083478	0	0	0	0	0	0	0	0	0	0	0	0	0	0	0	0	0	0	0	0	0	0	0	0	0	0	0	0
ENSMUSG00000090165	0	0	0	0	0	0	0	0	0	0	0	0	0	0	0	0	0	0	0	0	0	0	0	0	0	0	0	0
ENSMUSG00000092220	0	0	0	1	1	1	0	0	0	0	1	0	0	0	0	0	0	0	1	0	0	0	0	0	0	0	0	0
ENSMUSG00000090175	0	0	0	0	0	0	0	0	0	0	1	0	0	0	0	0	0	0	0	0	0	0	0	0	0	0	0	0
ENSMUSG00000089675	0	0	0	0	0	0	0	0	0	0	0	0	0	0	0	0	0	0	0	0	1	0	0	0	0	1	1	0
ENSMUSG00000090124	2	5	6	14	2	0	16	11	1	9	8	5	2	11	9	12	12	6	1	3	15	6	3	5	6	2	1	2
ENSMUSG00000082837	0	0	0	0	0	0	0	0	0	0	0	0	0	0	0	0	0	0	0	0	0	0	0	0	0	0	0	0
ENSMUSG00000090145	0	4	6	10	0	1	16	12	0	2	0	2	0	0	1	0	16	15	0	0	6	0	1	7	0	1	0	0
ENSMUSG00000084195	0	0	0	0	0	0	0	0	0	0	0	0	0	0	0	0	0	0	0	0	0	0	0	0	0	0	0	0
ENSMUSG00000081261	0	0	0	0	0	0	0	0	0	0	0	0	0	0	0	0	0	0	0	0	0	0	0	0	0	0	0	0
ENSMUSG00000054545	0	3	0	6	3	0	4	7	0	1	2	0	1	1	0	0	3	4	0	1	4	0	6	1	1	1	1	1
ENSMUSG00000081602	0	0	0	0	0	0	0	0	0	0	0	0	0	0	0	0	0	0	0	0	0	0	1	0	0	0	0	0
ENSMUSG00000082513	0	0	0	0	0	0	0	0	0	0	0	0	0	0	0	0	0	0	0	0	0	0	1	0	0	0	0	0
ENSMUSG00000082677	0	0	0	0	0	0	0	0	0	0	0	0	0	0	0	0	0	0	0	0	0	0	2	0	0	0	0	0
ENSMUSG00000089943	0	0	0	0	0	0	0	0	0	0	0	0	0	0	0	0	0	0	0	0	0	0	2	0	0	0	0	0
ENSMUSG00000081488	0	0	0	0	0	0	0	0	0	0	0	0	0	0	0	0	0	0	0	0	0	0	3	0	0	0	0	0
ENSMUSG00000083277	0	0	0	0	0	0	0	0	0	0	0	0	0	0	0	0	0	0	0	0	0	0	0	0	0	0	1	0
ENSMUSG00000090171	0	0	0	2	0	0	1	0	0	0	0	0	0	0	0	0	1	0	0	0	0	0	0	0	1	0	1	0
ENSMUSG00000081984	50	68	68	69	68	58	43	43	47	60	62	57	49	55	50	57	71	74	52	42	109	62	66	77	59	49	69	87
ENSMUSG00000089960	0	0	0	0	2	1	1	0	0	0	0	0	0	0	0	0	0	0	0	0	0	0	6	0	0	0	1	0
ENSMUSG00000079429	2	2	1	5	0	2	3	1	0	3	2	2	2	0	2	1	1	1	0	0	441	196	292	182	203	180	380	345
ENSMUSG00000044783	1906	1933	1861	1756	3390	3104	3795	3799	1939	3653	3684	3546	2064	2060	1864	2179	2281	1974	1319	1815	4465	3504	3603	2962	3541	1426	3222	3111
ENSMUSG00000036251	1	3	4	3	1	0	4	3	0	0	1	1	2	4	0	1	4	3	0	0	3	0	9	2	5	2	2	1
ENSMUSG00000085420	0	0	0	0	0	0	0	0	0	0	0	0	0	0	0	0	0	0	0	0	0	0	1	0	0	0	0	0
ENSMUSG00000026295	0	0	0	0	1	0	0	0	0	0	0	0	0	0	0	0	0	0	0	0	0	0	2	0	1	1	0	0
ENSMUSG00000099553	0	8	7	7	0	0	14	29	0	2	3	2	5	2	0	0	13	12	0	0	7	0	0	10	0	1	0	0
ENSMUSG00000100908	0	0	0	0	0	0	0	0	0	0	0	0	0	0	0	0	0	0	0	0	0	1	0	0	0	0	0	0
ENSMUSG00000062310	2	1	0	1	0	1	2	0	0	1	1	0	0	2	0	0	0	0	0	0	1	0	0	1	2	0	0	0
ENSMUSG00000100798	0	0	0	0	0	0	0	0	0	0	0	0	0	0	0	0	0	0	0	0	0	0	2	0	0	0	0	0
ENSMUSG00000104057	0	1	0	0	0	0	0	0	0	0	0	0	0	0	0	0	0	0	0	0	2	1	4	0	0	0	1	1
ENSMUSG00000100367	0	0	0	0	0	0	1	0	0	0	0	0	0	1	0	0	0	0	0	0	0	0	2	0	0	0	1	1
ENSMUSG00000049866	1764	1914	1922	1572	1496	1405	1205	1886	1943	1413	1579	1463	1667	1530	1865	2038	1533	1490	1952	1650	1448	1473	1499	1552	1446	1421	2322	2236
ENSMUSG00000101736	0	0	0	0	0	0	0	0	0	0	0	0	0	0	0	0	0	0	0	0	0	0	0	0	0	0	1	0
ENSMUSG00000097398	0	0	0	0	2	0	0	1	0	2	0	0	0	1	0	1	0	0	0	0	1	0	2	0	0	0	1	0
ENSMUSG00000099848	0	1	0	0	0	0	0	0	0	0	0	0	0	0	0	0	0	0	0	0	0	0	0	0	0	0	0	0
ENSMUSG00000101333	0	0	0	0	0	0	1	0	0	0	0	0	0	0	0	0	0	0	0	0	1	0	3	0	0	0	0	0
ENSMUSG00000099378	0	0	0	0	0	0	0	0	0	0	0	0	0	0	0	0	0	0	0	0	1	0	2	0	0	0	0	0
ENSMUSG00000099544	0	0	0	0	0	0	0	0	1	0	0	0	0	0	0	0	1	0	0	0	0	0	0	0	0	0	0	0
ENSMUSG00000036206	512	679	669	692	482	488	460	615	502	624	601	479	757	574	708	701	701	599	542	484	1150	791	665	788	910	775	977	753
ENSMUSG00000102700	1	1	1	0	0	1	0	0	0	0	0	0	0	0	0	0	0	0	1	0	1	0	2	1	1	5	2	1
ENSMUSG00000102083	1	0	0	0	1	0	1	1	0	1	0	0	0	0	0	1	0	1	0	0	3	0	1	0	0	0	2	1
ENSMUSG00000101288	0	0	0	0	0	0	0	0	1	1	0	0	0	0	0	0	0	0	0	0	1	0	0	0	0	0	0	0
ENSMUSG00000099938	1	0	0	0	0	0	0	1	1	0	0	0	0	0	0	0	0	0	1	0	0	0	2	0	0	0	0	0
ENSMUSG00000055013	6596	6458	7230	4981	4949	4987	3721	4718	5786	5108	5614	5518	5703	5101	5815	6182	4839	4957	5223	4403	7165	4707	6931	4735	5193	4558	9822	8825
ENSMUSG00000104114	1	1	1	0	0	1	0	1	1	1	1	0	0	0	0	1	1	1	1	1	10	0	19	0	0	0	23	11
ENSMUSG00000088371	0	0	0	0	0	0	0	0	0	0	0	0	0	0	0	0	0	0	0	0	1	0	1	1	1	0	0	0
ENSMUSG00000101662	0	0	0	0	0	0	0	0	0	0	0	0	0	0	0	1	0	0	0	1	0	0	2	1	0	0	2	4
ENSMUSG00000102009	0	0	0	0	0	0	1	0	0	1	0	0	0	0	0	0	0	0	1	0	9	0	24	1	1	0	16	12
ENSMUSG00000088775	0	0	0	0	0	0	0	0	1	0	0	0	0	0	0	0	0	1	0	0	1	0	0	0	0	0	0	4
ENSMUSG00000103252	4	2	2	3	1	1	3	3	3	1	5	3	0	1	2	0	4	0	1	1	13	5	16	4	1	2	21	19
ENSMUSG00000034486	256	242	228	176	489	390	183	321	427	272	347	310	207	274	214	354	187	306	573	343	79	89	36	23	34	28	302	95
ENSMUSG00000092627	26	21	37	18	68	43	22	27	54	41	41	38	32	31	24	34	24	42	65	54	29	38	8	15	13	10	80	20
ENSMUSG00000067081	16	13	15	7	13	14	2	12	11	7	9	8	9	7	7	10	8	11	4	5	11	3	18	6	4	3	14	8
ENSMUSG00000026301	0	11	10	15	5	1	30	34	0	9	3	5	4	8	1	2	28	26	1	2	26	1	7	20	6	3	0	2
ENSMUSG00000100850	1	0	1	1	0	0	0	0	0	0	1	0	0	0	3	1	1	1	0	0	0	0	2	2	0	1	1	1
ENSMUSG00000044337	426	634	503	581	481	412	411	490	471	445	315	299	451	420	385	442	502	434	486	366	1097	501	532	576	670	487	520	524
ENSMUSG00000104087	0	0	0	0	0	1	0	0	0	0	0	0	0	0	0	0	0	0	0	0	0	0	0	0	0	0	1	0
ENSMUSG00000101951	0	0	0	0	0	0	0	0	0	0	0	0	0	0	0	0	0	0	0	0	1	0	3	2	1	1	0	2
ENSMUSG00000101028	4	11	2	3	3	2	3	3	1	3	1	1	4	0	3	2	5	6	0	0	10	5	5	3	10	2	1	1
ENSMUSG00000098368	0	1	0	0	0	0	0	0	0	0	0	0	0	0	0	0	0	0	0	0	0	0	0	0	0	0	0	0
ENSMUSG00000101997	0	0	2	1	0	0	0	0	1	1	0	1	0	0	0	0	0	0	1	0	1	0	2	1	0	2	1	1
ENSMUSG00000103292	2	7	5	3	5	3	2	2	1	2	2	4	0	2	1	3	1	0	3	0	8	0	4	0	4	4	2	17
ENSMUSG00000034432	1641	1825	1771	1477	1665	1675	1397	1773	1842	1762	1632	1396	1628	1432	1739	1929	1565	1481	1467	1417	2497	1474	1788	1449	1586	1327	2614	2351
ENSMUSG00000056128	0	0	0	0	0	0	0	0	0	0	0	0	0	0	0	0	0	0	0	0	1	0	1	0	0	0	1	0
ENSMUSG00000048126	48	351	449	665	397	21	826	751	38	1260	962	229	146	698	1156	1170	1102	844	88	668	2351	1019	28	589	727	679	53	58
ENSMUSG00000103061	0	0	0	0	0	0	0	0	0	0	0	0	0	0	0	0	0	0	0	0	0	0	1	0	0	0	0	0
ENSMUSG00000103978	0	0	0	0	0	0	0	0	0	0	0	0	0	0	0	0	0	0	0	0	1	0	0	0	0	0	0	0
ENSMUSG00000026303	0	3	14	6	6	3	13	14	3	20	12	5	8	6	14	7	17	9	7	9	24	2	2	6	9	5	3	5
ENSMUSG00000090550	0	0	0	0	0	0	0	0	0	0	0	0	0	0	0	0	0	0	0	0	0	0	0	0	0	0	0	0
ENSMUSG00000026304	0	2	0	0	0	0	4	3	1	1	0	2	2	1	2	1	2	3	1	1	4	2	0	0	0	1	3	0
ENSMUSG00000100791	0	0	0	0	0	0	0	0	0	0	0	0	0	0	0	0	0	0	0	0	0	0	1	0	0	0	0	0
ENSMUSG00000026305	482	533	552	407	516	489	458	576	527	520	519	463	437	428	577	593	525	504	502	471	867	541	482	449	432	363	987	935
ENSMUSG00000070732	0	0	0	0	1	1	3	2	0	2	2	1	0	0	3	1	0	0	2	2	0	3	4	1	0	1	0	1
ENSMUSG00000100018	1	1	0	2	0	1	2	0	0	0	0	3	1	0	1	2	3	1	1	0	4	0	1	0	1	2	2	0
ENSMUSG00000034353	3	4	9	11	10	9	8	14	13	4	12	11	9	13	5	12	5	9	11	13	4	2	4	2	4	3	58	63
ENSMUSG00000034343	579	608	612	572	536	521	531	685	641	577	576	516	594	602	650	719	526	569	521	491	900	477	691	470	541	462	973	785
ENSMUSG00000083064	29	40	46	33	35	42	23	33	37	41	35	30	33	22	42	36	34	29	29	30	69	35	47	29	33	28	54	54
ENSMUSG00000097285	0	0	0	0	0	0	0	0	0	0	0	0	0	0	0	0	0	0	0	0	5	2	3	0	0	2	3	2
ENSMUSG00000026307	213	264	255	237	218	211	173	221	214	227	234	183	215	237	210	201	265	227	147	178	239	209	174	201	223	189	289	222
ENSMUSG00000090322	0	0	0	1	0	0	0	0	0	0	0	0	0	0	0	0	0	0	0	0	2	0	2	3	0	0	0	3
ENSMUSG00000049515	6	12	5	6	4	1	6	11	4	4	5	7	12	7	2	7	5	5	4	6	7	4	8	8	5	4	9	4
ENSMUSG00000026308	0	2	3	5	1	0	9	13	0	2	1	1	0	3	2	1	19	15	0	2	5	1	4	7	2	3	1	2
ENSMUSG00000047443	2	5	3	6	2	5	7	8	3	8	4	3	3	8	5	5	12	5	3	5	10	10	15	5	6	11	15	12
ENSMUSG00000026309	1407	1447	1443	1241	1326	1215	1196	1523	1483	1479	1370	1323	1394	1298	1498	1726	1355	1244	1150	1309	2102	1274	1469	1160	1391	1077	2348	2105
ENSMUSG00000100253	0	0	0	0	0	0	0	0	0	0	0	0	0	0	0	0	0	0	0	0	0	0	0	0	0	0	0	0
ENSMUSG00000067071	1386	1482	1578	1427	1704	1682	1344	1637	1833	1633	1496	1490	1852	1511	1628	1607	1527	1452	1683	1826	3084	3069	1602	3004	3541	2766	2189	1842
ENSMUSG00000055866	357	343	301	245	373	368	294	363	379	363	415	398	382	369	335	405	390	346	388	362	319	204	202	166	181	194	653	417
ENSMUSG00000101911	0	0	0	0	0	0	0	0	0	0	0	0	0	0	0	0	0	0	0	0	0	0	0	0	0	0	0	0
ENSMUSG00000100151	0	0	0	0	0	0	0	0	0	0	0	0	0	0	0	0	0	0	1	1	1	0	1	0	0	1	1	0
ENSMUSG00000101958	0	0	0	0	0	0	0	2	3	0	0	0	0	1	0	0	1	0	0	0	2	0	0	0	0	0	1	0
ENSMUSG00000034292	522	524	578	403	454	486	439	557	505	485	475	465	495	449	548	605	476	434	417	457	692	449	544	432	432	364	839	767
ENSMUSG00000026311	755	745	821	637	724	739	667	787	857	714	778	723	656	663	855	962	637	674	690	660	1087	775	965	694	761	619	1268	1340
ENSMUSG00000101705	1	0	0	0	0	0	0	0	1	0	0	0	0	0	0	0	0	0	0	0	1	0	1	1	0	0	0	0
ENSMUSG00000100980	0	0	2	3	2	0	1	0	0	3	1	0	0	1	2	3	4	1	0	0	1	0	0	3	2	2	1	2
ENSMUSG00000007805	0	1	3	5	4	0	1	2	0	3	1	2	4	2	0	1	2	1	1	4	5	2	4	7	3	2	0	0
ENSMUSG00000101414	0	0	0	0	0	0	0	0	0	0	0	0	0	0	1	0	0	0	0	0	1	0	2	1	0	0	0	0
ENSMUSG00000102745	0	0	0	0	0	0	0	0	0	0	0	0	0	0	0	0	0	0	0	0	1	1	1	3	0	0	1	2
ENSMUSG00000026313	976	1061	1021	827	812	734	742	847	817	954	882	835	885	872	913	941	860	763	747	681	1029	778	658	876	878	815	1069	1016
ENSMUSG00000103101	0	0	0	0	0	0	0	0	0	0	0	0	0	0	0	0	0	0	0	0	9	0	19	0	1	0	14	10
ENSMUSG00000096941	0	0	0	0	0	0	0	0	0	0	0	0	0	0	0	0	0	0	0	0	0	0	0	0	0	0	0	0
ENSMUSG00000102565	1	0	1	2	0	0	0	0	0	0	0	0	1	0	0	0	0	0	0	0	4	0	13	0	0	0	6	1
ENSMUSG00000101265	0	0	0	0	0	0	0	1	0	0	0	0	0	0	0	0	0	0	0	0	2	0	1	0	0	0	0	3
ENSMUSG00000101522	0	0	0	0	0	0	1	0	0	0	0	0	0	0	0	0	0	0	0	0	0	0	3	0	0	0	0	0
ENSMUSG00000026260	1431	1494	1586	1341	1432	1394	1232	1536	1613	1495	1372	1166	1403	1254	1609	1703	1391	1401	1341	1345	2246	1504	1634	1411	1508	1271	2400	2167
ENSMUSG00000098288	0	0	0	0	0	0	1	0	0	0	0	0	0	0	0	0	0	0	0	0	0	0	0	0	0	0	0	0
ENSMUSG00000067064	0	0	0	0	0	0	0	0	0	0	0	0	0	0	0	0	0	0	0	0	0	0	1	0	0	0	1	0
ENSMUSG00000057464	0	0	0	0	0	0	0	0	0	0	0	0	0	0	0	0	0	0	0	0	0	0	0	0	0	0	0	0
ENSMUSG00000042849	0	0	0	0	0	0	0	0	0	0	0	0	0	0	0	0	0	0	0	0	0	0	5	0	0	0	2	0
ENSMUSG00000097001	0	0	0	0	0	0	0	0	0	0	0	0	0	0	0	0	0	0	0	0	0	0	1	0	0	0	0	0
ENSMUSG00000058904	0	0	0	0	0	0	0	0	0	0	0	0	0	0	0	0	0	0	0	0	1	0	0	0	0	0	0	0
ENSMUSG00000099363	0	0	0	0	0	0	0	0	0	0	0	0	0	0	0	0	0	0	0	0	1	0	0	0	0	0	0	0
ENSMUSG00000100793	0	0	0	0	0	0	0	0	0	0	0	0	0	0	0	0	0	0	0	0	0	0	0	0	0	0	0	0
ENSMUSG00000046300	0	0	0	0	0	0	0	0	0	0	0	0	0	0	0	0	0	0	0	0	0	0	3	0	0	0	0	0
ENSMUSG00000062497	0	0	0	0	0	0	0	0	0	0	0	0	0	0	0	0	0	0	0	0	0	0	4	0	0	0	0	0
ENSMUSG00000063583	0	0	0	0	0	0	0	0	0	0	0	0	0	0	0	0	0	0	0	0	0	0	1	0	0	0	0	0
ENSMUSG00000061616	0	0	0	0	0	0	0	0	0	0	0	0	0	0	0	0	0	0	0	0	0	0	2	0	0	0	0	0
ENSMUSG00000073616	910	973	996	831	848	801	757	947	992	886	841	688	766	786	874	1086	780	734	757	705	876	489	542	513	573	443	894	857
ENSMUSG00000044055	2	3	2	2	1	4	4	1	3	0	5	5	3	0	2	0	3	1	3	6	9	3	10	2	6	2	11	17
ENSMUSG00000100546	0	0	0	0	2	2	2	2	4	1	2	4	2	0	2	3	1	2	0	1	2	2	0	0	2	2	5	0
ENSMUSG00000099665	0	0	0	0	0	0	0	0	0	0	0	0	0	0	0	0	0	0	0	0	0	1	0	0	2	0	0	0
ENSMUSG00000100781	1	0	0	0	0	0	0	0	0	0	0	0	0	0	0	0	0	0	0	0	9	1	8	1	1	0	6	7
ENSMUSG00000034220	3179	3482	3661	3185	3876	3822	2811	3544	4234	4102	4178	3894	4219	3575	3786	4089	3710	3660	3911	3837	2877	3259	1722	3005	3436	2944	4946	4317
ENSMUSG00000101995	0	2	1	1	2	0	0	0	1	1	1	3	1	3	2	0	2	2	1	0	21	1	28	7	6	4	51	27
ENSMUSG00000065470	7	9	3	1	8	5	1	4	4	1	4	5	4	2	4	2	9	1	5	2	0	0	0	0	0	1	1	0
ENSMUSG00000034212	8	13	10	2	8	6	4	3	4	2	3	8	7	1	7	5	7	4	6	10	13	6	6	5	7	3	16	13
ENSMUSG00000047067	79	73	103	75	73	82	65	81	95	90	95	86	70	72	86	99	83	83	93	68	85	108	67	124	135	109	106	134
ENSMUSG00000097251	27	54	39	19	32	16	29	22	37	26	20	34	40	27	30	31	31	21	31	22	50	26	53	26	32	29	96	67
ENSMUSG00000026269	1071	1199	1261	1048	1045	984	795	1020	1121	1124	1179	1034	1098	1056	1120	1122	1033	972	1080	1047	797	917	637	847	1023	928	1341	1245
ENSMUSG00000100632	4	11	9	10	7	7	8	7	10	6	3	8	3	8	6	8	6	9	3	8	21	7	17	14	8	5	13	20
ENSMUSG00000026270	960	991	1024	911	963	914	689	946	991	910	904	814	972	720	1039	944	814	805	886	796	1130	1009	854	1062	1154	965	1239	1252
ENSMUSG00000026271	30	23	33	13	16	21	20	15	26	21	14	18	18	19	24	16	21	21	16	13	24	12	31	12	20	12	26	27
ENSMUSG00000100021	0	0	0	0	0	1	0	0	0	0	0	0	0	0	0	0	1	0	0	0	0	0	1	0	0	0	1	0
ENSMUSG00000045091	0	0	0	0	0	0	0	1	0	0	0	0	0	0	0	0	0	0	0	0	2	0	0	0	0	0	1	1
ENSMUSG00000014602	17047	16132	17965	12048	12204	12158	9114	11677	13580	12057	13138	13914	13580	12612	13019	14031	11818	11747	12597	10412	13729	10052	13525	10223	10983	9979	28155	28587
ENSMUSG00000101378	0	1	0	0	1	0	0	0	0	0	0	0	0	0	0	0	0	0	0	0	0	0	0	0	0	0	0	0
ENSMUSG00000026272	0	0	0	0	0	0	0	0	0	0	0	0	0	0	0	0	0	0	0	0	0	0	5	0	0	0	0	0
ENSMUSG00000034159	0	2	1	1	2	0	8	9	0	0	1	0	1	1	0	0	3	4	0	0	3	1	3	3	0	0	0	1
ENSMUSG00000084989	0	46	15	97	26	4	92	86	0	41	21	37	26	31	13	9	92	47	4	18	90	8	10	83	24	30	7	20
ENSMUSG00000047793	235	1246	1169	2136	1578	342	3276	1902	635	3252	2899	1133	721	1989	1716	2552	2978	1955	466	1665	2784	898	68	509	706	671	1776	2531
ENSMUSG00000098997	0	0	0	0	0	0	0	0	0	0	0	0	0	1	0	0	0	0	0	0	1	0	1	0	0	0	1	1
ENSMUSG00000026273	342	339	370	326	373	307	278	408	362	350	302	276	342	303	382	435	314	313	262	269	624	323	448	301	299	267	548	544
ENSMUSG00000101172	6	4	7	3	8	6	10	5	7	5	7	6	3	2	8	6	5	5	3	8	7	14	6	7	8	7	11	12
ENSMUSG00000100351	1	2	1	0	2	2	3	4	2	2	2	1	2	5	0	3	0	1	0	2	9	7	7	4	4	2	7	5
ENSMUSG00000026274	433	405	417	422	387	326	430	478	427	424	366	354	419	444	390	457	497	406	313	397	788	423	306	359	446	320	716	780
ENSMUSG00000026275	1565	1580	1640	1246	1400	1373	1296	1526	1648	1375	1470	1352	1463	1219	1443	1727	1468	1384	1274	1174	2417	1299	2115	1260	1279	1064	2749	2348
ENSMUSG00000106302	0	0	0	0	0	0	0	1	0	0	0	0	2	0	0	1	0	0	1	0	0	0	0	0	0	0	0	0
ENSMUSG00000098689	0	1	0	0	0	0	0	0	3	2	0	0	0	0	0	0	0	0	1	0	0	1	0	0	0	0	1	1
ENSMUSG00000064389	4	3	1	3	1	0	1	2	1	1	3	1	4	2	4	4	2	1	1	0	3	2	1	2	1	1	2	2
ENSMUSG00000034107	2	1	4	3	2	1	1	0	0	1	3	3	2	0	0	3	0	0	1	0	3	1	6	0	2	1	4	6
ENSMUSG00000034088	4561	5017	5180	4473	4290	3757	4629	5119	4343	4911	4747	3830	4323	4416	4773	5420	5054	4557	3653	3708	11511	4492	6280	4595	4800	3865	8836	7996
ENSMUSG00000090489	0	0	0	0	0	1	0	0	0	0	0	0	2	0	0	3	0	0	0	0	9	2	8	2	2	5	14	13
ENSMUSG00000026276	1846	2295	2537	2479	2289	1947	2527	2996	2636	2992	2938	2240	2409	2652	3121	3640	3195	2826	2071	2510	5799	2310	2723	2285	2333	1888	4115	3596
ENSMUSG00000034066	197	207	240	143	216	162	172	167	187	201	201	227	198	229	157	179	173	204	151	170	313	155	200	177	159	127	403	356
ENSMUSG00000103854	0	1	0	1	1	0	0	3	0	0	0	1	1	0	1	1	3	0	1	5	5	0	3	0	1	0	6	3
ENSMUSG00000026277	4136	4344	4386	3603	3724	3583	2852	4161	4275	3935	3829	3353	3656	3511	4171	4774	3516	3545	3739	3505	5159	3185	4551	2884	3236	2784	6958	6392
ENSMUSG00000100927	0	0	0	0	0	0	0	2	1	1	2	0	1	1	1	1	0	0	1	0	2	0	1	1	1	2	5	3
ENSMUSG00000026278	608	654	651	659	584	592	417	516	593	584	581	556	464	498	489	631	457	612	735	653	334	396	242	395	451	415	600	659
ENSMUSG00000026279	404	456	439	382	389	327	323	439	389	380	416	369	390	385	413	498	361	345	382	375	325	243	225	271	302	257	471	423
ENSMUSG00000101952	0	0	0	0	0	0	0	1	0	0	0	0	0	0	0	0	1	0	0	0	1	0	0	1	0	0	4	3
ENSMUSG00000026280	2095	2047	2140	1732	1783	1878	1516	1803	2077	1822	1825	1635	1747	1611	1892	2208	1703	1660	1561	1545	2978	1637	2323	1673	1785	1510	3464	3160
ENSMUSG00000026281	890	963	903	832	847	797	844	970	1017	880	770	789	890	862	945	1076	960	880	794	886	1525	1023	937	860	1024	840	1416	1335
ENSMUSG00000026283	402	499	469	435	427	378	436	492	452	428	385	383	411	425	428	527	455	394	314	341	942	437	550	356	466	342	710	646
ENSMUSG00000088961	0	0	0	0	0	0	0	0	0	0	0	0	0	0	0	0	0	0	0	0	2	1	1	0	0	0	1	0
ENSMUSG00000073609	225	183	220	175	155	210	134	202	192	292	342	265	282	251	267	310	251	191	137	183	322	227	195	184	181	144	354	368
ENSMUSG00000094651	0	0	0	0	0	0	0	0	0	0	0	0	0	0	1	0	0	0	0	0	0	0	2	0	0	0	0	0
ENSMUSG00000101660	0	0	0	0	0	0	0	0	0	0	0	0	0	0	0	0	0	0	0	0	0	0	0	0	0	0	0	0
ENSMUSG00000093805	2	0	2	0	2	2	4	5	2	0	0	0	0	0	0	0	0	1	1	1	0	0	0	0	1	0	3	0
ENSMUSG00000099624	5	4	9	3	2	5	0	12	3	0	0	0	0	0	0	0	0	4	2	2	8	0	3	0	7	2	12	2
ENSMUSG00000073608	0	1	0	0	2	0	0	0	3	0	2	3	4	0	1	0	0	0	0	0	2	0	7	0	0	0	0	1
ENSMUSG00000034000	0	0	0	0	0	0	0	0	0	0	0	0	0	0	0	0	0	0	0	0	0	0	5	0	0	0	2	0
ENSMUSG00000026285	0	1	3	2	0	0	0	1	0	0	0	4	0	0	2	2	1	1	0	1	7	0	4	0	1	1	4	1
ENSMUSG00000100990	0	0	0	0	0	0	0	0	1	0	0	0	0	0	0	0	0	0	0	0	0	0	3	0	0	0	0	0
ENSMUSG00000100347	2	3	1	3	2	2	0	2	2	0	1	3	2	2	0	3	3	1	0	2	2	2	3	1	0	1	2	1
ENSMUSG00000077413	0	0	0	0	0	0	0	0	0	0	0	0	0	0	0	0	0	0	0	0	0	0	0	0	0	0	0	0
ENSMUSG00000100518	0	0	0	0	0	0	0	2	0	0	0	0	0	0	0	0	0	0	0	0	1	0	1	0	0	0	0	0
ENSMUSG00000089310	0	0	0	0	0	0	0	0	0	0	0	0	0	0	0	0	0	0	0	0	0	0	0	0	0	0	0	0
ENSMUSG00000099592	0	0	0	0	0	0	0	0	0	0	0	0	0	0	0	0	0	0	0	0	0	0	1	0	0	0	1	0
ENSMUSG00000051185	81	95	142	162	134	137	107	166	143	176	184	152	152	155	169	173	167	170	169	163	319	207	176	232	225	201	262	239
ENSMUSG00000103973	9	17	13	10	9	10	9	12	7	12	19	23	13	13	12	13	10	18	6	13	14	10	22	18	14	11	27	24
ENSMUSG00000081051	11	12	11	15	13	7	12	7	7	16	15	8	10	13	12	14	5	9	13	20	12	12	11	11	17	7	19	9
ENSMUSG00000040710	1069	1039	1308	939	1119	965	936	1247	1717	1214	1446	1356	1151	1165	1351	1719	1256	1245	1421	1228	1961	842	1987	1011	986	876	3325	3650
ENSMUSG00000103197	0	1	2	0	2	0	0	0	1	0	0	0	0	2	0	0	1	0	2	0	1	1	4	1	0	0	2	3
ENSMUSG00000100777	0	0	0	0	0	0	0	0	0	0	0	0	0	0	0	0	1	0	0	0	0	0	0	0	0	0	0	0
ENSMUSG00000102718	0	0	0	0	0	0	0	0	0	0	0	0	0	0	0	0	0	0	0	0	0	0	0	0	0	0	0	0
ENSMUSG00000095955	2	1	0	0	0	1	0	0	1	3	0	0	2	0	0	1	1	0	0	0	0	0	0	0	0	0	1	1
ENSMUSG00000100062	0	0	0	0	0	0	0	0	0	0	0	0	0	0	0	0	0	0	0	0	0	0	0	0	0	0	0	0
ENSMUSG00000080345	0	0	0	0	0	0	0	0	0	0	0	0	0	0	0	0	0	0	0	0	0	0	0	0	0	0	0	0
ENSMUSG00000096585	0	0	0	0	0	0	0	0	0	0	0	0	0	0	0	0	0	0	0	0	0	0	0	0	0	0	0	0
ENSMUSG00000102658	0	0	0	0	0	0	0	0	0	0	0	0	0	0	0	0	0	0	0	0	0	0	2	0	0	0	0	0
ENSMUSG00000100336	0	0	0	0	0	0	0	0	0	0	0	0	0	0	0	0	0	0	0	0	0	0	0	0	0	0	0	0
ENSMUSG00000100589	0	0	0	0	0	0	0	0	0	0	0	0	0	0	0	0	0	0	0	0	0	0	0	0	0	0	0	0
ENSMUSG00000095610	0	0	0	0	0	0	0	0	0	0	0	0	0	0	0	0	0	0	0	0	0	0	0	0	0	0	0	0
ENSMUSG00000100362	0	0	0	0	1	1	1	0	0	2	3	0	0	0	0	4	1	0	2	0	0	0	0	1	0	3	1	0
ENSMUSG00000077255	0	0	0	0	0	0	0	0	0	0	0	0	0	0	0	0	0	0	0	0	0	0	0	0	0	0	0	0
ENSMUSG00000040693	7	4	11	0	9	1	6	7	6	9	14	10	6	5	2	12	5	6	9	8	3	2	5	1	3	1	31	31
ENSMUSG00000097814	17	13	11	8	15	13	5	14	19	20	15	23	5	3	15	21	6	6	18	9	7	4	9	8	1	2	37	61
ENSMUSG00000045463	0	0	0	0	0	0	0	0	0	0	0	0	0	0	0	0	1	0	0	0	1	0	1	0	0	0	1	0
ENSMUSG00000097480	1	0	0	0	2	0	1	0	0	0	0	1	1	0	0	1	1	0	0	2	3	0	1	0	1	0	3	2
ENSMUSG00000100454	0	0	0	0	0	0	0	0	0	0	0	0	0	0	0	0	0	0	0	0	0	0	0	0	0	0	0	1
ENSMUSG00000044757	5	6	5	13	5	9	12	12	10	8	3	4	5	3	9	11	6	3	4	8	2	0	1	0	0	1	1	0
ENSMUSG00000026331	1	0	1	0	0	0	0	0	0	0	0	0	1	0	1	0	0	1	0	1	0	0	2	0	0	1	0	1
ENSMUSG00000100484	0	0	0	0	0	0	0	0	0	0	0	0	0	0	0	0	0	0	0	0	0	0	0	0	0	0	0	0
ENSMUSG00000101348	0	0	0	0	0	0	0	0	0	0	0	0	0	0	0	0	0	0	0	0	0	0	1	0	0	0	0	0
ENSMUSG00000103179	0	0	0	0	0	0	0	0	0	0	0	1	0	0	0	0	0	0	0	0	1	0	0	0	0	0	1	0
ENSMUSG00000044768	573	671	694	589	601	569	548	680	815	730	675	643	633	658	719	832	696	664	674	609	825	451	712	396	438	419	1230	1180
ENSMUSG00000040648	3203	3132	3441	2482	2773	2364	2205	2586	3351	2569	3043	3054	2807	2704	2837	3277	2738	2997	2586	2417	4405	2272	4781	2360	2397	2144	6246	5999
ENSMUSG00000026333	140	149	157	112	151	144	109	129	161	151	160	157	140	141	137	140	156	185	94	134	276	158	227	127	144	86	213	254
ENSMUSG00000026335	850	1014	1080	921	814	741	949	1106	872	1099	943	915	817	813	996	1151	920	963	824	716	2083	1043	1520	1049	972	905	2023	1524
ENSMUSG00000104140	0	6	4	3	6	4	1	3	4	2	5	2	3	1	3	1	7	3	1	1	22	5	16	4	5	2	18	19
ENSMUSG00000089169	0	0	0	0	0	0	0	0	0	0	0	0	0	0	0	0	0	0	0	0	0	0	1	0	0	1	0	0
ENSMUSG00000089782	4	15	13	11	14	13	14	16	16	14	17	15	11	16	14	20	15	16	6	8	20	11	16	5	4	3	22	14
ENSMUSG00000089706	216	206	262	114	121	110	66	116	111	213	166	218	170	154	192	200	113	135	94	83	312	175	391	143	105	147	301	190
ENSMUSG00000096085	0	0	0	0	0	0	0	0	0	0	0	0	0	0	0	0	0	0	0	0	2	0	0	0	0	0	0	0
ENSMUSG00000100182	0	1	2	1	0	0	3	2	1	0	1	1	1	0	1	1	1	1	0	1	5	4	2	0	0	0	1	1
ENSMUSG00000100711	3	4	5	2	2	3	3	3	2	2	4	5	4	3	3	5	5	1	1	5	15	4	17	2	3	4	9	5
ENSMUSG00000097608	1	1	1	1	1	0	0	2	3	2	0	0	0	0	1	0	0	0	1	0	3	1	2	1	1	2	5	4
ENSMUSG00000099634	2	0	0	0	3	0	1	0	0	2	0	2	1	0	1	1	2	3	0	2	1	0	1	0	0	0	0	1
ENSMUSG00000026336	0	0	0	0	0	0	0	0	0	0	0	0	0	0	0	0	0	0	0	0	0	0	3	0	0	0	0	2
ENSMUSG00000089791	14	14	12	14	5	4	3	5	8	6	10	1	8	14	5	7	14	18	3	4	15	11	12	7	6	9	15	13
ENSMUSG00000096193	0	0	0	0	0	0	0	0	0	0	0	0	0	0	0	0	0	0	0	0	0	0	0	0	0	0	0	0
ENSMUSG00000100009	1	1	0	1	0	0	0	0	0	0	0	0	0	0	0	0	0	1	0	1	0	0	7	0	1	0	0	0
ENSMUSG00000099686	0	0	0	0	0	0	0	0	0	0	1	0	0	0	0	0	0	0	0	0	0	0	0	0	0	0	0	0
ENSMUSG00000087804	0	0	0	0	0	0	0	0	0	0	0	0	0	0	0	0	0	0	0	0	0	0	0	0	0	0	0	0
ENSMUSG00000099453	0	0	0	0	0	0	0	0	0	0	0	0	0	0	0	0	0	0	0	0	0	0	1	0	0	0	0	0
ENSMUSG00000067028	66	47	63	45	28	43	37	41	63	51	101	69	51	63	39	73	59	45	42	38	39	18	56	27	14	21	326	240
ENSMUSG00000082431	694	737	729	629	671	688	572	730	742	612	498	446	588	516	708	737	503	539	534	509	309	216	231	175	214	178	246	257
ENSMUSG00000104104	0	0	0	0	0	1	0	0	0	0	1	0	0	0	0	0	0	0	0	0	0	0	0	0	0	0	0	0
ENSMUSG00000100662	0	0	1	0	0	0	0	0	0	0	0	1	0	0	0	2	0	1	0	0	1	0	4	0	0	0	1	2
ENSMUSG00000087883	0	0	0	0	0	0	0	0	0	0	0	0	0	0	0	0	0	0	0	0	0	0	0	0	0	0	0	0
ENSMUSG00000099835	2	6	3	4	2	1	3	6	10	4	3	1	4	4	4	2	6	5	8	3	5	2	1	3	0	1	2	2
ENSMUSG00000100794	1	0	2	1	1	2	1	2	2	2	4	0	1	1	0	1	3	1	0	1	2	1	3	1	1	2	2	3
ENSMUSG00000099427	0	0	0	0	0	0	0	0	0	0	0	0	0	0	0	0	0	0	0	0	0	0	0	0	0	0	0	0
ENSMUSG00000099892	0	0	0	0	0	0	0	0	0	0	0	0	0	0	0	0	0	0	0	0	0	0	0	0	0	0	0	1
ENSMUSG00000100977	0	0	0	0	0	0	0	0	0	0	0	0	0	0	0	0	0	0	0	0	0	0	0	0	0	0	1	0
ENSMUSG00000077039	0	0	0	0	0	0	0	0	0	0	0	0	0	0	0	0	0	0	0	0	0	0	0	0	0	0	0	0
ENSMUSG00000100684	0	0	0	0	0	0	0	0	0	0	0	0	0	0	0	0	0	0	0	0	1	0	1	0	0	0	1	0
ENSMUSG00000100088	0	0	0	0	0	0	0	0	0	0	0	0	0	0	0	0	0	0	0	0	0	0	0	0	0	0	0	0
ENSMUSG00000100222	1	1	0	1	1	0	0	0	0	0	0	0	0	0	0	0	1	2	1	1	12	1	6	1	0	0	10	11
ENSMUSG00000100065	0	0	0	0	0	0	0	0	0	0	0	0	0	0	1	0	0	0	0	0	0	0	1	0	1	0	0	0
ENSMUSG00000100349	0	0	0	0	0	0	0	0	0	0	0	0	0	0	0	0	0	0	0	0	0	0	0	0	0	0	0	0
ENSMUSG00000099375	0	0	0	1	1	0	3	0	0	0	0	0	0	0	0	0	2	1	0	0	1	0	4	1	2	1	0	2
ENSMUSG00000077295	0	0	0	0	0	0	0	0	0	0	0	0	0	0	0	0	0	0	0	0	0	0	0	0	0	0	0	0
ENSMUSG00000099770	0	0	0	0	0	0	0	0	0	0	0	0	0	0	0	0	0	0	0	0	0	0	0	0	0	0	0	0
ENSMUSG00000088510	0	0	0	0	0	0	0	0	0	0	0	0	0	0	0	0	0	0	0	0	0	0	0	0	0	0	0	0
ENSMUSG00000101890	0	0	0	0	0	0	0	0	0	0	0	0	0	0	0	0	0	0	0	0	0	0	0	0	0	0	0	0
ENSMUSG00000099989	0	1	0	0	0	0	0	0	0	1	0	0	0	0	0	0	0	0	0	0	0	0	0	0	0	0	0	0
ENSMUSG00000087908	0	0	0	0	0	0	0	0	0	0	0	0	0	0	0	0	0	0	0	0	0	0	0	0	0	0	0	0
ENSMUSG00000100955	0	0	0	0	0	0	0	0	0	0	0	0	0	0	0	0	0	0	0	0	2	0	1	0	1	0	1	0
ENSMUSG00000088594	0	0	0	0	0	0	0	0	0	0	0	0	0	0	0	0	0	0	0	0	0	0	0	0	0	0	0	0
ENSMUSG00000099469	0	0	0	0	0	0	0	0	0	0	0	0	0	0	0	0	0	0	0	0	0	0	0	0	0	0	0	0
ENSMUSG00000102325	0	0	0	0	0	0	0	0	0	0	0	0	0	0	0	0	0	0	0	0	0	0	0	0	0	0	0	0
ENSMUSG00000101297	0	0	0	0	0	0	0	0	0	0	0	0	0	0	0	0	0	0	0	0	0	0	0	0	0	0	0	0
ENSMUSG00000100059	0	0	0	0	0	0	0	0	0	0	0	0	0	0	0	0	0	0	0	0	0	0	0	0	0	0	0	0
ENSMUSG00000088161	0	0	0	0	0	0	0	0	0	0	0	0	0	0	0	0	0	0	0	0	0	0	1	0	0	0	1	0
ENSMUSG00000099464	0	0	0	0	0	0	0	0	0	0	0	0	0	0	0	0	0	0	0	0	0	0	1	0	0	0	0	0
ENSMUSG00000100935	0	0	0	0	0	0	0	0	0	0	0	0	0	0	0	0	0	0	0	0	0	1	1	0	0	0	1	1
ENSMUSG00000099801	0	0	0	0	0	0	0	0	0	0	0	0	0	0	0	0	0	0	0	0	0	0	0	0	0	0	0	0
ENSMUSG00000050840	85	78	65	38	226	241	230	186	279	258	351	367	203	253	246	300	226	241	260	294	307	184	53	60	30	50	687	256
ENSMUSG00000103991	0	0	0	0	0	0	2	0	2	2	1	0	1	1	0	1	0	1	0	2	1	0	5	0	0	0	4	3
ENSMUSG00000084704	0	0	0	0	0	0	0	0	0	0	0	0	0	0	0	0	0	0	0	0	0	0	0	0	0	0	0	0
ENSMUSG00000103060	0	0	0	0	0	0	0	1	0	0	1	1	0	1	1	0	0	0	0	1	1	0	2	0	0	0	1	0
ENSMUSG00000089866	0	0	0	0	0	0	0	0	0	0	0	0	0	0	0	0	0	0	0	0	1	1	0	0	0	0	0	0
ENSMUSG00000099669	0	0	0	0	0	0	0	0	0	0	0	0	0	0	0	0	0	0	0	0	0	0	0	0	0	0	0	0
ENSMUSG00000099702	0	0	0	0	0	0	0	0	0	0	0	0	0	0	0	0	0	0	0	0	0	1	2	0	1	1	0	0
ENSMUSG00000047496	1923	1821	1909	1180	2110	1661	1348	1577	2194	1569	1906	2143	1267	1574	1424	2094	1353	1612	2350	1471	862	565	1508	617	393	557	4276	3714
ENSMUSG00000099582	0	0	0	0	0	0	0	0	0	0	0	0	0	0	0	0	0	0	0	0	0	0	3	0	0	0	2	0
ENSMUSG00000097482	7	8	10	4	2	11	9	9	7	7	13	7	6	8	8	10	7	8	8	7	0	2	3	3	0	1	12	6
ENSMUSG00000101214	2	0	0	0	1	0	1	1	0	0	0	1	1	0	0	0	2	2	0	1	0	1	3	0	1	1	0	1
ENSMUSG00000067017	104	131	132	239	5	114	114	2	143	1	120	103	235	225	2	157	262	243	4	2	157	65	7	78	67	74	8	101
ENSMUSG00000056536	322	386	429	478	423	355	527	457	366	579	587	559	514	508	514	564	772	459	316	383	1079	567	637	463	445	365	753	826
ENSMUSG00000100672	0	0	0	0	0	0	0	0	0	0	1	0	1	0	0	0	2	0	0	1	0	0	0	0	0	0	0	0
ENSMUSG00000101219	0	0	0	0	0	0	0	0	0	0	0	0	0	0	0	0	0	0	0	0	2	2	2	0	0	0	3	7
ENSMUSG00000076999	0	0	0	0	0	0	0	0	0	0	0	0	0	0	0	0	0	0	0	0	0	0	0	0	0	0	0	0
ENSMUSG00000101656	0	0	0	0	0	0	0	0	0	0	0	0	0	0	0	0	0	0	0	0	0	2	1	1	3	1	0	1
ENSMUSG00000026319	1380	1394	1495	1240	1250	1060	1066	1297	1405	1240	1365	1243	1268	1165	1362	1601	1351	1277	1226	1136	2013	1118	2062	1183	1266	1051	2723	2456
ENSMUSG00000104044	0	0	0	0	2	1	1	1	0	0	0	0	1	0	0	1	2	0	0	0	3	1	7	0	0	1	11	3
ENSMUSG00000101330	1	0	0	0	0	0	0	1	1	1	0	0	0	0	0	0	0	0	0	0	1	0	0	0	1	0	0	0
ENSMUSG00000026321	15	15	20	23	18	12	23	22	13	38	29	17	18	27	25	32	27	16	9	13	52	25	14	21	21	22	32	29
ENSMUSG00000102690	0	0	0	0	0	0	0	0	0	0	0	0	0	0	0	0	0	1	0	0	0	0	8	0	0	0	1	0
ENSMUSG00000089206	0	0	0	0	0	0	0	0	0	0	0	0	0	0	0	0	0	0	0	0	0	0	0	0	0	0	0	0
ENSMUSG00000099448	0	0	0	0	0	0	0	0	0	0	0	0	0	0	0	0	0	0	0	0	2	1	5	0	0	0	0	0
ENSMUSG00000099843	9	14	8	8	18	4	9	6	10	11	8	16	16	4	9	8	5	17	8	15	9	6	3	6	8	9	10	12
ENSMUSG00000038866	542	527	570	478	435	425	424	522	570	500	526	497	499	494	556	668	551	475	475	418	741	493	576	448	513	454	1179	1127
ENSMUSG00000102501	0	0	0	0	0	0	0	0	0	0	0	0	0	0	0	0	0	0	0	0	3	0	4	1	0	0	2	3
ENSMUSG00000097612	3	4	1	1	2	2	1	2	2	2	5	1	3	1	1	0	1	2	1	0	1	1	5	0	1	2	8	4
ENSMUSG00000101583	0	0	1	3	8	2	0	2	1	4	6	3	1	3	2	3	6	2	5	3	2	6	7	1	1	1	7	6
ENSMUSG00000044340	1134	1238	1219	947	1143	1112	863	1107	1249	1134	1210	1171	1249	1114	1289	1316	1092	1092	1131	1047	2007	1442	1810	1239	1504	1156	2623	1983
ENSMUSG00000103291	0	2	2	3	1	2	4	7	2	0	0	0	1	3	0	2	0	1	0	2	5	1	21	0	0	0	4	5
ENSMUSG00000100247	0	1	1	0	0	1	0	0	1	0	0	0	0	0	1	0	0	0	0	1	2	0	7	0	0	0	3	1
ENSMUSG00000099604	1	0	0	0	0	0	0	1	0	1	2	0	0	0	1	0	0	0	0	0	0	1	2	0	0	0	0	0
ENSMUSG00000057329	720	746	853	735	923	814	902	1030	1142	850	886	986	794	1004	803	1115	870	821	900	847	840	400	594	409	469	372	1785	1712
ENSMUSG00000054006	0	0	0	0	0	0	0	0	0	0	0	0	0	0	0	0	0	0	0	0	2	0	4	0	0	0	1	2
ENSMUSG00000098344	0	0	0	0	0	0	0	0	0	0	0	0	0	0	0	0	0	0	0	0	0	0	0	0	0	0	0	0
ENSMUSG00000103348	0	0	0	0	0	0	0	0	0	0	0	0	0	0	0	0	1	0	1	0	1	0	4	0	0	0	0	5
ENSMUSG00000009905	476	425	475	377	456	387	361	452	555	409	450	472	390	374	397	539	389	393	368	404	595	334	522	304	355	251	815	777
ENSMUSG00000009907	798	917	997	917	905	860	929	1067	980	972	989	869	1009	899	952	1193	1105	959	760	933	2183	1052	1504	1060	1155	882	1687	1460
ENSMUSG00000067006	1	0	0	0	0	0	0	1	0	1	0	0	0	0	0	0	0	1	1	0	2	0	2	0	0	0	1	5
ENSMUSG00000083613	0	0	0	0	0	0	0	0	0	0	0	0	0	0	0	0	0	0	0	0	1	0	3	0	0	0	0	0
ENSMUSG00000059956	0	0	0	0	0	0	0	1	0	0	0	0	0	0	0	0	0	0	0	0	0	0	1	0	0	0	0	0
ENSMUSG00000048775	0	0	0	0	0	0	0	0	0	0	0	0	0	0	0	0	0	0	0	0	0	0	0	0	0	0	0	0
ENSMUSG00000084228	0	0	0	0	0	0	0	0	0	0	0	0	0	0	0	0	0	0	0	0	0	0	1	0	0	0	0	0
ENSMUSG00000044594	0	0	0	0	0	0	0	0	0	0	0	0	0	0	0	0	0	0	0	0	0	0	0	0	0	0	1	0
ENSMUSG00000058017	0	0	0	0	0	0	0	0	0	0	0	0	0	0	0	0	0	0	0	0	0	0	2	0	0	0	0	0
ENSMUSG00000083884	1	0	0	0	0	0	0	0	0	0	0	0	0	0	0	0	0	0	0	0	0	0	0	0	0	0	0	0
ENSMUSG00000073602	0	0	0	0	0	0	0	0	0	0	0	0	0	0	0	0	0	0	0	0	0	0	0	0	0	0	0	0
ENSMUSG00000080729	0	0	0	0	0	0	0	0	0	0	0	0	0	0	0	0	0	0	0	0	0	0	0	0	0	0	0	0
ENSMUSG00000081114	0	0	0	0	0	0	0	1	0	0	0	0	0	0	0	0	0	0	0	0	0	0	1	0	0	0	0	0
ENSMUSG00000073601	0	0	0	0	0	0	0	0	0	0	0	0	0	0	0	0	0	0	0	0	0	0	1	0	0	0	0	0
ENSMUSG00000084189	0	0	0	0	0	0	0	0	0	0	0	0	0	0	0	0	0	0	0	0	0	0	1	0	0	0	0	0
ENSMUSG00000026327	0	0	0	0	0	0	0	0	0	0	0	0	0	0	0	0	0	0	0	0	0	0	1	0	0	0	0	0
ENSMUSG00000087210	0	0	0	0	0	0	0	0	0	0	0	0	0	0	0	0	0	0	0	0	0	0	0	0	0	0	0	0
ENSMUSG00000067001	0	0	0	0	0	0	0	0	0	0	0	0	0	0	0	0	0	0	0	0	0	0	1	0	0	1	0	0
ENSMUSG00000089278	0	0	0	0	0	0	0	0	0	0	0	0	0	0	0	0	0	0	0	0	0	0	0	0	0	0	0	0
ENSMUSG00000062345	0	1	1	1	4	1	3	0	0	0	1	0	1	0	0	0	0	0	1	0	0	1	4	0	2	2	3	0
ENSMUSG00000092572	0	0	0	0	0	0	0	0	0	0	0	0	0	0	0	0	0	0	0	0	1	0	0	0	0	0	0	0
ENSMUSG00000102843	0	0	0	0	0	0	0	0	0	0	0	0	0	0	0	0	0	0	0	0	0	0	0	0	0	0	0	0
ENSMUSG00000026315	20	25	19	25	15	12	29	34	13	38	18	10	19	18	10	25	26	23	6	9	29	14	16	16	13	8	33	59
ENSMUSG00000086161	0	0	0	0	0	0	0	0	0	1	0	0	0	0	0	0	0	0	0	0	0	0	0	0	0	0	0	0
ENSMUSG00000096241	0	0	0	0	0	0	0	0	0	0	0	0	0	0	0	0	0	0	0	0	0	0	0	0	0	0	0	0
ENSMUSG00000077237	0	0	0	0	0	0	0	0	0	0	0	0	0	0	0	0	0	0	0	0	0	0	0	0	0	0	0	0
ENSMUSG00000100457	0	0	0	0	0	0	0	0	0	0	0	0	0	0	0	0	0	0	0	0	1	0	0	0	0	1	0	0
ENSMUSG00000101477	0	0	0	0	0	0	0	0	0	0	0	0	0	0	0	0	0	0	0	0	0	0	0	0	0	0	0	1
ENSMUSG00000099484	0	0	0	0	0	0	0	0	0	0	0	0	0	0	0	0	0	0	0	0	0	0	0	0	0	0	0	0
ENSMUSG00000100041	0	0	0	0	0	0	0	0	0	0	0	0	0	0	0	0	0	0	0	0	6	1	4	3	1	1	9	6
ENSMUSG00000104478	0	0	0	0	0	0	0	0	0	0	0	0	0	0	0	0	0	0	0	0	0	0	1	0	0	0	0	1
ENSMUSG00000101231	0	0	0	0	0	0	0	0	0	0	0	0	0	0	0	0	0	0	0	0	0	0	0	0	0	0	0	0
ENSMUSG00000101097	0	0	0	0	0	0	0	0	0	0	0	0	0	0	0	0	0	0	0	0	0	0	2	0	0	0	0	0
ENSMUSG00000100831	0	0	0	0	0	0	0	0	0	0	0	0	0	0	0	0	0	0	0	0	0	0	0	0	0	0	1	1
ENSMUSG00000100884	0	0	0	0	0	0	0	0	0	0	0	0	0	0	0	0	0	0	0	0	0	0	0	0	0	0	0	0
ENSMUSG00000089037	0	0	0	0	0	0	0	0	0	0	0	0	0	0	0	0	0	0	0	0	0	0	0	0	0	0	0	0
ENSMUSG00000084741	0	0	0	0	0	0	0	0	0	0	0	0	0	0	0	0	0	0	0	0	0	0	0	0	0	0	0	0
ENSMUSG00000100025	0	1	0	0	1	0	1	0	0	1	1	0	0	2	0	0	1	1	1	0	18	4	12	3	8	4	14	9
ENSMUSG00000026312	199	198	218	82	262	216	191	212	286	237	365	363	156	219	163	259	200	201	284	209	224	117	226	103	95	100	1011	1081
ENSMUSG00000100290	0	0	0	0	0	0	0	0	0	0	0	0	0	0	0	0	0	0	0	0	0	0	0	0	0	0	0	0
ENSMUSG00000100758	0	0	0	0	0	0	0	0	0	0	0	0	0	0	0	0	0	0	0	0	0	0	2	0	0	0	0	0
ENSMUSG00000099926	0	0	0	0	0	0	0	0	0	0	0	0	0	0	0	0	0	0	0	0	0	0	1	0	0	0	1	1
ENSMUSG00000047216	0	0	1	0	0	0	0	0	0	3	0	0	0	0	1	0	1	0	0	0	3	1	2	0	0	0	0	1
ENSMUSG00000102788	0	0	0	1	0	0	0	0	0	0	0	0	0	0	0	0	0	0	0	0	2	0	1	0	0	0	1	0
ENSMUSG00000102160	0	0	0	0	0	0	0	0	0	0	0	0	0	0	0	0	0	0	0	0	0	0	0	0	0	0	0	0
ENSMUSG00000101253	0	0	0	0	0	1	0	0	0	0	0	0	0	0	0	0	0	0	0	1	0	0	0	0	0	1	0	0
ENSMUSG00000101846	0	0	0	0	0	0	0	0	0	0	0	0	0	0	0	0	0	0	0	0	1	0	2	0	0	0	1	1
ENSMUSG00000100555	3	4	0	1	1	1	1	2	3	0	0	4	4	4	3	1	2	0	0	7	4	0	6	0	2	0	5	1
ENSMUSG00000102728	0	0	0	0	0	0	0	0	0	0	0	0	0	0	0	0	0	0	0	0	2	0	3	2	0	1	2	1
ENSMUSG00000038702	205	235	308	266	218	197	234	266	236	271	283	246	210	231	241	275	269	273	212	241	625	271	371	301	277	228	566	685
ENSMUSG00000101875	1	1	2	0	1	0	0	2	0	0	0	0	5	0	1	2	1	1	0	1	1	0	1	2	0	0	4	3
ENSMUSG00000099732	0	0	1	0	0	0	0	0	0	0	0	0	0	1	2	0	0	0	0	0	1	0	5	0	0	0	0	1
ENSMUSG00000101220	0	0	0	0	0	0	0	0	0	0	0	0	0	0	0	0	0	0	0	0	1	0	1	0	0	0	1	0
ENSMUSG00000100020	0	0	0	0	0	0	0	0	0	0	0	0	0	0	0	0	0	0	0	0	0	0	0	0	0	0	0	0
ENSMUSG00000101054	5	4	3	1	4	4	2	3	6	3	7	12	3	9	5	9	4	3	3	2	2	2	4	3	2	2	13	9
ENSMUSG00000088691	0	0	0	0	0	0	0	0	0	0	0	0	0	0	0	0	0	0	0	0	0	0	0	0	0	0	0	0
ENSMUSG00000099884	0	0	0	0	0	0	0	0	0	0	0	0	0	0	0	0	0	0	0	0	0	1	3	0	0	1	0	0
ENSMUSG00000100304	0	0	0	0	0	0	0	0	0	0	0	0	0	0	0	0	0	0	0	0	1	0	0	0	0	0	0	0
ENSMUSG00000101453	0	0	0	0	0	0	0	0	0	0	0	0	0	0	0	0	0	0	0	0	0	0	0	0	0	0	0	0
ENSMUSG00000102105	0	0	0	0	0	0	0	0	0	0	0	0	0	0	0	0	0	0	0	0	0	0	0	0	0	0	0	0
ENSMUSG00000099943	0	0	0	0	0	0	0	0	0	0	0	0	0	0	0	0	0	0	0	0	0	0	0	0	0	0	0	0
ENSMUSG00000084546	0	0	0	0	0	0	0	0	0	0	0	0	0	0	0	0	0	0	0	0	0	0	1	0	0	0	0	0
ENSMUSG00000097648	0	1	1	1	1	0	0	0	0	0	0	0	0	0	0	2	0	1	0	0	1	0	1	0	0	0	0	0
ENSMUSG00000101687	0	0	0	0	0	0	0	0	0	0	0	0	0	0	0	1	0	1	0	0	0	0	0	0	0	0	0	1
ENSMUSG00000100515	51	27	56	46	24	31	37	29	49	48	76	50	40	52	31	69	55	53	15	52	9	10	18	10	3	6	259	263
ENSMUSG00000070695	1043	843	1067	763	619	771	742	678	1058	846	1194	1072	913	990	778	1276	962	830	495	757	532	236	733	273	194	242	3878	3838
ENSMUSG00000092948	0	0	0	0	0	0	0	0	0	0	0	0	0	0	0	0	0	0	0	0	0	0	0	0	0	0	0	0
ENSMUSG00000102033	0	0	0	0	0	0	1	0	0	0	0	0	0	0	0	0	0	0	0	0	0	0	0	0	0	0	0	0
ENSMUSG00000094429	0	0	0	0	0	0	0	0	0	0	0	0	0	0	0	0	0	0	0	0	1	0	0	0	0	0	1	0
ENSMUSG00000101154	0	0	0	0	0	0	0	0	0	0	0	0	0	0	0	0	0	0	0	0	0	0	2	0	0	0	0	0
ENSMUSG00000065865	0	0	0	0	0	0	0	0	0	0	0	0	0	0	0	0	0	0	0	0	0	0	0	0	0	0	0	0
ENSMUSG00000098815	0	0	0	0	0	0	0	0	0	0	0	0	0	0	0	0	0	0	0	0	0	0	0	0	0	0	0	0
ENSMUSG00000101573	0	0	0	0	0	0	0	0	0	0	0	0	0	0	0	0	0	0	0	0	0	0	1	0	0	0	0	0
ENSMUSG00000101373	0	0	0	0	0	0	0	0	0	0	0	0	0	0	0	0	0	0	0	0	0	0	0	0	0	0	0	0
ENSMUSG00000099615	0	0	0	0	0	0	0	0	0	0	0	0	0	0	0	0	0	0	0	0	1	1	0	0	0	0	0	2
ENSMUSG00000100265	0	0	0	0	0	0	0	0	0	0	0	0	0	0	0	0	0	0	0	0	0	0	0	0	0	0	0	0
ENSMUSG00000100527	0	0	0	0	0	0	0	0	0	0	0	0	0	0	0	0	0	0	0	0	1	0	0	0	0	0	0	0
ENSMUSG00000099571	0	0	0	0	0	0	0	0	0	0	0	0	0	0	0	0	0	0	0	0	0	0	1	0	0	0	0	0
ENSMUSG00000101303	0	0	0	0	0	0	0	0	0	0	0	0	0	0	0	0	0	0	0	0	0	0	1	0	0	0	0	0
ENSMUSG00000100305	0	0	0	0	0	0	0	0	0	0	0	0	0	0	0	0	0	0	0	0	0	0	0	0	0	0	0	0
ENSMUSG00000099534	0	0	0	0	0	0	0	0	0	0	0	0	0	0	0	0	0	0	0	0	0	0	1	0	0	0	0	0
ENSMUSG00000100886	0	0	0	0	0	0	0	0	0	0	0	0	0	0	0	0	0	0	0	0	0	0	1	0	0	0	1	0
ENSMUSG00000101415	0	0	0	0	0	0	0	0	0	0	0	0	0	0	0	0	0	0	0	0	0	0	2	0	1	0	0	0
ENSMUSG00000100617	0	0	0	0	0	0	0	0	0	0	0	0	0	0	0	0	0	0	0	0	0	0	0	0	0	0	0	0
ENSMUSG00000100703	0	0	0	0	0	0	0	0	0	0	0	0	0	0	0	0	0	0	0	0	0	0	1	0	0	0	0	0
ENSMUSG00000100177	0	0	0	0	0	0	0	0	0	0	0	0	0	0	0	0	0	0	0	0	0	0	1	0	0	0	0	0
ENSMUSG00000101363	0	0	0	0	0	0	0	0	0	0	0	0	0	0	0	0	0	0	0	0	0	0	0	1	0	0	0	0
ENSMUSG00000101590	0	0	0	0	0	0	0	0	0	0	0	0	0	0	0	0	0	0	0	0	0	0	0	0	0	0	0	0
ENSMUSG00000102030	0	0	1	0	0	0	0	0	0	0	0	0	0	0	0	0	0	0	0	0	6	8	15	5	5	5	8	13
ENSMUSG00000099870	0	1	0	0	0	0	0	0	1	0	0	0	1	0	0	2	0	0	1	0	4	0	0	0	1	0	1	1
ENSMUSG00000026374	3913	4202	4432	3405	3553	3445	3014	3911	4357	3597	3541	3342	3748	3439	3961	4616	3583	3413	3347	3190	6367	3580	5200	3487	3526	2951	6706	6468
ENSMUSG00000026377	859	964	941	824	840	739	728	904	1001	798	799	705	840	806	931	1131	797	783	789	735	1569	745	1103	657	724	594	1260	1241
ENSMUSG00000099936	0	0	0	1	0	0	0	0	0	0	0	0	0	0	0	0	0	0	0	0	1	0	1	0	0	0	0	0
ENSMUSG00000064302	7148	6972	7598	5494	6034	5909	4837	5628	6588	5627	6360	5854	6348	5674	6167	6470	5825	5730	5386	5097	9898	6067	9135	6168	6420	5488	12119	10943
ENSMUSG00000077257	0	0	0	0	0	0	0	0	0	0	0	0	0	0	0	0	0	0	0	0	0	0	3	0	0	0	0	0
ENSMUSG00000080542	0	1	1	0	0	0	0	0	0	0	0	1	0	2	0	1	1	0	0	0	2	0	2	0	1	0	0	1
ENSMUSG00000100770	0	0	0	0	0	0	0	0	0	0	0	0	0	0	0	0	0	0	0	0	5	0	3	2	0	0	4	4
ENSMUSG00000026380	64	49	56	24	42	28	34	48	32	41	32	37	27	32	38	49	30	32	51	29	55	25	63	27	28	30	66	60
ENSMUSG00000089601	0	0	0	0	0	0	0	0	0	0	0	0	0	0	0	0	0	0	0	0	0	0	0	0	0	0	0	0
ENSMUSG00000101624	0	0	0	0	0	0	0	0	0	0	0	0	0	0	0	0	0	0	0	0	0	0	1	0	0	1	0	0
ENSMUSG00000088363	0	0	0	0	0	0	0	0	0	0	0	0	0	0	0	0	0	0	0	0	0	0	0	0	0	0	0	0
ENSMUSG00000100040	0	0	0	0	0	0	0	0	0	0	0	0	0	0	0	0	0	0	0	0	1	0	0	0	0	0	0	0
ENSMUSG00000048402	401	427	458	440	394	389	410	473	451	489	453	497	441	484	428	446	510	434	384	487	723	639	354	598	767	609	761	758
ENSMUSG00000098273	0	0	0	0	0	0	0	0	0	0	0	0	0	0	0	0	0	0	0	0	2	0	2	0	0	0	0	1
ENSMUSG00000097408	9	6	10	11	3	6	9	8	9	7	4	7	8	9	8	7	3	5	4	10	7	2	7	5	10	2	10	17
ENSMUSG00000096939	0	0	0	0	0	0	0	0	0	0	0	0	0	0	0	1	0	0	0	0	1	1	1	1	0	0	0	1
ENSMUSG00000100767	0	0	1	0	0	0	0	0	0	0	1	0	0	0	0	0	0	0	0	0	2	0	1	0	0	0	0	2
ENSMUSG00000099860	0	0	0	0	0	0	0	0	0	0	0	0	0	0	0	0	0	0	0	0	1	0	1	0	1	0	2	2
ENSMUSG00000101179	5	3	2	7	1	3	3	2	3	1	0	0	2	0	1	2	3	0	1	1	18	2	17	9	11	6	3	17
ENSMUSG00000037035	349	314	368	340	125	188	186	209	253	204	144	138	240	211	187	199	184	203	99	208	458	480	384	490	814	582	361	688
ENSMUSG00000004451	318	419	525	527	461	296	452	627	363	625	545	408	380	481	591	640	528	519	306	466	791	495	334	526	492	427	507	502
ENSMUSG00000101437	0	0	0	0	0	0	0	0	0	0	0	0	0	0	0	0	0	0	0	0	1	1	0	0	0	0	3	1
ENSMUSG00000098447	16	7	8	7	5	10	6	10	5	8	4	11	6	5	7	10	7	4	3	7	8	4	6	3	0	5	8	7
ENSMUSG00000098923	214	264	240	240	212	191	197	274	233	261	182	176	233	212	253	269	253	208	213	201	370	288	278	263	287	236	360	326
ENSMUSG00000101731	7	9	2	2	4	6	6	3	4	3	5	6	2	8	8	10	7	2	9	4	13	6	7	2	6	1	18	14
ENSMUSG00000084505	0	0	0	0	0	1	0	0	1	0	0	0	0	0	0	0	0	0	1	1	0	0	0	0	0	0	0	0
ENSMUSG00000026383	460	541	560	522	472	529	566	631	554	562	474	488	539	522	581	602	634	543	411	489	1421	687	775	629	653	520	1140	1070
ENSMUSG00000102687	0	0	0	0	0	0	0	0	1	0	0	0	0	0	0	0	0	0	0	0	1	0	1	0	0	0	3	0
ENSMUSG00000026384	1358	1330	1603	1106	1208	1192	1129	1344	1802	1235	1543	1545	1446	1476	1398	1665	1542	1549	1347	1389	3205	1585	2983	1486	1696	1284	3433	3603
ENSMUSG00000091876	0	1	3	1	1	0	0	0	0	0	1	0	0	0	0	1	0	3	0	0	2	0	1	0	0	0	0	0
ENSMUSG00000103146	3	1	2	4	5	0	2	3	4	4	2	1	1	1	2	3	4	3	4	2	11	3	29	2	0	2	22	8
ENSMUSG00000100436	0	0	0	0	0	0	0	0	0	0	0	0	0	0	0	0	0	0	0	0	0	0	0	0	0	0	0	0
ENSMUSG00000090277	0	0	0	0	0	0	0	0	0	0	0	0	0	0	0	0	0	0	0	0	0	1	4	0	0	0	1	0
ENSMUSG00000100042	0	0	0	0	0	0	0	0	0	0	0	0	0	0	0	0	0	0	0	0	0	0	0	0	0	0	0	0
ENSMUSG00000100636	0	0	1	0	0	0	0	0	0	0	0	0	0	0	0	0	0	0	0	0	14	7	14	13	10	5	14	8
ENSMUSG00000101224	3	0	3	2	2	1	3	1	2	0	1	1	0	2	1	0	0	3	1	1	21	7	11	11	9	6	10	11
ENSMUSG00000036975	345	281	305	277	306	297	267	381	363	293	270	248	296	261	300	329	282	256	257	249	596	260	416	301	327	251	523	466
ENSMUSG00000036962	2	9	7	12	2	4	10	10	1	6	7	2	4	2	1	4	22	12	1	1	12	1	5	13	5	4	5	6
ENSMUSG00000092245	0	0	0	0	0	0	0	0	0	0	0	0	0	0	0	0	0	0	0	0	0	0	0	0	1	1	0	0
ENSMUSG00000026387	25	24	41	35	22	30	18	28	32	21	16	20	31	21	25	13	32	26	18	22	69	37	67	54	92	59	37	48
ENSMUSG00000050777	9	29	36	64	35	10	55	75	6	78	42	21	28	50	54	64	90	70	10	47	63	47	9	60	52	43	15	8
ENSMUSG00000026385	996	1071	989	1018	1359	1100	1400	1405	1274	1379	1293	1157	1039	1167	1195	1635	1158	1030	1126	1039	1652	786	849	634	689	564	2651	3573
ENSMUSG00000026388	60	80	94	65	55	55	53	85	88	66	65	45	66	51	72	91	82	62	52	67	93	41	52	37	44	44	77	69
ENSMUSG00000026389	6	42	26	49	30	10	44	50	8	72	38	18	18	52	65	62	59	44	19	37	55	50	7	53	54	49	16	39
ENSMUSG00000036907	2	0	0	0	1	2	0	0	0	1	0	1	0	0	0	0	0	1	4	0	0	2	3	2	0	1	0	0
ENSMUSG00000101275	0	0	0	0	0	0	0	0	0	0	0	0	0	0	0	0	0	0	0	0	0	0	1	0	0	0	0	0
ENSMUSG00000026390	0	0	0	1	0	3	0	2	0	0	0	0	1	0	0	0	3	4	0	1	0	0	2	1	3	0	1	0
ENSMUSG00000058665	466	222	688	641	141	373	481	395	570	963	1351	724	1102	789	1090	1157	962	768	118	811	457	1069	429	404	587	580	1428	800
ENSMUSG00000099957	10	4	22	20	6	17	66	14	31	116	136	68	55	26	98	92	75	33	0	95	280	162	52	34	63	46	186	30
ENSMUSG00000101386	0	0	0	0	0	5	6	0	1	14	7	6	5	1	5	4	3	2	0	11	6	7	1	1	0	1	7	1
ENSMUSG00000101922	3	0	2	0	1	2	1	1	0	1	3	2	0	3	0	4	1	1	0	2	5	7	1	3	1	2	4	7
ENSMUSG00000100761	0	0	0	0	0	0	0	0	0	0	0	0	0	0	0	0	0	0	1	0	0	1	1	0	0	0	2	0
ENSMUSG00000099336	0	1	0	1	0	0	0	0	0	0	0	0	0	0	0	0	1	0	0	0	13	3	4	0	3	3	9	6
ENSMUSG00000100979	0	0	2	0	0	0	1	1	2	2	4	1	0	1	0	0	2	0	0	1	2	1	3	1	1	0	9	2
ENSMUSG00000102360	9	5	9	5	2	4	5	1	1	15	19	15	8	7	5	5	7	8	1	5	34	17	11	7	5	2	31	36
ENSMUSG00000097881	0	0	3	1	0	3	5	0	3	19	25	19	14	6	7	10	6	2	0	20	22	18	7	4	2	2	41	4
ENSMUSG00000101700	0	0	0	0	0	0	0	0	0	0	0	0	0	0	1	1	0	0	0	0	2	1	1	0	0	0	0	1
ENSMUSG00000104332	0	1	0	0	1	0	0	0	0	0	0	0	0	0	0	0	0	0	0	0	1	0	1	0	0	2	5	0
ENSMUSG00000003721	511	554	566	492	464	485	446	544	556	508	528	451	503	469	580	626	532	535	454	477	843	466	736	425	408	383	1012	780
ENSMUSG00000104253	31	44	55	41	50	28	38	45	47	36	48	39	61	39	33	44	44	39	31	50	60	25	61	33	40	17	71	79
ENSMUSG00000101791	2	1	5	9	2	4	9	6	4	6	4	9	7	11	5	7	7	5	2	11	3	1	5	0	2	1	13	11
ENSMUSG00000026339	1131	1171	1194	943	1072	960	1029	1095	1125	1218	1291	1153	1119	1052	1017	1221	1097	980	842	929	1952	907	1384	821	960	756	2515	2170
ENSMUSG00000085857	0	0	0	0	0	0	0	0	0	0	0	0	0	0	0	0	0	0	0	1	1	0	4	1	2	2	4	4
ENSMUSG00000083582	0	0	0	0	0	0	0	0	0	0	0	0	0	0	0	0	0	0	0	0	1	1	0	0	0	0	0	0
ENSMUSG00000050534	6	6	4	7	11	2	8	4	9	4	7	6	3	3	2	2	6	4	6	4	1	4	0	0	0	0	9	10
ENSMUSG00000081130	0	0	0	0	0	0	0	0	0	0	0	0	0	0	0	0	0	0	0	0	5	0	0	0	0	0	0	2
ENSMUSG00000001674	416	436	473	424	456	425	413	518	453	427	401	337	449	368	486	554	436	416	407	420	523	246	327	262	268	212	412	355
ENSMUSG00000102006	0	0	0	0	0	0	0	0	0	0	0	0	0	0	0	0	0	0	0	0	0	0	0	0	0	0	0	0
ENSMUSG00000102488	0	0	0	0	0	0	0	0	0	0	0	0	0	0	0	0	0	0	0	0	0	0	0	1	0	0	0	0
ENSMUSG00000083584	0	0	0	0	0	0	0	0	0	0	0	0	0	0	0	0	0	0	0	0	0	0	0	0	0	0	0	0
ENSMUSG00000100913	0	0	0	0	0	1	0	0	0	0	0	0	0	0	0	0	0	1	0	0	2	1	1	1	0	0	1	0
ENSMUSG00000080410	0	0	0	0	0	0	0	0	0	0	0	0	0	0	0	0	0	0	0	0	0	0	0	0	0	0	0	0
ENSMUSG00000099960	0	0	0	0	0	0	0	0	0	0	0	0	0	0	0	0	0	0	0	0	1	0	1	0	0	0	0	0
ENSMUSG00000089274	0	0	0	0	0	0	0	0	0	0	0	0	0	0	0	0	0	0	0	0	0	0	0	0	0	0	0	0
ENSMUSG00000103263	0	0	0	0	0	0	0	0	0	0	0	0	0	0	0	0	0	0	0	0	0	0	2	0	0	0	1	0
ENSMUSG00000089190	0	0	0	0	0	0	0	0	0	0	0	0	0	0	0	0	0	0	0	0	0	0	0	0	0	0	0	0
ENSMUSG00000099451	0	0	0	0	0	0	0	0	0	0	0	0	0	0	0	0	0	0	0	0	0	0	0	0	0	0	0	0
ENSMUSG00000104180	0	0	0	0	0	0	0	0	0	0	0	0	0	0	0	0	0	0	0	0	0	0	0	0	0	0	1	1
ENSMUSG00000100762	0	0	0	0	0	0	0	0	0	0	0	0	0	0	0	0	0	0	0	0	1	0	0	0	0	0	1	1
ENSMUSG00000100405	0	0	0	0	0	0	0	0	0	0	0	0	0	0	0	0	0	0	0	0	0	0	0	0	0	0	0	0
ENSMUSG00000100525	0	0	0	0	0	0	0	0	0	0	0	0	0	0	0	0	0	0	0	0	0	0	0	0	0	0	0	0
ENSMUSG00000101495	0	0	0	0	0	0	0	0	0	0	0	0	0	0	0	0	0	0	0	0	0	0	0	0	0	0	0	0
ENSMUSG00000036815	621	497	629	411	742	502	423	614	905	737	815	1034	732	696	720	970	713	568	887	553	256	159	418	93	67	83	1339	1323
ENSMUSG00000102801	18	19	29	17	34	12	14	8	18	11	27	40	17	22	13	9	24	34	11	6	7	7	23	4	3	3	56	76
ENSMUSG00000102681	1	1	2	2	0	0	0	1	0	0	0	3	0	3	0	0	0	0	0	0	0	0	1	0	0	0	5	3
ENSMUSG00000077472	0	3	0	0	0	0	0	0	0	0	1	0	0	0	0	0	0	0	0	0	0	0	0	0	0	0	0	1
ENSMUSG00000104410	2	1	1	1	0	0	0	0	1	0	0	0	0	1	0	1	0	0	0	0	0	0	1	0	0	1	7	4
ENSMUSG00000102521	0	0	0	0	0	0	0	0	0	0	0	0	0	0	1	0	1	0	0	0	0	0	7	0	0	0	4	2
ENSMUSG00000104205	0	0	0	0	1	0	0	0	0	0	0	0	1	0	0	0	0	0	0	0	1	0	6	0	0	0	2	1
ENSMUSG00000102902	0	0	0	0	0	1	0	0	1	0	1	0	1	0	0	1	2	1	0	0	0	0	6	0	0	0	4	2
ENSMUSG00000101985	0	0	0	0	0	0	0	0	0	0	0	0	0	0	0	0	0	0	0	0	0	0	3	0	0	0	1	4
ENSMUSG00000101994	0	1	1	0	0	0	1	0	0	0	0	0	0	0	0	0	0	0	0	0	0	0	1	0	0	0	2	3
ENSMUSG00000102940	0	3	2	3	1	2	1	3	0	2	2	1	0	3	4	1	2	0	0	2	3	0	6	0	0	1	6	5
ENSMUSG00000103914	0	0	0	0	0	0	0	0	0	0	0	0	0	0	0	0	0	0	0	0	1	0	1	0	0	0	0	0
ENSMUSG00000065340	0	0	0	0	0	0	0	0	0	0	0	0	0	0	0	0	0	0	0	0	0	0	0	0	0	0	0	0
ENSMUSG00000100851	0	0	0	0	0	0	0	0	0	0	0	0	0	0	0	0	0	0	0	0	1	0	3	1	0	0	1	0
ENSMUSG00000101006	0	0	0	0	0	0	0	0	0	0	0	0	0	0	0	0	0	0	0	0	0	0	0	1	0	0	1	1
ENSMUSG00000102240	0	0	0	0	0	0	0	0	0	0	0	0	0	0	0	0	0	0	0	0	0	0	5	0	0	0	0	1
ENSMUSG00000099574	1	0	0	0	1	0	0	0	2	0	1	0	0	0	0	0	1	0	0	0	0	0	0	0	0	0	1	0
ENSMUSG00000026341	2453	2720	2953	2598	2614	2454	2312	3012	3210	2880	3054	2729	2857	2704	3092	3758	3071	2816	2547	2560	2951	1938	2432	1775	1853	1595	3088	2979
ENSMUSG00000102063	0	0	0	0	0	0	0	0	0	0	0	0	0	0	0	0	0	0	0	0	0	0	2	0	0	0	0	0
[truncated: 43,233 more rows]

## Sheet: DE genes identified by DESeq2
EnsemblID	Symbol	Entrez	hSymbol	hEntrez	description	baseMean	log2FoldChange	lfcSE	stat	pvalue	padj	key
ENSMUSG00000019874	Fabp7	12140	FABP7	2173	fatty acid binding protein 7, brain	8536	-2.45108	0.0814481	-30.0938	5.83949e-199	8.41004e-195	cKOvsCTRL
ENSMUSG00000063415	Cyp26b1	232174	CYP26B1	56603	cytochrome P450, family 26, subfamily b, polypeptide 1	10646.7	-2.05031	0.0908056	-22.5792	6.94411e-113	5.00046e-109	cKOvsCTRL
ENSMUSG00000027351	Spred1	114715	SPRED1	161742	sprouty protein with EVH-1 domain 1, related sequence	1631.26	-1.13715	0.0578091	-19.6708	3.83844e-86	1.84271e-82	cKOvsCTRL
ENSMUSG00000013089	Etv5	104156	ETV5	2119	ets variant 5	595.777	-3.53293	0.185323	-19.0636	5.06409e-81	1.82332e-77	cKOvsCTRL
ENSMUSG00000045671	Spred2	114716	SPRED2	200734	sprouty-related, EVH1 domain containing 2	667.304	-1.10112	0.0616506	-17.8606	2.39025e-71	6.88487e-68	cKOvsCTRL
ENSMUSG00000007097	Atp1a2	98660	ATP1A2	477	ATPase, Na+/K+ transporting, alpha 2 polypeptide	2982.33	-1.79329	0.102847	-17.4364	4.36762e-68	1.04837e-64	cKOvsCTRL
ENSMUSG00000039621	Prex1	277360	PREX1	57580	phosphatidylinositol-3,4,5-trisphosphate-dependent Rac exchange factor 1	2163.23	-1.03461	0.0595639	-17.3698	1.39648e-67	2.87315e-64	cKOvsCTRL
ENSMUSG00000043733	Ptpn11	19247	PTPN11	5781	protein tyrosine phosphatase, non-receptor type 11	2049.58	-1.84708	0.107058	-17.2531	1.06021e-66	1.90864e-63	cKOvsCTRL
ENSMUSG00000021448	Shc3	20418	SHC3	53358	src homology 2 domain-containing transforming protein C3	124.934	-3.65815	0.215671	-16.9617	1.57707e-64	2.52366e-61	cKOvsCTRL
ENSMUSG00000017724	Etv4	18612	ETV4	2118	ets variant 4	196.554	-3.17396	0.18884	-16.8077	2.14364e-63	3.08728e-60	cKOvsCTRL
ENSMUSG00000022114	Spry2	24064	SPRY2	10253	sprouty homolog 2 (Drosophila)	539.447	-1.73734	0.105643	-16.4454	9.0552e-61	1.18557e-57	cKOvsCTRL
ENSMUSG00000056758	Hmga2	15364	HMGA2	8091	high mobility group AT-hook 2	810.896	-1.53934	0.0938773	-16.3974	1.9967e-60	2.39637e-57	cKOvsCTRL
ENSMUSG00000030317	Timp4	110595	TIMP4	7079	tissue inhibitor of metalloproteinase 4	77.4526	-4.20636	0.262298	-16.0366	7.09694e-58	7.86232e-55	cKOvsCTRL
ENSMUSG00000025931	Paqr8	74229	PAQR8	85315	progestin and adipoQ receptor family member VIII	860.12	-1.29151	0.08403	-15.3697	2.61518e-53	2.69028e-50	cKOvsCTRL
ENSMUSG00000096014	Sox1	20664	SOX1	6656	SRY (sex determining region Y)-box 1	439.426	-1.69371	0.116277	-14.5662	4.60515e-48	4.42155e-45	cKOvsCTRL
ENSMUSG00000021457	Syk	20963	SYK	6850	spleen tyrosine kinase	311.43	-1.33097	0.0938155	-14.1871	1.10082e-45	9.90872e-43	cKOvsCTRL
ENSMUSG00000002274	Metrn	70083	METRN	79006	meteorin, glial cell differentiation regulator	421.57	-2.13858	0.152377	-14.0348	9.5472e-45	8.08817e-42	cKOvsCTRL
ENSMUSG00000061517	Sox21	223227	SOX21	11166	SRY (sex determining region Y)-box 21	188.457	-2.24933	0.16331	-13.7734	3.68491e-43	2.94833e-40	cKOvsCTRL
ENSMUSG00000028019	Pdgfc	54635	PDGFC	56034	platelet-derived growth factor, C polypeptide	529.449	-1.29857	0.0955506	-13.5904	4.56867e-42	3.46305e-39	cKOvsCTRL
ENSMUSG00000053846	Lipg	16891	LIPG	9388	lipase, endothelial	199.428	-1.92629	0.142906	-13.4794	2.06679e-41	1.4883e-38	cKOvsCTRL
ENSMUSG00000037239	Spred3	101809	SPRED3	399473	sprouty-related, EVH1 domain containing 3	1329.14	-0.9991	0.0750497	-13.3125	1.95773e-40	1.34263e-37	cKOvsCTRL
ENSMUSG00000062078	Qk	19317	QKI	9444	quaking	5560.38	-0.744927	0.056306	-13.23	5.89106e-40	3.8565e-37	cKOvsCTRL
ENSMUSG00000019124	Scrn1	69938	SCRN1	9805	secernin 1	3378.06	-0.657381	0.0498133	-13.1969	9.14221e-40	5.72461e-37	cKOvsCTRL
ENSMUSG00000021365	Nedd9	18003	NEDD9	4739	neural precursor cell expressed, developmentally down-regulated gene 9	437.736	-0.915614	0.0698431	-13.1096	2.90166e-39	1.74124e-36	cKOvsCTRL
ENSMUSG00000050840	Cdh20	23836	CDH20	28316	cadherin 20	207.764	-1.95429	0.151962	-12.8604	7.51853e-38	4.33127e-35	cKOvsCTRL
ENSMUSG00000068748	Ptprz1	19283	PTPRZ1	5803	protein tyrosine phosphatase, receptor type Z, polypeptide 1	1641.63	-1.29482	0.10305	-12.5649	3.29286e-36	1.82399e-33	cKOvsCTRL
ENSMUSG00000020733	Slc9a3r1	26941	SLC9A3R1	9368	solute carrier family 9 (sodium/hydrogen exchanger), member 3 regulator 1	466.617	-1.11384	0.0902683	-12.3392	5.57048e-35	2.97134e-32	cKOvsCTRL
ENSMUSG00000057604	Lmcd1	30937	LMCD1	29995	LIM and cysteine-rich domains 1	131.208	-1.89142	0.153535	-12.3191	7.14557e-35	3.67538e-32	cKOvsCTRL
ENSMUSG00000038732	Mboat1	218121	MBOAT1	154141	membrane bound O-acyltransferase domain containing 1	92.8913	-2.29263	0.187539	-12.2248	2.29165e-34	1.13808e-31	cKOvsCTRL
ENSMUSG00000030088	Aldh1l1	107747	ALDH1L1	10840	aldehyde dehydrogenase 1 family, member L1	910.756	-2.3468	0.192956	-12.1624	4.93105e-34	2.36723e-31	cKOvsCTRL
ENSMUSG00000024593	Megf10	70417	MEGF10	84466	multiple EGF-like-domains 10	1207.04	-0.874248	0.0727796	-12.0123	3.06292e-33	1.42297e-30	cKOvsCTRL
ENSMUSG00000040274	Cdk6	12571	CDK6	1021	cyclin-dependent kinase 6	753.405	-1.1586	0.0969991	-11.9444	6.94475e-33	3.12557e-30	cKOvsCTRL
ENSMUSG00000031342	Gpm6b	14758	GPM6B	2824	glycoprotein m6b	8289.74	-0.535807	0.0449549	-11.9188	9.4498e-33	4.12412e-30	cKOvsCTRL
ENSMUSG00000027452	Acss1	68738	ACSS1	84532	acyl-CoA synthetase short-chain family member 1	1078.55	-0.85451	0.0717635	-11.9073	1.08419e-32	4.59249e-30	cKOvsCTRL
ENSMUSG00000046318	Ccbe1	320924	CCBE1	147372	collagen and calcium binding EGF domains 1	133.149	-1.85652	0.160392	-11.5749	5.52334e-31	2.27278e-28	cKOvsCTRL
ENSMUSG00000024427	Spry4	24066	SPRY4	81848	sprouty homolog 4 (Drosophila)	157.2	-1.56705	0.13752	-11.3951	4.42085e-30	1.76859e-27	cKOvsCTRL
ENSMUSG00000057880	Abat	268860	ABAT	18	4-aminobutyrate aminotransferase	2578.72	-0.544877	0.0481127	-11.325	9.86601e-30	3.84028e-27	cKOvsCTRL
ENSMUSG00000019960	Dusp6	67603	DUSP6	1848	dual specificity phosphatase 6	496.402	-1.30595	0.116239	-11.2351	2.74243e-29	1.03938e-26	cKOvsCTRL
ENSMUSG00000022494	Shisa9	72555	SHISA9	729993	shisa family member 9	251.082	-1.48407	0.133255	-11.1371	8.27661e-29	3.0564e-26	cKOvsCTRL
ENSMUSG00000031453	Rasa3	19414	RASA3	22821	RAS p21 protein activator 3	1134.77	-0.637138	0.0573724	-11.1053	1.18234e-28	4.257e-26	cKOvsCTRL
ENSMUSG00000024176	Sox8	20681	SOX8	30812	SRY (sex determining region Y)-box 8	81.5821	-2.01576	0.182489	-11.0459	2.29444e-28	8.05962e-26	cKOvsCTRL
ENSMUSG00000048148	Nwd1	319555	NWD1	284434	NACHT and WD repeat domain containing 1	96.6706	-2.31129	0.213451	-10.8282	2.53098e-27	8.67885e-25	cKOvsCTRL
ENSMUSG00000031119	Gpc4	14735	GPC4	2239	glypican 4	217.689	-1.13472	0.104899	-10.8173	2.85151e-27	9.55058e-25	cKOvsCTRL
ENSMUSG00000013698	Pea15a	18611	PEA15	8682	phosphoprotein enriched in astrocytes 15A	7428.67	-0.585639	0.0550757	-10.6334	2.0848e-26	6.82393e-24	cKOvsCTRL
ENSMUSG00000032281	Acsbg1	94180	ACSBG1	23205	acyl-CoA synthetase bubblegum family member 1	59.3361	-2.6179	0.248874	-10.519	7.06472e-26	2.26102e-23	cKOvsCTRL
ENSMUSG00000055675	Kbtbd11	74901	KBTBD11	9920	kelch repeat and BTB (POZ) domain containing 11	1227.57	-0.615457	0.0586889	-10.4868	9.937e-26	3.11114e-23	cKOvsCTRL
ENSMUSG00000046447	Camk2n1	66259	CAMK2N1	55450	calcium/calmodulin-dependent protein kinase II inhibitor 1	1632.73	-0.654753	0.0631176	-10.3735	3.27177e-25	1.00255e-22	cKOvsCTRL
ENSMUSG00000074802	Gas2l3	237436	GAS2L3	283431	growth arrest-specific 2 like 3	326.305	-1.08965	0.105841	-10.2951	7.4112e-25	2.22367e-22	cKOvsCTRL
ENSMUSG00000015396	Cd83	12522	CD83	9308	CD83 antigen	194.864	-1.237	0.121709	-10.1636	2.88187e-24	8.47035e-22	cKOvsCTRL
ENSMUSG00000037509	Arhgef4	226970	ARHGEF4	50649	Rho guanine nucleotide exchange factor (GEF) 4	908.66	-0.845647	0.0858899	-9.84571	7.15289e-23	2.06032e-20	cKOvsCTRL
ENSMUSG00000026249	Serpine2	20720	SERPINE2	5270	serine (or cysteine) peptidase inhibitor, clade E, member 2	1549.14	-1.15142	0.118493	-9.7172	2.54687e-22	7.19216e-20	cKOvsCTRL
ENSMUSG00000030029	Lrig1	16206	LRIG1	26018	leucine-rich repeats and immunoglobulin-like domains 1	1252.4	-0.689116	0.0716119	-9.62293	6.39824e-22	1.77207e-19	cKOvsCTRL
ENSMUSG00000020205	Phlda1	21664	PHLDA1	22822	pleckstrin homology-like domain, family A, member 1	284.166	-0.789649	0.082105	-9.61755	6.74162e-22	1.83194e-19	cKOvsCTRL
ENSMUSG00000031990	Jam3	83964	JAM3	83700	junction adhesion molecule 3	1343.94	0.521191	0.0550822	9.46206	3.01947e-21	8.05303e-19	cKOvsCTRL
ENSMUSG00000031207	Msn	17698	MSN	4478	moesin	1802.14	-0.425013	0.0450011	-9.44452	3.57047e-21	9.34945e-19	cKOvsCTRL
ENSMUSG00000037686	Aspg	104816	ASPG	374569	asparaginase homolog (S. cerevisiae)	19.3223	-2.5457	0.271762	-9.36736	7.43684e-21	1.9126e-18	cKOvsCTRL
ENSMUSG00000018217	Pmp22	18858	PMP22	5376	peripheral myelin protein 22	273.373	-1.02882	0.110376	-9.3211	1.15135e-20	2.90909e-18	cKOvsCTRL
ENSMUSG00000030087	Klf15	66277	KLF15	28999	Kruppel-like factor 15	157.531	-1.29485	0.139134	-9.30648	1.32138e-20	3.28111e-18	cKOvsCTRL
ENSMUSG00000028753	Vwa5b1	75718	VWA5B1	127731	von Willebrand factor A domain containing 5B1	245.353	-2.12046	0.227999	-9.30028	1.4008e-20	3.41937e-18	cKOvsCTRL
ENSMUSG00000058135	Gstm1	14862	NA	NA	glutathione S-transferase, mu 1	263.272	-1.08212	0.117677	-9.19568	3.7262e-20	8.94413e-18	cKOvsCTRL
ENSMUSG00000031273	Col4a6	94216	COL4A6	1288	collagen, type IV, alpha 6	896.727	-1.25523	0.136571	-9.19104	3.89046e-20	9.18531e-18	cKOvsCTRL
ENSMUSG00000029408	Abcb9	56325	ABCB9	23457	ATP-binding cassette, sub-family B (MDR/TAP), member 9	158.363	-1.36429	0.148557	-9.18367	4.16663e-20	9.67868e-18	cKOvsCTRL
ENSMUSG00000025321	Itgb8	320910	ITGB8	3696	integrin beta 8	1245.5	-0.575682	0.0642574	-8.95901	3.27606e-19	7.48917e-17	cKOvsCTRL
ENSMUSG00000055538	Zcchc24	71918	ZCCHC24	219654	zinc finger, CCHC domain containing 24	569.529	-0.920409	0.103066	-8.93028	4.24928e-19	9.5622e-17	cKOvsCTRL
ENSMUSG00000076441	Ass1	11898	ASS1	445	argininosuccinate synthetase 1	43.2789	-2.08762	0.23677	-8.8171	1.17457e-18	2.60249e-16	cKOvsCTRL
ENSMUSG00000022200	Golph3	66629	GOLPH3	64083	golgi phosphoprotein 3	1338.02	-0.346728	0.0394818	-8.78198	1.60623e-18	3.505e-16	cKOvsCTRL
ENSMUSG00000021277	Traf3	22031	TRAF3	7187	TNF receptor-associated factor 3	1479.24	-0.362753	0.0415771	-8.72482	2.66597e-18	5.73065e-16	cKOvsCTRL
ENSMUSG00000031636	Pdlim3	53318	PDLIM3	27295	PDZ and LIM domain 3	88.8674	-1.77384	0.203366	-8.7224	2.72371e-18	5.76867e-16	cKOvsCTRL
ENSMUSG00000038456	Dennd2a	209773	DENND2A	27147	DENN/MADD domain containing 2A	2269.04	-0.31815	0.0367445	-8.65845	4.78208e-18	9.98139e-16	cKOvsCTRL
ENSMUSG00000013523	Bcas1	76960	BCAS1	8537	breast carcinoma amplified sequence 1	542.43	-0.998926	0.115695	-8.6341	5.91898e-18	1.21779e-15	cKOvsCTRL
ENSMUSG00000029309	Sparcl1	13602	SPARCL1	8404	SPARC-like 1	3414.42	-0.938797	0.109049	-8.60893	7.37445e-18	1.48565e-15	cKOvsCTRL
ENSMUSG00000048794	Ccdc37	243538	CCDC37	348807	coiled-coil domain containing 37	280.869	-1.27283	0.147864	-8.60811	7.4272e-18	1.48565e-15	cKOvsCTRL
ENSMUSG00000026728	Vim	22352	VIM	7431	vimentin	14068.1	-0.387045	0.0449781	-8.60518	7.61938e-18	1.50321e-15	cKOvsCTRL
ENSMUSG00000075334	Rprm	67874	RPRM	56475	reprimo, TP53 dependent G2 arrest mediator candidate	509.713	-1.18337	0.138934	-8.51754	1.62974e-17	3.17182e-15	cKOvsCTRL
ENSMUSG00000051515	Fam181b	NA	NA	NA	family with sequence similarity 181, member B	148.237	-1.23085	0.145451	-8.46231	2.62136e-17	5.03371e-15	cKOvsCTRL
ENSMUSG00000003974	Grm3	108069	GRM3	2913	glutamate receptor, metabotropic 3	266.772	-1.23522	0.146107	-8.45418	2.8106e-17	5.31763e-15	cKOvsCTRL
ENSMUSG00000053617	Sh3pxd2a	14218	SH3PXD2A	9644	SH3 and PX domains 2A	1879.05	-0.523626	0.0619468	-8.45284	2.84306e-17	5.31763e-15	cKOvsCTRL
ENSMUSG00000027962	Vcam1	22329	VCAM1	7412	vascular cell adhesion molecule 1	1027.93	-0.871725	0.103579	-8.41602	3.89481e-17	7.19142e-15	cKOvsCTRL
ENSMUSG00000097063	Pantr2	NA	NA	NA	POU domain, class 3, transcription factor 3 adjacent noncoding transcript 2	80.5479	-1.41176	0.171073	-8.25238	1.55266e-16	2.79518e-14	cKOvsCTRL
ENSMUSG00000025407	Gli1	14632	GLI1	2735	GLI-Kruppel family member GLI1	141.429	1.3836	0.16766	8.25239	1.55254e-16	2.79518e-14	cKOvsCTRL
ENSMUSG00000000567	Sox9	20682	SOX9	6662	SRY (sex determining region Y)-box 9	1120.3	-0.600028	0.072809	-8.24113	1.70599e-16	3.03329e-14	cKOvsCTRL
ENSMUSG00000045103	Dmd	13405	DMD	1756	dystrophin, muscular dystrophy	543.943	-0.644507	0.0782613	-8.23532	1.79075e-16	3.14517e-14	cKOvsCTRL
ENSMUSG00000025862	Stag2	20843	STAG2	10735	stromal antigen 2	1831.02	-0.322904	0.0396945	-8.13472	4.12903e-16	7.16461e-14	cKOvsCTRL
ENSMUSG00000060424	Pantr1	NA	NA	NA	POU domain, class 3, transcription factor 3 adjacent noncoding transcript 1	692.746	-0.629294	0.0776266	-8.10668	5.20204e-16	8.91902e-14	cKOvsCTRL
ENSMUSG00000034361	Cpne2	234577	CPNE2	221184	copine II	287.433	-0.921071	0.114218	-8.06415	7.37488e-16	1.24956e-13	cKOvsCTRL
ENSMUSG00000027253	Lrp4	228357	LRP4	4038	low density lipoprotein receptor-related protein 4	1108.21	-0.786786	0.0978692	-8.03916	9.04528e-16	1.51477e-13	cKOvsCTRL
ENSMUSG00000037211	Spry1	24063	SPRY1	10252	sprouty homolog 1 (Drosophila)	202.4	-1.25557	0.156291	-8.03355	9.4694e-16	1.56757e-13	cKOvsCTRL
ENSMUSG00000040495	Chrm4	12672	CHRM4	1132	cholinergic receptor, muscarinic 4	52.8904	-1.61376	0.20111	-8.02428	1.02119e-15	1.67128e-13	cKOvsCTRL
ENSMUSG00000038119	Cdon	57810	CDON	50937	cell adhesion molecule-related/down-regulated by oncogenes	2449.92	1.09191	0.136801	7.98176	1.44257e-15	2.33437e-13	cKOvsCTRL
ENSMUSG00000050912	Tmem123	71929	TMEM123	114908	transmembrane protein 123	845.946	-0.498861	0.0628814	-7.93336	2.13286e-15	3.41306e-13	cKOvsCTRL
ENSMUSG00000033502	Cdc14a	229776	CDC14A	8556	CDC14 cell division cycle 14A	310.687	-0.651435	0.0822302	-7.92209	2.33549e-15	3.69624e-13	cKOvsCTRL
ENSMUSG00000053398	Phgdh	236539	PHGDH	26227	3-phosphoglycerate dehydrogenase	799.75	-0.605318	0.0766542	-7.89674	2.86304e-15	4.4819e-13	cKOvsCTRL
ENSMUSG00000001300	Efnb2	13642	EFNB2	1948	ephrin B2	2480.85	-0.266784	0.0340832	-7.82745	4.97856e-15	7.70981e-13	cKOvsCTRL
ENSMUSG00000027574	Nkain4	58237	NKAIN4	128414	Na+/K+ transporting ATPase interacting 4	539.659	-0.533551	0.0684621	-7.79338	6.5241e-15	9.99575e-13	cKOvsCTRL
ENSMUSG00000032224	Fam81a	76886	FAM81A	145773	family with sequence similarity 81, member A	225.305	-0.853554	0.109753	-7.77702	7.42541e-15	1.12569e-12	cKOvsCTRL
ENSMUSG00000035105	Egln3	112407	EGLN3	112399	egl-9 family hypoxia-inducible factor 3	423.85	0.5211	0.0671985	7.75464	8.85976e-15	1.32915e-12	cKOvsCTRL
ENSMUSG00000028364	Tnc	21923	TNC	3371	tenascin C	1639.29	-1.41514	0.183571	-7.70896	1.26852e-14	1.88343e-12	cKOvsCTRL
ENSMUSG00000053166	Cdh22	104010	CDH22	64405	cadherin 22	169.581	-1.28957	0.167508	-7.69853	1.37639e-14	2.02274e-12	cKOvsCTRL
ENSMUSG00000037621	Atoh8	71093	ATOH8	84913	atonal homolog 8 (Drosophila)	81.4167	-1.15702	0.150632	-7.6811	1.57724e-14	2.29449e-12	cKOvsCTRL
ENSMUSG00000032702	Kank1	107351	KANK1	23189	KN motif and ankyrin repeat domains 1	343.625	0.753538	0.0988452	7.62341	2.47062e-14	3.55818e-12	cKOvsCTRL
ENSMUSG00000041731	Pgm5	226041	PGM5	5239	phosphoglucomutase 5	1666.46	0.60514	0.0797908	7.58408	3.34865e-14	4.77498e-12	cKOvsCTRL
ENSMUSG00000048747	E130114P18Rik	NA	NA	NA	RIKEN cDNA E130114P18 gene	325.162	-0.631967	0.0841558	-7.50949	5.93593e-14	8.38129e-12	cKOvsCTRL
ENSMUSG00000001870	Ltbp1	268977	LTBP1	4052	latent transforming growth factor beta binding protein 1	158.154	-0.974553	0.130186	-7.48585	7.10872e-14	9.93979e-12	cKOvsCTRL
ENSMUSG00000043496	Tril	66873	TRIL	9865	TLR4 interactor with leucine-rich repeats	530.383	-0.799843	0.107063	-7.47078	7.97224e-14	1.10112e-11	cKOvsCTRL
ENSMUSG00000053062	Jam2	67374	JAM2	58494	junction adhesion molecule 2	1560.14	-0.47118	0.0630774	-7.46986	8.0279e-14	1.10112e-11	cKOvsCTRL
ENSMUSG00000021765	Fst	14313	FST	10468	follistatin	145.341	-0.917152	0.124289	-7.37917	1.59277e-13	2.16407e-11	cKOvsCTRL
ENSMUSG00000024998	Plce1	74055	PLCE1	51196	phospholipase C, epsilon 1	585.046	-0.623339	0.0845053	-7.37633	1.6271e-13	2.19004e-11	cKOvsCTRL
ENSMUSG00000009376	Met	17295	MET	4233	met proto-oncogene	61.5467	-1.68932	0.229346	-7.36582	1.76055e-13	2.34773e-11	cKOvsCTRL
ENSMUSG00000070348	Ccnd1	12443	CCND1	595	cyclin D1	994.763	-0.565193	0.0769992	-7.34025	2.13202e-13	2.79139e-11	cKOvsCTRL
ENSMUSG00000024827	Gldc	104174	GLDC	2731	glycine decarboxylase	764.645	-0.511961	0.0697437	-7.34061	2.12622e-13	2.79139e-11	cKOvsCTRL
ENSMUSG00000029838	Ptn	19242	PTN	5764	pleiotrophin	5277.47	-0.504998	0.0689902	-7.31985	2.48254e-13	3.22104e-11	cKOvsCTRL
ENSMUSG00000032314	Etfa	110842	ETFA	2108	electron transferring flavoprotein, alpha polypeptide	624.982	-0.423598	0.0579868	-7.30508	2.77098e-13	3.56318e-11	cKOvsCTRL
ENSMUSG00000030772	Dkk3	50781	DKK3	27122	dickkopf homolog 3 (Xenopus laevis)	588.229	0.888732	0.121964	7.28684	3.17312e-13	4.04418e-11	cKOvsCTRL
ENSMUSG00000026255	Efhd1	98363	EFHD1	80303	EF hand domain containing 1	22.3232	-1.93996	0.269569	-7.19651	6.17745e-13	7.73632e-11	cKOvsCTRL
ENSMUSG00000035513	Ntng2	171171	NTNG2	84628	netrin G2	316.69	-0.878174	0.122011	-7.19748	6.13344e-13	7.73632e-11	cKOvsCTRL
ENSMUSG00000079499	6530402F18Rik	NA	NA	NA	RIKEN cDNA 6530402F18 gene	183.245	-0.768871	0.107056	-7.18194	6.87292e-13	8.53308e-11	cKOvsCTRL
ENSMUSG00000042604	Kcna4	16492	KCNA4	3739	potassium voltage-gated channel, shaker-related subfamily, member 4	235.392	0.633518	0.0895814	7.07198	1.52733e-12	1.86412e-10	cKOvsCTRL
ENSMUSG00000004891	Nes	18008	NES	10763	nestin	8598.09	-0.461675	0.0652737	-7.0729	1.51726e-12	1.86412e-10	cKOvsCTRL
ENSMUSG00000035109	Shc4	271849	SHC4	399694	SHC (Src homology 2 domain containing) family, member 4	111.449	-1.01993	0.144385	-7.06394	1.61844e-12	1.95871e-10	cKOvsCTRL
ENSMUSG00000034349	Smc4	70099	SMC4	10051	structural maintenance of chromosomes 4	1594.28	-0.45433	0.064362	-7.05899	1.6772e-12	2.01292e-10	cKOvsCTRL
ENSMUSG00000027552	E2f5	13559	E2F5	1875	E2F transcription factor 5	419.387	-0.49133	0.0696951	-7.0497	1.793e-12	2.13412e-10	cKOvsCTRL
ENSMUSG00000047534	Mis18bp1	217653	MIS18BP1	55320	MIS18 binding protein 1	395.172	-0.522214	0.0741144	-7.04606	1.84052e-12	2.17272e-10	cKOvsCTRL
ENSMUSG00000052560	Cpne8	66871	CPNE8	144402	copine VIII	151.956	-0.967887	0.137409	-7.04383	1.87025e-12	2.18987e-10	cKOvsCTRL
ENSMUSG00000037428	Vgf	381677	VGF	7425	VGF nerve growth factor inducible	75.0552	-1.5284	0.217368	-7.03141	2.04458e-12	2.37468e-10	cKOvsCTRL
ENSMUSG00000036466	Megf11	214058	MEGF11	84465	multiple EGF-like-domains 11	271.134	-1.10368	0.157078	-7.02635	2.12004e-12	2.44262e-10	cKOvsCTRL
ENSMUSG00000063406	Tmed5	73130	TMED5	50999	transmembrane emp24 protein transport domain containing 5	334.302	-0.714261	0.102217	-6.98767	2.79496e-12	3.19468e-10	cKOvsCTRL
ENSMUSG00000020282	Rhbdf1	13650	RHBDF1	64285	rhomboid family 1 (Drosophila)	473.261	-0.555224	0.0795799	-6.97694	3.01677e-12	3.42106e-10	cKOvsCTRL
ENSMUSG00000057337	Chst3	53374	CHST3	9469	carbohydrate (chondroitin 6/keratan) sulfotransferase 3	248.254	-0.739295	0.106042	-6.97169	3.13146e-12	3.52338e-10	cKOvsCTRL
ENSMUSG00000032290	Ptpn9	56294	PTPN9	5780	protein tyrosine phosphatase, non-receptor type 9	1347.71	-0.362993	0.0524171	-6.92509	4.35707e-12	4.86438e-10	cKOvsCTRL
ENSMUSG00000052125	F730043M19Rik	NA	NA	NA	RIKEN cDNA F730043M19 gene	450.142	-0.64877	0.0939226	-6.90749	4.93305e-12	5.46506e-10	cKOvsCTRL
ENSMUSG00000028312	Smc2	14211	SMC2	10592	structural maintenance of chromosomes 2	1148.48	-0.413247	0.0598766	-6.90164	5.14042e-12	5.65132e-10	cKOvsCTRL
ENSMUSG00000029468	P2rx7	18439	P2RX7	5027	purinergic receptor P2X, ligand-gated ion channel, 7	182.304	-1.05611	0.153188	-6.89419	5.41709e-12	5.91038e-10	cKOvsCTRL
ENSMUSG00000031565	Fgfr1	14182	FGFR1	2260	fibroblast growth factor receptor 1	3112.66	-0.466065	0.0676384	-6.89055	5.55771e-12	6.01821e-10	cKOvsCTRL
ENSMUSG00000000838	Fmr1	14265	FMR1	2332	fragile X mental retardation syndrome 1	1689.81	-0.387846	0.0567586	-6.83324	8.30161e-12	8.92237e-10	cKOvsCTRL
ENSMUSG00000054855	Rnd1	223881	RND1	27289	Rho family GTPase 1	232.838	0.703514	0.103036	6.82786	8.61879e-12	9.19465e-10	cKOvsCTRL
ENSMUSG00000040717	Il17rd	171463	IL17RD	54756	interleukin 17 receptor D	764.756	-1.10743	0.162465	-6.81641	9.33452e-12	9.81283e-10	cKOvsCTRL
ENSMUSG00000031274	Col4a5	12830	COL4A5	1287	collagen, type IV, alpha 5	1770.15	-0.944188	0.138497	-6.81737	9.27241e-12	9.81283e-10	cKOvsCTRL
ENSMUSG00000055775	Myh8	17885	MYH8	4626	myosin, heavy polypeptide 8, skeletal muscle, perinatal	1247.51	1.13835	0.167361	6.80179	1.03329e-11	1.07837e-09	cKOvsCTRL
ENSMUSG00000044708	Kcnj10	16513	KCNJ10	3766	potassium inwardly-rectifying channel, subfamily J, member 10	166.544	-1.01478	0.149567	-6.7848	1.16247e-11	1.20446e-09	cKOvsCTRL
ENSMUSG00000062372	Otof	83762	OTOF	9381	otoferlin	433.041	-0.922604	0.136182	-6.77479	1.24586e-11	1.28163e-09	cKOvsCTRL
ENSMUSG00000005233	Spc25	66442	SPC25	57405	SPC25, NDC80 kinetochore complex component, homolog (S. cerevisiae)	332.557	-0.551265	0.0814621	-6.76713	1.31361e-11	1.34174e-09	cKOvsCTRL
ENSMUSG00000067860	Zic3	22773	ZIC3	7547	zinc finger protein of the cerebellum 3	2097.93	-0.458157	0.067803	-6.75718	1.40702e-11	1.42704e-09	cKOvsCTRL
ENSMUSG00000028517	Ppap2b	67916	PPAP2B	8613	phosphatidic acid phosphatase type 2B	1118.56	-0.498307	0.0737757	-6.75436	1.43471e-11	1.44495e-09	cKOvsCTRL
ENSMUSG00000025903	Lypla1	18777	LYPLA1	10434	lysophospholipase 1	344.668	-0.745527	0.111007	-6.716	1.86774e-11	1.868e-09	cKOvsCTRL
ENSMUSG00000027715	Ccna2	12428	CCNA2	890	cyclin A2	1184.96	-0.466524	0.0697589	-6.68766	2.26767e-11	2.25234e-09	cKOvsCTRL
ENSMUSG00000029151	Slc30a3	22784	SLC30A3	7781	solute carrier family 30 (zinc transporter), member 3	349.956	-0.838252	0.125385	-6.68545	2.30217e-11	2.27095e-09	cKOvsCTRL
ENSMUSG00000019961	Tmpo	21917	TMPO	7112	thymopoietin	4371.62	-0.257535	0.0386177	-6.66883	2.57847e-11	2.5262e-09	cKOvsCTRL
ENSMUSG00000004098	Col5a3	53867	COL5A3	50509	collagen, type V, alpha 3	55.3536	-1.16454	0.17547	-6.63668	3.20828e-11	3.12201e-09	cKOvsCTRL
ENSMUSG00000071856	Mcc	328949	MCC	4163	mutated in colorectal cancers	477.074	-0.725516	0.10994	-6.59918	4.13428e-11	3.9961e-09	cKOvsCTRL
ENSMUSG00000038070	Cntln	338349	CNTLN	54875	centlein, centrosomal protein	448.545	-0.411275	0.0624958	-6.58084	4.67793e-11	4.46169e-09	cKOvsCTRL
ENSMUSG00000017692	Rhbdl3	246104	RHBDL3	162494	rhomboid, veinlet-like 3 (Drosophila)	980.374	0.632569	0.096112	6.58158	4.65472e-11	4.46169e-09	cKOvsCTRL
ENSMUSG00000057751	Megf6	230971	MEGF6	1953	multiple EGF-like-domains 6	727.685	-0.535892	0.0817098	-6.55848	5.43576e-11	5.15039e-09	cKOvsCTRL
ENSMUSG00000061731	Ext1	14042	EXT1	2131	exostoses (multiple) 1	890.546	-0.336113	0.0512773	-6.55481	5.57114e-11	5.24415e-09	cKOvsCTRL
ENSMUSG00000042700	Sipa1l1	217692	SIPA1L1	26037	signal-induced proliferation-associated 1 like 1	962.429	-0.417402	0.0638214	-6.54016	6.14536e-11	5.74711e-09	cKOvsCTRL
ENSMUSG00000034055	Phka1	18679	PHKA1	5255	phosphorylase kinase alpha 1	219.422	-0.646172	0.0991682	-6.51593	7.22427e-11	6.71251e-09	cKOvsCTRL
ENSMUSG00000028015	Ctso	229445	CTSO	1519	cathepsin O	240.396	-1.03409	0.15914	-6.498	8.13943e-11	7.51436e-09	cKOvsCTRL
ENSMUSG00000034401	Spata6	67946	SPATA6	54558	spermatogenesis associated 6	318.226	-0.540171	0.0831425	-6.49693	8.1973e-11	7.51959e-09	cKOvsCTRL
ENSMUSG00000072949	Acot1	26897	ACOT2	10965	acyl-CoA thioesterase 1	296.913	-0.645359	0.0994731	-6.48778	8.711e-11	7.94024e-09	cKOvsCTRL
ENSMUSG00000027331	Knstrn	51944	KNSTRN	90417	kinetochore-localized astrin/SPAG5 binding	594.893	-0.487686	0.075194	-6.48571	8.83165e-11	7.99959e-09	cKOvsCTRL
ENSMUSG00000024590	Lmnb1	16906	LMNB1	4001	lamin B1	5959.85	-0.17057	0.0263075	-6.48371	8.94937e-11	8.05556e-09	cKOvsCTRL
ENSMUSG00000034164	Emid1	140703	EMID1	129080	EMI domain containing 1	80.612	-0.918827	0.141937	-6.47351	9.57547e-11	8.56558e-09	cKOvsCTRL
ENSMUSG00000030428	Ttyh1	57776	TTYH1	57348	tweety homolog 1 (Drosophila)	3372.66	-0.312886	0.0484075	-6.46358	1.02257e-10	9.09077e-09	cKOvsCTRL
ENSMUSG00000029212	Gabrb1	14400	GABRB1	2560	gamma-aminobutyric acid (GABA) A receptor, subunit beta 1	135.288	-1.08902	0.169258	-6.4341	1.24211e-10	1.09747e-08	cKOvsCTRL
ENSMUSG00000028194	Ddah1	69219	DDAH1	23576	dimethylarginine dimethylaminohydrolase 1	951.481	-0.551499	0.0857521	-6.43132	1.26504e-10	1.11093e-08	cKOvsCTRL
ENSMUSG00000042826	Fgf11	14166	FGF11	2256	fibroblast growth factor 11	518.52	0.408975	0.0637292	6.41739	1.38635e-10	1.21007e-08	cKOvsCTRL
ENSMUSG00000043557	Mdga1	74762	MDGA1	266727	MAM domain containing glycosylphosphatidylinositol anchor 1	5510.93	0.510492	0.0795777	6.41501	1.40812e-10	1.22167e-08	cKOvsCTRL
ENSMUSG00000065954	Tacc1	320165	TACC1	6867	transforming, acidic coiled-coil containing protein 1	1257.68	-0.361207	0.0564259	-6.40144	1.53921e-10	1.32741e-08	cKOvsCTRL
ENSMUSG00000037815	Ctnna1	12385	CTNNA1	1495	catenin (cadherin associated protein), alpha 1	2057.7	-0.286366	0.0447475	-6.3996	1.55789e-10	1.33552e-08	cKOvsCTRL
ENSMUSG00000052397	Ezr	22350	EZR	7430	ezrin	1986.2	-0.523954	0.081888	-6.39842	1.56988e-10	1.33784e-08	cKOvsCTRL
ENSMUSG00000023913	Pla2g7	27226	PLA2G7	7941	phospholipase A2, group VII (platelet-activating factor acetylhydrolase, plasma)	841.002	-0.578728	0.090871	-6.36867	1.90669e-10	1.6153e-08	cKOvsCTRL
ENSMUSG00000059325	Hopx	74318	HOPX	84525	HOP homeobox	63.3216	-1.17257	0.184888	-6.34204	2.26739e-10	1.90965e-08	cKOvsCTRL
ENSMUSG00000032757	Bet1	12068	BET1	10282	blocked early in transport 1 homolog (S. cerevisiae)	366.839	-0.467922	0.073835	-6.33739	2.33685e-10	1.9567e-08	cKOvsCTRL
ENSMUSG00000022382	Wnt7b	22422	WNT7B	7477	wingless-type MMTV integration site family, member 7B	914.398	-1.14167	0.180778	-6.31532	2.69606e-10	2.24443e-08	cKOvsCTRL
ENSMUSG00000026955	Sapcd2	72080	SAPCD2	89958	suppressor APC domain containing 2	151.153	-0.728696	0.115541	-6.30683	2.84805e-10	2.35734e-08	cKOvsCTRL
ENSMUSG00000046999	1110032F04Rik	68725	C3orf80	401097	RIKEN cDNA 1110032F04 gene	72.2938	-1.00734	0.159787	-6.30423	2.89625e-10	2.38353e-08	cKOvsCTRL
ENSMUSG00000033910	Gucy1a3	60596	GUCY1A3	2982	guanylate cyclase 1, soluble, alpha 3	1537.05	-0.471711	0.0754284	-6.25375	4.00712e-10	3.27901e-08	cKOvsCTRL
ENSMUSG00000059246	Foxb1	64290	FOXB1	27023	forkhead box B1	38.3754	-1.48429	0.238416	-6.22564	4.79587e-10	3.90226e-08	cKOvsCTRL
ENSMUSG00000071424	Grid2	14804	GRID2	2895	glutamate receptor, ionotropic, delta 2	324.096	-0.818441	0.131519	-6.22299	4.87765e-10	3.92446e-08	cKOvsCTRL
ENSMUSG00000003585	Sec14l2	67815	SEC14L2	23541	SEC14-like 2 (S. cerevisiae)	91.3604	-0.85249	0.136981	-6.22343	4.86412e-10	3.92446e-08	cKOvsCTRL
ENSMUSG00000027217	Tspan18	241556	TSPAN18	90139	tetraspanin 18	2086.89	0.457901	0.0736363	6.21841	5.0222e-10	4.01832e-08	cKOvsCTRL
ENSMUSG00000031558	Slit2	20563	SLIT2	9353	slit homolog 2 (Drosophila)	2899.63	0.488541	0.0789168	6.19058	5.99424e-10	4.76956e-08	cKOvsCTRL
ENSMUSG00000022201	Zfr	22763	ZFR	51663	zinc finger RNA binding protein	3417.72	-0.196569	0.0319816	-6.14631	7.93049e-10	6.27555e-08	cKOvsCTRL
ENSMUSG00000031493	Ggn	243897	GGN	199720	gametogenetin	33.3859	-1.31854	0.21476	-6.1396	8.27283e-10	6.51067e-08	cKOvsCTRL
ENSMUSG00000021130	Galnt16	108760	GALNT16	57452	UDP-N-acetyl-alpha-D-galactosamine:polypeptide N-acetylgalactosaminyltransferase 16	1300.29	0.50367	0.0822566	6.12316	9.17386e-10	7.18054e-08	cKOvsCTRL
ENSMUSG00000028583	Pdpn	14726	PDPN	10630	podoplanin	181.716	-0.589047	0.0965129	-6.1033	1.03899e-09	8.0884e-08	cKOvsCTRL
ENSMUSG00000102752	Gm7694	665574	C1orf226	400793	predicted gene 7694	179.496	-0.631666	0.103992	-6.07415	1.24646e-09	9.65133e-08	cKOvsCTRL
ENSMUSG00000019872	Smpdl3a	57319	SMPDL3A	10924	sphingomyelin phosphodiesterase, acid-like 3A	164.797	-0.710176	0.117077	-6.06588	1.31236e-09	1.01073e-07	cKOvsCTRL
ENSMUSG00000070532	1700084C01Rik	78465	C1orf110	339512	RIKEN cDNA 1700084C01 gene	56.6549	-1.03565	0.171056	-6.05449	1.40865e-09	1.07912e-07	cKOvsCTRL
ENSMUSG00000032423	Syncrip	56403	SYNCRIP	10492	synaptotagmin binding, cytoplasmic RNA interacting protein	4039.08	-0.314323	0.0519953	-6.04522	1.4921e-09	1.13699e-07	cKOvsCTRL
ENSMUSG00000032609	Klhdc8b	78267	KLHDC8B	200942	kelch domain containing 8B	743.157	0.351369	0.0582018	6.03708	1.56927e-09	1.18951e-07	cKOvsCTRL
ENSMUSG00000001833	Sept7	235072	SEPT7	989	septin 7	3355.09	-0.323885	0.0537443	-6.02641	1.67641e-09	1.26406e-07	cKOvsCTRL
ENSMUSG00000100826	Snhg14	NA	NA	NA	small nucleolar RNA host gene 14	2008.51	-0.473555	0.0787805	-6.01106	1.84309e-09	1.38251e-07	cKOvsCTRL
ENSMUSG00000020218	Wif1	24117	WIF1	11197	Wnt inhibitory factor 1	105.111	-0.962401	0.160156	-6.00914	1.86511e-09	1.3846e-07	cKOvsCTRL
ENSMUSG00000022698	Naa50	72117	NAA50	80218	N(alpha)-acetyltransferase 50, NatE catalytic subunit	1601.27	-0.402817	0.0670311	-6.0094	1.86209e-09	1.3846e-07	cKOvsCTRL
ENSMUSG00000019873	Reep3	28193	REEP3	221035	receptor accessory protein 3	1675.3	-0.264187	0.0440624	-5.99575	2.02544e-09	1.49592e-07	cKOvsCTRL
ENSMUSG00000020140	Lgr5	14160	LGR5	8549	leucine rich repeat containing G protein coupled receptor 5	55.6841	-1.3961	0.233092	-5.98946	2.10536e-09	1.54701e-07	cKOvsCTRL
ENSMUSG00000078578	Ube2d3	66105	UBE2D3	7323	ubiquitin-conjugating enzyme E2D 3	3300.25	-0.338217	0.0565177	-5.98426	2.17379e-09	1.58918e-07	cKOvsCTRL
ENSMUSG00000075700	Selt	69227	NA	51714	selenoprotein T	1617.35	-0.333843	0.0558549	-5.97697	2.27321e-09	1.65347e-07	cKOvsCTRL
ENSMUSG00000031925	Maml2	270118	MAML2	84441	mastermind like 2 (Drosophila)	442.394	-0.521061	0.0877909	-5.93525	2.93399e-09	2.12338e-07	cKOvsCTRL
ENSMUSG00000031201	Brcc3	210766	BRCC3	79184	BRCA1/BRCA2-containing complex, subunit 3	594.22	-0.386718	0.0652199	-5.92946	3.03936e-09	2.18865e-07	cKOvsCTRL
ENSMUSG00000031530	Dusp4	319520	DUSP4	1846	dual specificity phosphatase 4	2055.16	-0.598528	0.101009	-5.92549	3.11375e-09	2.23105e-07	cKOvsCTRL
ENSMUSG00000026960	Arl6ip6	65103	ARL6IP6	151188	ADP-ribosylation factor-like 6 interacting protein 6	479.705	-0.418643	0.0707532	-5.91695	3.27961e-09	2.33827e-07	cKOvsCTRL
ENSMUSG00000037035	Inhbb	16324	INHBB	3625	inhibin beta-B	302.683	0.808332	0.137392	5.88339	4.01957e-09	2.85171e-07	cKOvsCTRL
ENSMUSG00000018160	Med1	19014	MED1	5469	mediator complex subunit 1	2276.17	0.220448	0.037572	5.86733	4.4286e-09	3.12651e-07	cKOvsCTRL
ENSMUSG00000041431	Ccnb1	268697	CCNB1	891	cyclin B1	459.415	-0.484619	0.0827104	-5.85922	4.65036e-09	3.26705e-07	cKOvsCTRL
ENSMUSG00000033186	Mzt1	76789	MZT1	440145	mitotic spindle organizing protein 1	1165.96	-0.574879	0.098144	-5.85751	4.69854e-09	3.28488e-07	cKOvsCTRL
ENSMUSG00000070867	Trabd2b	666048	TRABD2B	388630	TraB domain containing 2B	481.46	-0.528893	0.0903407	-5.85443	4.78647e-09	3.33018e-07	cKOvsCTRL
ENSMUSG00000031673	Cdh11	12552	CDH11	1009	cadherin 11	1531.23	-0.582225	0.0994697	-5.85329	4.81933e-09	3.33693e-07	cKOvsCTRL
ENSMUSG00000044167	Foxo1	56458	FOXO1	2308	forkhead box O1	406.591	-0.451807	0.077322	-5.84319	5.12096e-09	3.5288e-07	cKOvsCTRL
ENSMUSG00000071267	Zfp942	73233	NA	NA	zinc finger protein 942	382.961	-0.53342	0.0913193	-5.84126	5.18074e-09	3.553e-07	cKOvsCTRL
ENSMUSG00000074637	Sox2	20674	SOX2	6657	SRY (sex determining region Y)-box 2	731.435	-0.460929	0.0789578	-5.83766	5.29395e-09	3.61343e-07	cKOvsCTRL
ENSMUSG00000100807	Gm29521	NA	NA	NA	predicted gene 29521	64.3907	-1.10096	0.188911	-5.82793	5.61203e-09	3.81247e-07	cKOvsCTRL
ENSMUSG00000034765	Dusp5	240672	DUSP5	1847	dual specificity phosphatase 5	54.6807	-1.27332	0.218651	-5.82351	5.76246e-09	3.89629e-07	cKOvsCTRL
ENSMUSG00000014932	Yes1	22612	YES1	7525	Yamaguchi sarcoma viral (v-yes) oncogene homolog 1	580.903	-0.454843	0.0781866	-5.81741	5.97672e-09	4.02228e-07	cKOvsCTRL
ENSMUSG00000070526	Peg12	27412	FRAT1	10023	paternally expressed 12	316.422	-0.499186	0.0862633	-5.78678	7.17504e-09	4.80627e-07	cKOvsCTRL
ENSMUSG00000027206	Cops2	12848	COPS2	9318	COP9 (constitutive photomorphogenic) homolog, subunit 2 (Arabidopsis thaliana)	1917.53	-0.320881	0.0554798	-5.78375	7.30555e-09	4.82635e-07	cKOvsCTRL
ENSMUSG00000047213	Ythdf3	229096	YTHDF3	253943	YTH domain family 3	2315.83	-0.349695	0.0604604	-5.78388	7.29967e-09	4.82635e-07	cKOvsCTRL
ENSMUSG00000049521	Cdc42ep1	104445	CDC42EP1	11135	CDC42 effector protein (Rho GTPase binding) 1	176.812	-0.632178	0.109276	-5.78518	7.24357e-09	4.82635e-07	cKOvsCTRL
ENSMUSG00000024095	Hnrnpll	72692	HNRNPLL	92906	heterogeneous nuclear ribonucleoprotein L-like	2194.74	-0.276424	0.0478342	-5.7788	7.52362e-09	4.94773e-07	cKOvsCTRL
ENSMUSG00000008398	Elk3	13713	ELK3	2004	ELK3, member of ETS oncogene family	453.702	-0.486338	0.084272	-5.77106	7.87767e-09	5.15701e-07	cKOvsCTRL
ENSMUSG00000025876	Unc5a	107448	UNC5A	90249	unc-5 homolog A (C. elegans)	383.184	0.561818	0.0974144	5.7673	8.05525e-09	5.2494e-07	cKOvsCTRL
ENSMUSG00000039405	Prss23	76453	PRSS23	11098	protease, serine 23	432.155	-0.790843	0.137479	-5.75246	8.79536e-09	5.6803e-07	cKOvsCTRL
ENSMUSG00000064342	mt-Ti	NA	NA	NA	mitochondrially encoded tRNA isoleucine	38.9784	-1.21288	0.210829	-5.75292	8.77157e-09	5.6803e-07	cKOvsCTRL
ENSMUSG00000026094	Stk17b	98267	STK17B	9262	serine/threonine kinase 17b (apoptosis-inducing)	137.059	-0.699318	0.121947	-5.73463	9.77279e-09	6.28338e-07	cKOvsCTRL
ENSMUSG00000039934	Gsap	212167	GSAP	54103	gamma-secretase activating protein	106.53	-0.874113	0.15284	-5.71916	1.07054e-08	6.85242e-07	cKOvsCTRL
ENSMUSG00000027379	Bub1	12235	BUB1	699	budding uninhibited by benzimidazoles 1 homolog (S. cerevisiae)	539.304	-0.466219	0.0816089	-5.71284	1.11107e-08	7.08036e-07	cKOvsCTRL
ENSMUSG00000015749	Anp32e	66471	ANP32E	81611	acidic (leucine-rich) nuclear phosphoprotein 32 family, member E	4916.01	-0.188878	0.0331204	-5.70278	1.17872e-08	7.47838e-07	cKOvsCTRL
ENSMUSG00000027087	Itgav	16410	ITGAV	3685	integrin alpha V	380.689	-0.482198	0.0846116	-5.69895	1.20547e-08	7.59114e-07	cKOvsCTRL
ENSMUSG00000047557	Lxn	17035	LXN	56925	latexin	589.986	-0.707406	0.124134	-5.69873	1.20703e-08	7.59114e-07	cKOvsCTRL
ENSMUSG00000032382	Snx1	56440	SNX1	6642	sorting nexin 1	1367.56	-0.253895	0.0446486	-5.68652	1.29658e-08	8.09938e-07	cKOvsCTRL
ENSMUSG00000020608	Smc6	67241	SMC6	79677	structural maintenance of chromosomes 6	1661.36	-0.238127	0.0418782	-5.68618	1.2991e-08	8.09938e-07	cKOvsCTRL
ENSMUSG00000055725	Paqr3	231474	PAQR3	152559	progestin and adipoQ receptor family member III	512.81	0.33366	0.0588151	5.67303	1.40295e-08	8.70916e-07	cKOvsCTRL
ENSMUSG00000035403	Crb2	241324	CRB2	286204	crumbs family member 2	892.225	0.454087	0.0801132	5.66807	1.44412e-08	8.92629e-07	cKOvsCTRL
ENSMUSG00000097392	D930016D06Rik	NA	NA	NA	RIKEN cDNA D930016D06 gene	706.572	-0.503753	0.0889689	-5.66213	1.49504e-08	9.2015e-07	cKOvsCTRL
ENSMUSG00000030759	Far1	67420	FAR1	84188	fatty acyl CoA reductase 1	2060.63	-0.336339	0.059519	-5.65095	1.5956e-08	9.77863e-07	cKOvsCTRL
ENSMUSG00000024039	Cbs	12411	CBS	875	cystathionine beta-synthase	40.2406	-1.26517	0.223955	-5.64923	1.61167e-08	9.83531e-07	cKOvsCTRL
ENSMUSG00000027326	Casc5	76464	CASC5	57082	cancer susceptibility candidate 5	439.618	-0.554267	0.0981375	-5.64786	1.62457e-08	9.87215e-07	cKOvsCTRL
ENSMUSG00000049929	Lpar4	78134	LPAR4	2846	lysophosphatidic acid receptor 4	181.85	-0.608156	0.107822	-5.64038	1.69672e-08	1.02673e-06	cKOvsCTRL
ENSMUSG00000040093	Bmf	171543	BMF	90427	BCL2 modifying factor	849.982	0.405746	0.072063	5.63044	1.7975e-08	1.08278e-06	cKOvsCTRL
ENSMUSG00000021411	Pxdc1	66895	PXDC1	221749	PX domain containing 1	63.349	-1.0997	0.195336	-5.62978	1.80439e-08	1.08278e-06	cKOvsCTRL
ENSMUSG00000024614	Tmx3	67988	TMX3	54495	thioredoxin-related transmembrane protein 3	1033.69	-0.401563	0.071348	-5.62822	1.82074e-08	1.08806e-06	cKOvsCTRL
ENSMUSG00000054263	Lifr	16880	LIFR	3977	leukemia inhibitory factor receptor	681.231	-0.428411	0.0761495	-5.62592	1.84521e-08	1.09813e-06	cKOvsCTRL
ENSMUSG00000022843	Clcn2	12724	CLCN2	1181	chloride channel 2	1473.52	0.30682	0.0545647	5.62305	1.87611e-08	1.11193e-06	cKOvsCTRL
ENSMUSG00000018199	Trove2	20822	TROVE2	6738	TROVE domain family, member 2	2511.53	-0.388816	0.0691749	-5.62077	1.90108e-08	1.12211e-06	cKOvsCTRL
ENSMUSG00000028883	Sema3a	20346	SEMA3A	10371	sema domain, immunoglobulin domain (Ig), short basic domain, secreted, (semaphorin) 3A	764.208	-1.14454	0.203717	-5.61825	1.92896e-08	1.13391e-06	cKOvsCTRL
ENSMUSG00000029716	Tfr2	50765	TFR2	7036	transferrin receptor 2	231.902	0.63615	0.113723	5.59387	2.2206e-08	1.30004e-06	cKOvsCTRL
ENSMUSG00000026547	Tagln2	21346	TAGLN2	8407	transgelin 2	527.378	-0.511129	0.0915376	-5.58381	2.35304e-08	1.372e-06	cKOvsCTRL
ENSMUSG00000027109	Sp3	20687	SP3	6670	trans-acting transcription factor 3	1885.35	-0.333274	0.0597292	-5.57975	2.40862e-08	1.39875e-06	cKOvsCTRL
ENSMUSG00000105366	NA	NA	NA	NA	NA	32.2293	-1.32131	0.237189	-5.5707	2.53712e-08	1.46746e-06	cKOvsCTRL
ENSMUSG00000000001	Gnai3	14679	GNAI3	2773	guanine nucleotide binding protein (G protein), alpha inhibiting 3	3260.03	-0.25781	0.0462955	-5.56879	2.56516e-08	1.47774e-06	cKOvsCTRL
ENSMUSG00000036768	Kif15	209737	KIF15	56992	kinesin family member 15	682.367	-0.42247	0.0759364	-5.56347	2.64459e-08	1.51743e-06	cKOvsCTRL
ENSMUSG00000036402	Gng12	14701	GNG12	55970	guanine nucleotide binding protein (G protein), gamma 12	389.245	-0.501276	0.0901301	-5.56169	2.67167e-08	1.52688e-06	cKOvsCTRL
ENSMUSG00000055415	Atp10b	319767	ATP10B	23120	ATPase, class V, type 10B	55.0382	0.934273	0.168081	5.55847	2.72147e-08	1.54383e-06	cKOvsCTRL
ENSMUSG00000046768	Rhoj	80837	RHOJ	57381	ras homolog gene family, member J	261.405	-0.527316	0.0948685	-5.55839	2.72277e-08	1.54383e-06	cKOvsCTRL
ENSMUSG00000087211	Lhx1os	NA	NA	NA	LIM homeobox 1, opposite strand	1379.08	0.332944	0.0601061	5.53926	3.03745e-08	1.7155e-06	cKOvsCTRL
ENSMUSG00000029211	Gabra4	14397	GABRA4	2557	gamma-aminobutyric acid (GABA) A receptor, subunit alpha 4	104.718	-0.985179	0.177939	-5.5366	3.08405e-08	1.73502e-06	cKOvsCTRL
ENSMUSG00000020593	Lpin1	14245	LPIN1	23175	lipin 1	787.789	0.298919	0.0539996	5.53558	3.10197e-08	1.73831e-06	cKOvsCTRL
ENSMUSG00000027201	Myef2	17876	MYEF2	50804	myelin basic protein expression factor 2, repressor	2963.72	-0.219719	0.0397175	-5.53204	3.16526e-08	1.7669e-06	cKOvsCTRL
ENSMUSG00000034220	Gpc1	14733	GPC1	2817	glypican 1	3599.58	-0.244553	0.0442952	-5.52098	3.37109e-08	1.87453e-06	cKOvsCTRL
ENSMUSG00000025860	Xiap	11798	BIRC8	112401	X-linked inhibitor of apoptosis	1616.29	-0.283793	0.0514495	-5.51596	3.46875e-08	1.92142e-06	cKOvsCTRL
ENSMUSG00000021377	Dek	110052	DEK	7913	DEK oncogene (DNA binding)	1950.27	-0.305733	0.0554569	-5.51298	3.52804e-08	1.94678e-06	cKOvsCTRL
ENSMUSG00000063297	Luzp2	233271	LUZP2	338645	leucine zipper protein 2	135.111	-1.18503	0.215063	-5.51017	3.58488e-08	1.97059e-06	cKOvsCTRL
ENSMUSG00000029840	Mtpn	14489	MTPN	136319	myotrophin	3959.71	-0.327343	0.0594818	-5.50325	3.72862e-08	2.04181e-06	cKOvsCTRL
ENSMUSG00000055945	Prr18	320111	PRR18	285800	proline rich 18	435.883	-0.597248	0.108554	-5.50183	3.7587e-08	2.05049e-06	cKOvsCTRL
ENSMUSG00000014778	Fhod1	234686	FHOD1	29109	formin homology 2 domain containing 1	326.742	-0.528218	0.096031	-5.5005	3.78725e-08	2.05826e-06	cKOvsCTRL
ENSMUSG00000102976	Zc3h11a	70579	ZC3H11A	9877	zinc finger CCCH type containing 11A	303.774	-0.550436	0.100343	-5.48556	4.12166e-08	2.23159e-06	cKOvsCTRL
ENSMUSG00000027699	Ect2	13605	ECT2	1894	ect2 oncogene	680.964	-0.439939	0.0802476	-5.48227	4.19908e-08	2.25962e-06	cKOvsCTRL
ENSMUSG00000029810	Tmem176b	65963	TMEM176B	28959	transmembrane protein 176B	615.828	-0.430664	0.0785593	-5.48203	4.20483e-08	2.25962e-06	cKOvsCTRL
ENSMUSG00000026003	Acadl	11363	ACADL	33	acyl-Coenzyme A dehydrogenase, long-chain	543.386	-0.411017	0.0750261	-5.47833	4.29364e-08	2.27415e-06	cKOvsCTRL
ENSMUSG00000027160	Ccdc34	68201	CCDC34	91057	coiled-coil domain containing 34	573.294	-0.355779	0.0649237	-5.47995	4.25442e-08	2.27415e-06	cKOvsCTRL
ENSMUSG00000055373	Fut9	14348	FUT9	10690	fucosyltransferase 9	476.965	-0.496315	0.0905808	-5.47926	4.27118e-08	2.27415e-06	cKOvsCTRL
ENSMUSG00000064345	mt-Nd2	17717	MT-ND2	4536	mitochondrially encoded NADH dehydrogenase 2	19434.3	-0.403094	0.0735805	-5.47827	4.29503e-08	2.27415e-06	cKOvsCTRL
ENSMUSG00000070643	Sox13	20668	SOX13	9580	SRY (sex determining region Y)-box 13	614.32	-0.407665	0.07443	-5.47716	4.32208e-08	2.2801e-06	cKOvsCTRL
ENSMUSG00000068699	Flnc	68794	FLNC	2318	filamin C, gamma	1653.68	-0.499479	0.0914005	-5.46473	4.63618e-08	2.43687e-06	cKOvsCTRL
ENSMUSG00000019920	Lims1	110829	NA	NA	LIM and senescent cell antigen-like domains 1	1086.99	-0.386988	0.0709142	-5.45713	4.83895e-08	2.5342e-06	cKOvsCTRL
ENSMUSG00000069662	Marcks	17118	MARCKS	4082	myristoylated alanine rich protein kinase C substrate	16815.8	-0.393068	0.0720495	-5.45553	4.88263e-08	2.54781e-06	cKOvsCTRL
ENSMUSG00000026276	Sept2	18000	SEPT2	4735	septin 2	2668.98	-0.282295	0.051804	-5.44929	5.05721e-08	2.62938e-06	cKOvsCTRL
ENSMUSG00000058446	Znrf2	387524	ZNRF2	223082	zinc and ring finger 2	741.472	-0.340665	0.0625905	-5.44275	5.2464e-08	2.71794e-06	cKOvsCTRL
ENSMUSG00000031799	Tpm4	326618	TPM4	7171	tropomyosin 4	1995.67	-0.219607	0.0403824	-5.43818	5.38263e-08	2.77852e-06	cKOvsCTRL
ENSMUSG00000043668	Tox3	244579	TOX3	27324	TOX high mobility group box family member 3	1058.66	-0.323701	0.0595806	-5.43299	5.54176e-08	2.85045e-06	cKOvsCTRL
ENSMUSG00000051855	Mest	17294	MEST	4232	mesoderm specific transcript	4004.66	-0.318362	0.0586351	-5.42955	5.64975e-08	2.89565e-06	cKOvsCTRL
ENSMUSG00000064368	mt-Nd6	17722	MT-ND6	4541	mitochondrially encoded NADH dehydrogenase 6	2614.13	-0.752459	0.138634	-5.42766	5.7098e-08	2.91605e-06	cKOvsCTRL
ENSMUSG00000090534	Gm4675	NA	NA	NA	predicted gene 4675	18.8998	-1.50917	0.27833	-5.42221	5.88651e-08	2.99567e-06	cKOvsCTRL
ENSMUSG00000040415	Dtx3	80904	DTX3	196403	deltex 3 homolog (Drosophila)	4160.81	0.189824	0.03502	5.42045	5.94508e-08	3.01483e-06	cKOvsCTRL
ENSMUSG00000049612	Omg	18377	OMG	4974	oligodendrocyte myelin glycoprotein	38.5644	-1.16505	0.214968	-5.41966	5.97137e-08	3.01753e-06	cKOvsCTRL
ENSMUSG00000029265	Dr1	13486	DR1	1810	down-regulator of transcription 1	901.617	-0.366456	0.067669	-5.41542	6.1146e-08	3.0735e-06	cKOvsCTRL
ENSMUSG00000041141	Pnmal1	71691	PNMAL1	55228	PNMA-like 1	672.075	0.355927	0.0657284	5.41512	6.12481e-08	3.0735e-06	cKOvsCTRL
ENSMUSG00000028676	Srsf10	14105	SRSF10	10772	serine/arginine-rich splicing factor 10	2472.03	-0.248835	0.0460382	-5.40497	6.48195e-08	3.24143e-06	cKOvsCTRL
ENSMUSG00000072704	Smim10l1	381820	SMIM10L1	100129361	small integral membrane protein 10 like 1	1014.56	-0.399168	0.0739472	-5.39801	6.73841e-08	3.35801e-06	cKOvsCTRL
ENSMUSG00000031885	Cbfb	12400	CBFB	865	core binding factor beta	1050.21	-0.357599	0.0663068	-5.3931	6.9254e-08	3.4393e-06	cKOvsCTRL
ENSMUSG00000031760	Mt3	17751	MT3	4504	metallothionein 3	60.2169	-1.43423	0.266948	-5.37269	7.75715e-08	3.83912e-06	cKOvsCTRL
ENSMUSG00000021796	Bmpr1a	12166	BMPR1A	657	bone morphogenetic protein receptor, type 1A	1733.46	-0.326373	0.0607618	-5.37135	7.81506e-08	3.85454e-06	cKOvsCTRL
ENSMUSG00000057003	Myh4	17884	MYH4	4622	myosin, heavy polypeptide 4, skeletal muscle	24.11	1.21378	0.226034	5.3699	7.87812e-08	3.87238e-06	cKOvsCTRL
ENSMUSG00000038267	Slc22a23	73102	SLC22A23	63027	solute carrier family 22, member 23	1875.53	-0.263441	0.0490907	-5.36642	8.03142e-08	3.9343e-06	cKOvsCTRL
ENSMUSG00000031073	Fgf15	14170	FGF19	9965	fibroblast growth factor 15	1825.57	0.591129	0.110535	5.3479	8.89824e-08	4.34415e-06	cKOvsCTRL
ENSMUSG00000066800	Rnasel	24014	RNASEL	6041	ribonuclease L (2', 5'-oligoisoadenylate synthetase-dependent)	2174.86	0.466251	0.0872069	5.34649	8.96747e-08	4.3464e-06	cKOvsCTRL
ENSMUSG00000000305	Cdh4	12561	CDH4	1002	cadherin 4	2514.57	-0.383899	0.0718109	-5.34597	8.99339e-08	4.3464e-06	cKOvsCTRL
ENSMUSG00000053129	Gsx1	14842	GSX1	219409	GS homeobox 1	41.7894	-1.39068	0.260104	-5.34666	8.95931e-08	4.3464e-06	cKOvsCTRL
ENSMUSG00000007041	Clic1	114584	CLIC1	1192	chloride intracellular channel 1	1107.48	-0.374916	0.0701638	-5.34344	9.1198e-08	4.39275e-06	cKOvsCTRL
ENSMUSG00000036815	Dpp10	269109	DPP10	57628	dipeptidylpeptidase 10	602.904	-0.653777	0.12248	-5.33781	9.40762e-08	4.51628e-06	cKOvsCTRL
ENSMUSG00000023089	Ndufa5	68202	NDUFA5	4698	NADH dehydrogenase (ubiquinone) 1 alpha subcomplex, 5	594.991	0.310375	0.0582308	5.33009	9.81657e-08	4.69695e-06	cKOvsCTRL
ENSMUSG00000037725	Ckap2	80986	CKAP2	26586	cytoskeleton associated protein 2	446.247	-0.491454	0.0922788	-5.32575	1.00537e-07	4.79449e-06	cKOvsCTRL
ENSMUSG00000042751	Nmnat2	226518	NMNAT2	23057	nicotinamide nucleotide adenylyltransferase 2	3519.38	0.407734	0.0765859	5.32388	1.01577e-07	4.8281e-06	cKOvsCTRL
ENSMUSG00000048001	Hes5	15208	HES5	388585	hairy and enhancer of split 5 (Drosophila)	681.333	-0.471592	0.0886007	-5.32267	1.02256e-07	4.83808e-06	cKOvsCTRL
ENSMUSG00000036718	Micall2	231830	MICALL2	79778	MICAL-like 2	291.164	0.519987	0.0976995	5.32231	1.02459e-07	4.83808e-06	cKOvsCTRL
ENSMUSG00000032698	Lmo2	16909	LMO2	4005	LIM domain only 2	470.478	0.428271	0.0808518	5.29699	1.17724e-07	5.54074e-06	cKOvsCTRL
ENSMUSG00000038178	Slc43a2	215113	SLC43A2	124935	solute carrier family 43, member 2	1254.11	0.262855	0.0496313	5.29614	1.18273e-07	5.54844e-06	cKOvsCTRL
ENSMUSG00000028484	Psip1	101739	PSIP1	11168	PC4 and SFRS1 interacting protein 1	6369.78	-0.201189	0.0380095	-5.29312	1.20244e-07	5.62258e-06	cKOvsCTRL
ENSMUSG00000036452	Arhgap26	71302	ARHGAP26	23092	Rho GTPase activating protein 26	206.742	-0.607843	0.115027	-5.28435	1.26151e-07	5.87969e-06	cKOvsCTRL
ENSMUSG00000067194	Eif1ax	66235	EIF1AX	1964	eukaryotic translation initiation factor 1A, X-linked	2859.9	-0.221802	0.0419956	-5.28154	1.28104e-07	5.95146e-06	cKOvsCTRL
ENSMUSG00000027695	Pld1	18805	PLD1	5337	phospholipase D1	169.241	-0.61491	0.116474	-5.2794	1.29609e-07	5.98279e-06	cKOvsCTRL
ENSMUSG00000028273	Pdlim5	56376	PDLIM5	10611	PDZ and LIM domain 5	553.657	-0.498435	0.0944104	-5.27945	1.29571e-07	5.98279e-06	cKOvsCTRL
ENSMUSG00000009207	Lnp	69605	KIAA1715	80856	limb and neural patterns	1067.31	-0.387586	0.0734846	-5.27438	1.33205e-07	6.12912e-06	cKOvsCTRL
ENSMUSG00000035293	G2e3	217558	G2E3	55632	G2/M-phase specific E3 ubiquitin ligase	1156.3	-0.320087	0.0607244	-5.27114	1.35581e-07	6.2186e-06	cKOvsCTRL
ENSMUSG00000039031	Arhgap18	73910	ARHGAP18	93663	Rho GTPase activating protein 18	353.732	-0.435491	0.0827039	-5.26566	1.39689e-07	6.36646e-06	cKOvsCTRL
ENSMUSG00000003934	Efnb3	13643	EFNB3	1949	ephrin B3	3766.99	0.238141	0.0452209	5.26616	1.39309e-07	6.36646e-06	cKOvsCTRL
ENSMUSG00000044501	Zfp758	224598	NA	NA	zinc finger protein 758	145.077	-0.61151	0.116246	-5.26047	1.43688e-07	6.52806e-06	cKOvsCTRL
ENSMUSG00000069170	Adgrv1	110789	ADGRV1	84059	adhesion G protein-coupled receptor V1	1316.22	0.524608	0.0998472	5.25411	1.48741e-07	6.73636e-06	cKOvsCTRL
ENSMUSG00000027490	E2f1	13555	E2F1	1869	E2F transcription factor 1	597.491	-0.457496	0.087157	-5.24911	1.52839e-07	6.90028e-06	cKOvsCTRL
ENSMUSG00000024665	Fads2	56473	FADS2	9415	fatty acid desaturase 2	2608.51	0.246797	0.047034	5.24721	1.54424e-07	6.95003e-06	cKOvsCTRL
ENSMUSG00000022533	Atp13a3	224088	ATP13A3	79572	ATPase type 13A3	1444.98	-0.279033	0.0532101	-5.24398	1.57147e-07	7.05056e-06	cKOvsCTRL
ENSMUSG00000038074	Fkbp14	231997	FKBP14	55033	FK506 binding protein 14	201.401	-0.567694	0.108294	-5.24218	1.58692e-07	7.09776e-06	cKOvsCTRL
ENSMUSG00000022283	Pabpc1	18458	PABPC1	26986	poly(A) binding protein, cytoplasmic 1	5895.49	-0.200585	0.0382853	-5.23921	1.61266e-07	7.19057e-06	cKOvsCTRL
ENSMUSG00000034158	Lrrc58	320184	LRRC58	116064	leucine rich repeat containing 58	1232.58	-0.282123	0.0539487	-5.22946	1.70008e-07	7.55696e-06	cKOvsCTRL
ENSMUSG00000091509	Gm17066	NA	NA	NA	predicted gene 17066	117.736	-1.00801	0.193092	-5.22034	1.78591e-07	7.91404e-06	cKOvsCTRL
ENSMUSG00000055799	Tcf7l1	21415	TCF7L1	83439	transcription factor 7 like 1 (T cell specific, HMG box)	261.411	-0.515075	0.0989094	-5.20754	1.91357e-07	8.45377e-06	cKOvsCTRL
ENSMUSG00000039976	Tbc1d16	207592	TBC1D16	125058	TBC1 domain family, member 16	7077.56	0.161202	0.0311168	5.18055	2.21233e-07	9.73737e-06	cKOvsCTRL
ENSMUSG00000051469	Zfp191	59057	ZNF24	7572	zinc finger protein 191	1815.66	-0.222597	0.0429716	-5.1801	2.21765e-07	9.73737e-06	cKOvsCTRL
ENSMUSG00000078185	Chml	12663	CHML	1122	choroideremia-like	443.821	-0.371624	0.071775	-5.17762	2.24733e-07	9.83771e-06	cKOvsCTRL
ENSMUSG00000006740	Kif5b	16573	KIF5B	3799	kinesin family member 5B	3161.02	-0.22625	0.0437187	-5.17513	2.27752e-07	9.93963e-06	cKOvsCTRL
ENSMUSG00000058799	Nap1l1	53605	NAP1L1	4673	nucleosome assembly protein 1-like 1	5205.62	-0.212599	0.0410893	-5.17406	2.2906e-07	9.96653e-06	cKOvsCTRL
ENSMUSG00000052681	Rap1b	215449	NA	NA	RAS related protein 1b	1643.61	-0.332629	0.0643803	-5.16662	2.38361e-07	1.034e-05	cKOvsCTRL
ENSMUSG00000039959	Hip1	215114	HIP1	3092	huntingtin interacting protein 1	2571.87	-0.222162	0.043031	-5.16284	2.43236e-07	1.05198e-05	cKOvsCTRL
ENSMUSG00000026434	Nucks1	98415	NUCKS1	64710	nuclear casein kinase and cyclin-dependent kinase substrate 1	3167.89	-0.259685	0.0503153	-5.16115	2.45444e-07	1.05835e-05	cKOvsCTRL
ENSMUSG00000034714	Ttyh2	117160	TTYH2	94015	tweety homolog 2 (Drosophila)	396.721	-0.452977	0.0879287	-5.15164	2.58223e-07	1.11013e-05	cKOvsCTRL
ENSMUSG00000028207	Asph	65973	ASPH	444	aspartate-beta-hydroxylase	1029.96	-0.366569	0.0711941	-5.14887	2.62065e-07	1.12329e-05	cKOvsCTRL
ENSMUSG00000031309	Rps6ka3	110651	RPS6KA3	6197	ribosomal protein S6 kinase polypeptide 3	1907.81	-0.235625	0.0457723	-5.14778	2.6359e-07	1.12648e-05	cKOvsCTRL
ENSMUSG00000032243	Itga11	319480	ITGA11	22801	integrin alpha 11	122.914	-1.01317	0.19689	-5.14586	2.66293e-07	1.13466e-05	cKOvsCTRL
ENSMUSG00000053931	Cnn3	71994	CNN3	1266	calponin 3, acidic	6513.09	-0.182462	0.0354946	-5.14055	2.73931e-07	1.16376e-05	cKOvsCTRL
ENSMUSG00000025016	Tm9sf3	107358	TM9SF3	56889	transmembrane 9 superfamily member 3	3589.97	-0.23334	0.0454301	-5.13624	2.80288e-07	1.18727e-05	cKOvsCTRL
ENSMUSG00000046312	AI464131	329828	KIAA1161	57462	expressed sequence AI464131	444.689	-0.403732	0.0787743	-5.12517	2.97269e-07	1.2555e-05	cKOvsCTRL
ENSMUSG00000023015	Racgap1	26934	RACGAP1	29127	Rac GTPase-activating protein 1	1900.57	-0.291325	0.0568571	-5.12382	2.99408e-07	1.26084e-05	cKOvsCTRL
ENSMUSG00000041741	Pde3a	54611	PDE3A	5139	phosphodiesterase 3A, cGMP inhibited	330.832	-0.556264	0.108608	-5.12178	3.02664e-07	1.27084e-05	cKOvsCTRL
ENSMUSG00000028228	Cpne3	70568	CPNE3	8895	copine III	679.394	-0.382669	0.0747269	-5.1209	3.04082e-07	1.27308e-05	cKOvsCTRL
ENSMUSG00000003623	Crot	74114	CROT	54677	carnitine O-octanoyltransferase	447.414	-0.332124	0.0649035	-5.11719	3.10116e-07	1.29458e-05	cKOvsCTRL
ENSMUSG00000026880	Stom	13830	STOM	2040	stomatin	357.897	0.641367	0.125443	5.11281	3.17406e-07	1.32118e-05	cKOvsCTRL
ENSMUSG00000038400	Pmepa1	65112	PMEPA1	56937	prostate transmembrane protein, androgen induced 1	586.003	0.347927	0.0680645	5.11173	3.19219e-07	1.3249e-05	cKOvsCTRL
ENSMUSG00000022314	Rad21	19357	RAD21	5885	RAD21 homolog (S. pombe)	4643.42	-0.152993	0.0300107	-5.09794	3.43375e-07	1.42106e-05	cKOvsCTRL
ENSMUSG00000060938	Rpl26	19941	RPL26	6154	ribosomal protein L26	759.698	-1.26701	0.248736	-5.09378	3.50995e-07	1.44843e-05	cKOvsCTRL
ENSMUSG00000036502	Tmem255a	245386	TMEM255A	55026	transmembrane protein 255A	937.609	0.535605	0.105183	5.09211	3.54102e-07	1.45708e-05	cKOvsCTRL
ENSMUSG00000029765	Plxna4	243743	PLXNA4	91584	plexin A4	3442.21	0.317468	0.0624019	5.08748	3.62859e-07	1.48463e-05	cKOvsCTRL
ENSMUSG00000021127	Zfp36l1	12192	ZFP36L1	677	zinc finger protein 36, C3H type-like 1	2018.51	-0.483688	0.0950695	-5.08773	3.62369e-07	1.48463e-05	cKOvsCTRL
ENSMUSG00000050505	Pcdh20	219257	PCDH20	NA	protocadherin 20	31.4537	-1.32423	0.260537	-5.08268	3.72137e-07	1.51828e-05	cKOvsCTRL
ENSMUSG00000006262	Mob1b	68473	MOB1B	92597	MOB kinase activator 1B	1150.16	-0.349963	0.0689333	-5.07683	3.83781e-07	1.56136e-05	cKOvsCTRL
ENSMUSG00000032724	Abtb2	99382	ABTB2	25841	ankyrin repeat and BTB (POZ) domain containing 2	265.692	-0.603209	0.118888	-5.07374	3.90077e-07	1.5825e-05	cKOvsCTRL
ENSMUSG00000024294	Mib1	225164	MIB1	57534	mindbomb homolog 1 (Drosophila)	3781.36	-0.209535	0.0413088	-5.0724	3.9282e-07	1.58916e-05	cKOvsCTRL
ENSMUSG00000027808	Serp1	28146	SERP1	27230	stress-associated endoplasmic reticulum protein 1	1526.69	-0.247431	0.0488018	-5.07011	3.97587e-07	1.60393e-05	cKOvsCTRL
ENSMUSG00000041846	Smek1	68734	SMEK1	55671	SMEK homolog 1, suppressor of mek1 (Dictyostelium)	1694.78	-0.259528	0.05123	-5.06593	4.06409e-07	1.63494e-05	cKOvsCTRL
ENSMUSG00000018474	Chd3	216848	CHD3	1107	chromodomain helicase DNA binding protein 3	13300.9	0.230297	0.0454719	5.06459	4.09273e-07	1.64188e-05	cKOvsCTRL
ENSMUSG00000031715	Smarca5	93762	SMARCA5	8467	SWI/SNF related, matrix associated, actin dependent regulator of chromatin, subfamily a, member 5	1937.86	-0.223853	0.0442106	-5.06333	4.12004e-07	1.64825e-05	cKOvsCTRL
ENSMUSG00000048379	Socs4	67296	SOCS4	122809	suppressor of cytokine signaling 4	1094.16	-0.33709	0.0665954	-5.06176	4.15401e-07	1.65723e-05	cKOvsCTRL
ENSMUSG00000095115	Itpripl2	319622	ITPRIPL2	162073	inositol 1,4,5-triphosphate receptor interacting protein-like 2	208.626	-0.465889	0.0921606	-5.05519	4.29965e-07	1.7106e-05	cKOvsCTRL
ENSMUSG00000025574	Tk1	21877	TK1	7083	thymidine kinase 1	261.062	-0.503199	0.0996335	-5.0505	4.40665e-07	1.74834e-05	cKOvsCTRL
ENSMUSG00000026683	Nuf2	66977	NUF2	83540	NUF2, NDC80 kinetochore complex component, homolog (S. cerevisiae)	403.393	-0.368298	0.0729805	-5.04652	4.49919e-07	1.78015e-05	cKOvsCTRL
ENSMUSG00000053647	Gper1	76854	GPER1	2852	G protein-coupled estrogen receptor 1	77.3642	-0.698898	0.138576	-5.04344	4.57228e-07	1.80411e-05	cKOvsCTRL
ENSMUSG00000033184	Tmed7	66676	TMED7	51014	transmembrane emp24 protein transport domain containing 7	1731.14	-0.318839	0.0632964	-5.03723	4.72308e-07	1.85852e-05	cKOvsCTRL
ENSMUSG00000055652	Klhl25	207952	KLHL25	64410	kelch-like 25	782.002	0.310701	0.0617368	5.03267	4.83688e-07	1.89811e-05	cKOvsCTRL
ENSMUSG00000022353	Mtss1	211401	MTSS1	9788	metastasis suppressor 1	4106.4	-0.444408	0.0883211	-5.03173	4.86065e-07	1.90226e-05	cKOvsCTRL
ENSMUSG00000069135	Fgfr1op	75296	FGFR1OP	11116	Fgfr1 oncogene partner	506.852	-0.355039	0.0707152	-5.02069	5.14862e-07	2.0095e-05	cKOvsCTRL
ENSMUSG00000016382	Pls3	102866	PLS3	5358	plastin 3 (T-isoform)	661.702	-0.368213	0.0735201	-5.00833	5.49035e-07	2.13708e-05	cKOvsCTRL
ENSMUSG00000024256	Adcyap1	11516	ADCYAP1	116	adenylate cyclase activating polypeptide 1	348.888	0.552339	0.110736	4.98789	6.10429e-07	2.36965e-05	cKOvsCTRL
ENSMUSG00000021371	Mcur1	76137	MCUR1	63933	mitochondrial calcium uniporter regulator 1	274.706	-0.416945	0.0837242	-4.97999	6.3588e-07	2.46181e-05	cKOvsCTRL
ENSMUSG00000020439	Smtn	29856	SMTN	6525	smoothelin	312.207	-0.406063	0.0817321	-4.96822	6.75704e-07	2.60898e-05	cKOvsCTRL
ENSMUSG00000034165	Ccnd3	12445	CCND3	896	cyclin D3	891.103	-0.314428	0.0633433	-4.96388	6.91001e-07	2.66091e-05	cKOvsCTRL
ENSMUSG00000020189	Osbpl8	237542	OSBPL8	114882	oxysterol binding protein-like 8	1784.31	-0.302431	0.0609925	-4.95849	7.10422e-07	2.7284e-05	cKOvsCTRL
ENSMUSG00000032368	Zic1	22771	ZIC1	7545	zinc finger protein of the cerebellum 1	7776.23	-0.367806	0.0742647	-4.95263	7.32157e-07	2.80439e-05	cKOvsCTRL
ENSMUSG00000027115	Kif18a	228421	KIF18A	81930	kinesin family member 18A	219.005	-0.509986	0.103071	-4.94791	7.50139e-07	2.86565e-05	cKOvsCTRL
ENSMUSG00000053024	Cntn2	21367	CNTN2	6900	contactin 2	12949.8	0.593171	0.119994	4.94332	7.6803e-07	2.92624e-05	cKOvsCTRL
ENSMUSG00000097209	AU022754	NA	NA	NA	expressed sequence AU022754	31.2249	-1.0596	0.214387	-4.94243	7.7154e-07	2.93185e-05	cKOvsCTRL
ENSMUSG00000030701	Plekhb1	27276	PLEKHB1	58473	pleckstrin homology domain containing, family B (evectins) member 1	60.7044	-0.899419	0.182112	-4.93883	7.8592e-07	2.97864e-05	cKOvsCTRL
ENSMUSG00000032328	Tmem30a	69981	TMEM30A	55754	transmembrane protein 30A	2323.23	-0.295524	0.0599259	-4.93149	8.16049e-07	3.08471e-05	cKOvsCTRL
ENSMUSG00000027782	Kpna4	16649	KPNA4	3840	karyopherin (importin) alpha 4	2461.35	-0.210384	0.0427018	-4.92682	8.35772e-07	3.15099e-05	cKOvsCTRL
ENSMUSG00000058325	Dock1	330662	DOCK1	1793	dedicator of cytokinesis 1	672.255	-0.310512	0.0630529	-4.92463	8.45201e-07	3.17822e-05	cKOvsCTRL
ENSMUSG00000027763	Mbnl1	56758	MBNL1	4154	muscleblind-like 1 (Drosophila)	683.577	-0.268622	0.0545788	-4.92173	8.5781e-07	3.21723e-05	cKOvsCTRL
ENSMUSG00000027796	Smad9	55994	SMAD9	4093	SMAD family member 9	71.0153	0.783149	0.159143	4.92103	8.60888e-07	3.22039e-05	cKOvsCTRL
ENSMUSG00000031428	Zcchc18	66995	ZCCHC12	170261	zinc finger, CCHC domain containing 18	2408.6	0.277808	0.0564703	4.91954	8.67474e-07	3.23662e-05	cKOvsCTRL
ENSMUSG00000026154	Sdhaf4	68002	SDHAF4	135154	succinate dehydrogenase complex assembly factor 4	269.849	0.454519	0.0924634	4.91567	8.84802e-07	3.2874e-05	cKOvsCTRL
ENSMUSG00000037016	Frem2	242022	FREM2	341640	Fras1 related extracellular matrix protein 2	381.726	-0.698386	0.142079	-4.91548	8.85647e-07	3.2874e-05	cKOvsCTRL
ENSMUSG00000073910	Mob3b	214944	MOB3B	79817	MOB kinase activator 3B	137.177	-0.662981	0.135107	-4.90707	9.24452e-07	3.4201e-05	cKOvsCTRL
ENSMUSG00000034311	Kif4	16571	KIF4A	24137	kinesin family member 4	543.389	-0.399391	0.0813967	-4.90671	9.26147e-07	3.4201e-05	cKOvsCTRL
ENSMUSG00000047368	Abhd17b	226016	ABHD17B	51104	abhydrolase domain containing 17B	537.765	-0.374503	0.0765161	-4.89443	9.85912e-07	3.63149e-05	cKOvsCTRL
ENSMUSG00000036282	Naa30	70646	NAA30	122830	N(alpha)-acetyltransferase 30, NatC catalytic subunit	1071.02	-0.314513	0.0642981	-4.89148	1.0008e-06	3.67693e-05	cKOvsCTRL
ENSMUSG00000070509	Rgma	244058	RGMA	56963	repulsive guidance molecule family member A	2018.9	-0.479651	0.0980722	-4.8908	1.00428e-06	3.68031e-05	cKOvsCTRL
ENSMUSG00000035681	Kcnc2	268345	KCNC2	3747	potassium voltage gated channel, Shaw-related subfamily, member 2	122.887	-0.815733	0.166815	-4.89004	1.00814e-06	3.6851e-05	cKOvsCTRL
ENSMUSG00000078670	Fam174b	100038347	FAM174B	400451	family with sequence similarity 174, member B	399.453	-0.478731	0.0979677	-4.88663	1.02579e-06	3.74011e-05	cKOvsCTRL
ENSMUSG00000020766	Galk1	14635	GALK1	2584	galactokinase 1	330.619	-0.481395	0.0985403	-4.88526	1.03291e-06	3.75656e-05	cKOvsCTRL
ENSMUSG00000104222	Gm7292	NA	NA	NA	predicted gene 7292	145.298	0.69939	0.143461	4.87514	1.08733e-06	3.9346e-05	cKOvsCTRL
ENSMUSG00000022272	Myo10	17909	MYO10	4651	myosin X	1043.25	-0.304922	0.0625438	-4.87534	1.08621e-06	3.9346e-05	cKOvsCTRL
ENSMUSG00000026484	Rnf2	19821	RNF2	6045	ring finger protein 2	1929.59	-0.266034	0.0546785	-4.86542	1.14211e-06	4.12248e-05	cKOvsCTRL
ENSMUSG00000041779	Tram2	170829	TRAM2	9697	translocating chain-associating membrane protein 2	310.564	0.488205	0.100427	4.86131	1.16614e-06	4.19869e-05	cKOvsCTRL
ENSMUSG00000031891	Hsd11b2	15484	HSD11B2	3291	hydroxysteroid 11-beta dehydrogenase 2	467.569	0.418738	0.0864881	4.84156	1.28822e-06	4.62668e-05	cKOvsCTRL
ENSMUSG00000026361	Cdc73	214498	CDC73	79577	cell division cycle 73, Paf1/RNA polymerase II complex component	1038.4	-0.275181	0.0568935	-4.83677	1.31963e-06	4.72769e-05	cKOvsCTRL
ENSMUSG00000000202	Btbd17	72014	BTBD17	388419	BTB (POZ) domain containing 17	148.552	-0.595657	0.123253	-4.83282	1.34614e-06	4.81071e-05	cKOvsCTRL
ENSMUSG00000027894	Slc6a17	229706	SLC6A17	388662	solute carrier family 6 (neurotransmitter transporter), member 17	1157.79	0.235954	0.0488342	4.83174	1.35342e-06	4.82474e-05	cKOvsCTRL
ENSMUSG00000021072	Tmx1	72736	TMX1	81542	thioredoxin-related transmembrane protein 1	1465.14	-0.278901	0.0577878	-4.8263	1.39092e-06	4.94618e-05	cKOvsCTRL
ENSMUSG00000043410	Hfm1	330149	HFM1	164045	HFM1, ATP-dependent DNA helicase homolog (S. cerevisiae)	186.261	0.983507	0.203981	4.82157	1.42432e-06	5.04573e-05	cKOvsCTRL
ENSMUSG00000033685	Ucp2	22228	UCP2	7351	uncoupling protein 2 (mitochondrial, proton carrier)	811.623	0.380902	0.0790032	4.82135	1.42592e-06	5.04573e-05	cKOvsCTRL
ENSMUSG00000020423	Btg2	12227	BTG2	7832	B cell translocation gene 2, anti-proliferative	850.444	-0.459917	0.0955829	-4.81171	1.49647e-06	5.28238e-05	cKOvsCTRL
ENSMUSG00000026204	Ptprn	19275	PTPRN	5798	protein tyrosine phosphatase, receptor type, N	707.608	0.31569	0.0656517	4.80855	1.52026e-06	5.35326e-05	cKOvsCTRL
ENSMUSG00000034317	Trim59	66949	NA	NA	tripartite motif-containing 59	935.957	-0.398121	0.0828359	-4.80613	1.53877e-06	5.40522e-05	cKOvsCTRL
ENSMUSG00000021994	Wnt5a	22418	WNT5A	7474	wingless-type MMTV integration site family, member 5A	1005.8	-0.759969	0.158444	-4.79646	1.61491e-06	5.65885e-05	cKOvsCTRL
ENSMUSG00000046709	Mapk10	26414	MAPK10	5602	mitogen-activated protein kinase 10	3153.6	0.239283	0.0499321	4.79217	1.64985e-06	5.76728e-05	cKOvsCTRL
ENSMUSG00000022456	Sept3	24050	SEPT3	55964	septin 3	13464.7	0.20033	0.0418318	4.78893	1.6767e-06	5.84693e-05	cKOvsCTRL
ENSMUSG00000028127	Abcd3	19299	ABCD3	5825	ATP-binding cassette, sub-family D (ALD), member 3	1552.2	-0.245938	0.0513609	-4.78842	1.68097e-06	5.84766e-05	cKOvsCTRL
ENSMUSG00000024534	Sncaip	67847	SNCAIP	9627	synuclein, alpha interacting protein (synphilin)	1098.47	-0.243829	0.050993	-4.78162	1.73886e-06	6.03446e-05	cKOvsCTRL
ENSMUSG00000032649	Colgalt2	269132	COLGALT2	23127	collagen beta(1-O)galactosyltransferase 2	98.3913	-0.705229	0.147792	-4.77178	1.82604e-06	6.30939e-05	cKOvsCTRL
ENSMUSG00000020658	Efr3b	668212	EFR3B	22979	EFR3 homolog B (S. cerevisiae)	4904.27	0.202839	0.0425088	4.77169	1.82684e-06	6.30939e-05	cKOvsCTRL
ENSMUSG00000045613	Chrm2	243764	CHRM2	1129	cholinergic receptor, muscarinic 2, cardiac	82.1026	-1.47072	0.308918	-4.76086	1.92771e-06	6.62597e-05	cKOvsCTRL
ENSMUSG00000064061	Dzip3	224170	DZIP3	9666	DAZ interacting protein 3, zinc finger	2665.26	-0.270229	0.05676	-4.7609	1.92729e-06	6.62597e-05	cKOvsCTRL
ENSMUSG00000028654	Mycl	16918	MYCL	4610	v-myc myelocytomatosis viral oncogene homolog, lung carcinoma derived (avian)	2803.82	0.222901	0.0468322	4.75957	1.94009e-06	6.65268e-05	cKOvsCTRL
ENSMUSG00000025066	Sfr1	67788	SFR1	119392	SWI5 dependent recombination repair 1	1472.09	-0.270543	0.0569089	-4.75396	1.99469e-06	6.82366e-05	cKOvsCTRL
ENSMUSG00000041219	Arhgap11a	228482	ARHGAP11B	89839	Rho GTPase activating protein 11A	850.936	-0.345486	0.0726896	-4.75289	2.00528e-06	6.84361e-05	cKOvsCTRL
ENSMUSG00000032050	Rdx	19684	RDX	5962	radixin	3797.56	-0.215796	0.0454558	-4.74738	2.06073e-06	7.01622e-05	cKOvsCTRL
ENSMUSG00000030465	Psd3	234353	PSD3	23362	pleckstrin and Sec7 domain containing 3	866.12	-0.317494	0.0669016	-4.74569	2.07792e-06	7.05808e-05	cKOvsCTRL
ENSMUSG00000026923	Notch1	18128	NOTCH1	4851	notch 1	3019.35	-0.394238	0.0831331	-4.74226	2.11349e-06	7.162e-05	cKOvsCTRL
ENSMUSG00000030849	Fgfr2	14183	FGFR2	2263	fibroblast growth factor receptor 2	1121.63	0.480037	0.101337	4.73706	2.16845e-06	7.32092e-05	cKOvsCTRL
ENSMUSG00000063200	Nol7	70078	NOL7	51406	nucleolar protein 7	746.675	-0.287061	0.0606016	-4.73686	2.17056e-06	7.32092e-05	cKOvsCTRL
ENSMUSG00000026854	Usp20	74270	USP20	10868	ubiquitin specific peptidase 20	1147.16	0.187628	0.0396297	4.73452	2.19573e-06	7.38853e-05	cKOvsCTRL
ENSMUSG00000028252	Ccnc	51813	CCNC	892	cyclin C	588.961	-0.377533	0.0798192	-4.72985	2.24691e-06	7.54313e-05	cKOvsCTRL
ENSMUSG00000034543	Morc2a	74522	MORC2	22880	microrchidia 2A	2901.6	0.150634	0.0318546	4.72878	2.2587e-06	7.56507e-05	cKOvsCTRL
ENSMUSG00000024317	Rnf138	56515	RNF138	51444	ring finger protein 138	727.987	-0.415103	0.0879021	-4.72233	2.33158e-06	7.79105e-05	cKOvsCTRL
ENSMUSG00000035236	Scai	320271	SCAI	286205	suppressor of cancer cell invasion	2043.29	-0.294475	0.0625013	-4.7115	2.45901e-06	8.17892e-05	cKOvsCTRL
ENSMUSG00000029878	Dbpht2	386753	NA	NA	DNA binding protein with his-thr domain	87.407	-0.729011	0.15473	-4.71152	2.45881e-06	8.17892e-05	cKOvsCTRL
ENSMUSG00000037808	Fam76b	72826	FAM76B	143684	family with sequence similarity 76, member B	1053.83	-0.304047	0.0645708	-4.70873	2.49263e-06	8.27162e-05	cKOvsCTRL
ENSMUSG00000031584	Gsr	14782	GSR	2936	glutathione reductase	355.213	-0.332488	0.0706236	-4.70789	2.50298e-06	8.28687e-05	cKOvsCTRL
ENSMUSG00000028871	Rspo1	192199	RSPO1	284654	R-spondin homolog (Xenopus laevis)	252.325	1.07137	0.227791	4.7033	2.55996e-06	8.45222e-05	cKOvsCTRL
ENSMUSG00000022255	Mtdh	67154	MTDH	92140	metadherin	1719.02	-0.211312	0.044932	-4.70292	2.56466e-06	8.45222e-05	cKOvsCTRL
ENSMUSG00000001473	Tubb6	67951	TUBB6	84617	tubulin, beta 6 class V	239.005	-0.55538	0.118135	-4.70124	2.58588e-06	8.5027e-05	cKOvsCTRL
ENSMUSG00000022070	Bora	77744	BORA	79866	bora, aurora kinase A activator	277.822	-0.398604	0.0848602	-4.69718	2.63772e-06	8.65339e-05	cKOvsCTRL
ENSMUSG00000028648	Ndufs5	595136	NDUFS5	4725	NADH dehydrogenase (ubiquinone) Fe-S protein 5	248.107	0.340358	0.0724687	4.69662	2.64503e-06	8.65765e-05	cKOvsCTRL
ENSMUSG00000031683	Lsm6	78651	LSM6	11157	LSM6 homolog, U6 small nuclear RNA associated (S. cerevisiae)	949.191	-0.231587	0.049334	-4.69428	2.6755e-06	8.73753e-05	cKOvsCTRL
ENSMUSG00000031246	Sh3bgrl	56726	SH3BGRL	6451	SH3-binding domain glutamic acid-rich protein like	3836.6	-0.398861	0.0850113	-4.69185	2.7074e-06	8.82172e-05	cKOvsCTRL
ENSMUSG00000024431	Nr3c1	14815	NR3C1	2908	nuclear receptor subfamily 3, group C, member 1	268.641	-0.576236	0.122919	-4.68794	2.75974e-06	8.97196e-05	cKOvsCTRL
ENSMUSG00000014602	Kif1a	16560	KIF1A	547	kinesin family member 1A	13314.6	0.188901	0.0403024	4.68709	2.77113e-06	8.9887e-05	cKOvsCTRL
ENSMUSG00000027878	Notch2	18129	NOTCH2	4853	notch 2	1346.77	-0.423018	0.0902834	-4.68544	2.79359e-06	9.02091e-05	cKOvsCTRL
ENSMUSG00000030265	Kras	16653	NA	NA	v-Ki-ras2 Kirsten rat sarcoma viral oncogene homolog	2522.97	-0.27694	0.0591035	-4.68569	2.79023e-06	9.02091e-05	cKOvsCTRL
ENSMUSG00000031910	Has3	15118	HAS3	3038	hyaluronan synthase 3	174.581	-0.603027	0.128746	-4.68386	2.8152e-06	9.07035e-05	cKOvsCTRL
ENSMUSG00000026005	Rpe	66646	RPE	6120	ribulose-5-phosphate-3-epimerase	411.206	-0.352393	0.0753103	-4.67921	2.87983e-06	9.21672e-05	cKOvsCTRL
ENSMUSG00000039630	Hnrnpu	51810	HNRNPU	3192	heterogeneous nuclear ribonucleoprotein U	4017.53	-0.241372	0.0515823	-4.67936	2.8777e-06	9.21672e-05	cKOvsCTRL
ENSMUSG00000025666	Tmem47	192216	TMEM47	83604	transmembrane protein 47	876.867	-0.286763	0.0612779	-4.67972	2.87272e-06	9.21672e-05	cKOvsCTRL
ENSMUSG00000047996	Prrg1	546336	PRRG1	5638	proline rich Gla (G-carboxyglutamic acid) 1	97.9909	-0.621029	0.132966	-4.67059	3.00332e-06	9.59064e-05	cKOvsCTRL
ENSMUSG00000021136	Smoc1	64075	SMOC1	64093	SPARC related modular calcium binding 1	1400.44	-0.346892	0.0742965	-4.66902	3.02639e-06	9.64293e-05	cKOvsCTRL
ENSMUSG00000031232	Magt1	67075	MAGT1	84061	magnesium transporter 1	758.566	-0.405151	0.0868594	-4.66445	3.09442e-06	9.83794e-05	cKOvsCTRL
ENSMUSG00000063160	Numbl	18223	NUMBL	9253	numb-like	1418.3	0.23818	0.0510773	4.66313	3.11436e-06	9.87953e-05	cKOvsCTRL
ENSMUSG00000039046	Usp6nl	98910	USP6NL	9712	USP6 N-terminal like	1058.62	-0.189058	0.0405545	-4.66181	3.13435e-06	9.92108e-05	cKOvsCTRL
ENSMUSG00000008976	Gabpa	14390	GABPA	2551	GA repeat binding protein, alpha	1188.31	-0.257798	0.0553071	-4.66122	3.14341e-06	9.92792e-05	cKOvsCTRL
ENSMUSG00000033581	Igf2bp2	319765	IGF2BP2	10644	insulin-like growth factor 2 mRNA binding protein 2	2035.13	-0.237969	0.0510731	-4.65938	3.17163e-06	9.99514e-05	cKOvsCTRL
ENSMUSG00000027840	Wnt2b	22414	WNT2B	7482	wingless-type MMTV integration site family, member 2B	86.0585	1.00797	0.216393	4.65804	3.19228e-06	0.000100382	cKOvsCTRL
ENSMUSG00000038342	Mlxip	208104	MLXIP	22877	MLX interacting protein	2173.24	0.19381	0.0416359	4.65488	3.24162e-06	0.000101712	cKOvsCTRL
ENSMUSG00000015733	Capza2	12343	CAPZA2	830	capping protein (actin filament) muscle Z-line, alpha 2	2739.78	-0.195745	0.0420791	-4.65184	3.28988e-06	0.000103002	cKOvsCTRL
ENSMUSG00000070044	Fam149a	212326	FAM149A	25854	family with sequence similarity 149, member A	170.074	-0.515665	0.110909	-4.64943	3.32853e-06	0.000103986	cKOvsCTRL
ENSMUSG00000033952	Aspm	12316	ASPM	259266	asp (abnormal spindle)-like, microcephaly associated (Drosophila)	1109.3	-0.409006	0.0879799	-4.64886	3.33783e-06	0.000104051	cKOvsCTRL
ENSMUSG00000026483	Fam129a	63913	FAM129A	116496	family with sequence similarity 129, member A	34.6477	-1.11443	0.2398	-4.64732	3.36272e-06	0.0001046	cKOvsCTRL
ENSMUSG00000025592	Dach2	93837	DACH2	117154	dachshund 2 (Drosophila)	273.684	-0.461948	0.099463	-4.64441	3.41043e-06	0.000105855	cKOvsCTRL
ENSMUSG00000036676	Tmtc3	237500	TMTC3	160418	transmembrane and tetratricopeptide repeat containing 3	430.981	-0.373195	0.08043	-4.64	3.48405e-06	0.000107908	cKOvsCTRL
ENSMUSG00000015829	Tnr	21960	TNR	7143	tenascin R	1332.28	0.371003	0.0800321	4.63568	3.55771e-06	0.000109953	cKOvsCTRL
ENSMUSG00000020805	Slc13a5	237831	SLC13A5	284111	solute carrier family 13 (sodium-dependent citrate transporter), member 5	38.3305	-1.33746	0.288594	-4.63441	3.57959e-06	0.000110392	cKOvsCTRL
ENSMUSG00000025103	Btbd1	83962	BTBD1	53339	BTB (POZ) domain containing 1	1070.61	-0.218642	0.0471848	-4.63373	3.5913e-06	0.000110517	cKOvsCTRL
ENSMUSG00000060002	Chpt1	212862	CHPT1	56994	choline phosphotransferase 1	239.676	-0.539493	0.116449	-4.63288	3.6061e-06	0.000110736	cKOvsCTRL
ENSMUSG00000044098	Rsbn1	229675	RSBN1	54665	rosbin, round spermatid basic protein 1	1399.72	-0.297375	0.0642712	-4.62688	3.71214e-06	0.00011375	cKOvsCTRL
ENSMUSG00000036052	Dnajb5	56323	DNAJB5	25822	DnaJ (Hsp40) homolog, subfamily B, member 5	2596.27	0.202152	0.0436983	4.62608	3.72657e-06	0.000113949	cKOvsCTRL
ENSMUSG00000022122	Ednrb	13618	EDNRB	1910	endothelin receptor type B	2044.92	-0.481535	0.104179	-4.6222	3.79696e-06	0.000115856	cKOvsCTRL
ENSMUSG00000033214	Slitrk5	75409	SLITRK5	26050	SLIT and NTRK-like family, member 5	1062.3	-0.292824	0.063417	-4.61743	3.88526e-06	0.000118299	cKOvsCTRL
ENSMUSG00000060568	Fam78b	226610	FAM78B	149297	family with sequence similarity 78, member B	1558.93	0.24762	0.0536445	4.61594	3.91326e-06	0.00011865	cKOvsCTRL
ENSMUSG00000024795	Kif20b	240641	KIF20B	9585	kinesin family member 20B	431.403	-0.427902	0.0926959	-4.61619	3.90847e-06	0.00011865	cKOvsCTRL
ENSMUSG00000041685	Fcho2	218503	FCHO2	115548	FCH domain only 2	951.934	-0.3352	0.0726364	-4.61477	3.93531e-06	0.000119068	cKOvsCTRL
ENSMUSG00000056536	Pign	27392	PIGN	23556	phosphatidylinositol glycan anchor biosynthesis, class N	506.282	-0.477527	0.103514	-4.61317	3.9657e-06	0.000119736	cKOvsCTRL
ENSMUSG00000015839	Nfe2l2	18024	NFE2L2	4780	nuclear factor, erythroid derived 2, like 2	264.482	-0.398364	0.0863708	-4.61225	3.98332e-06	0.000120016	cKOvsCTRL
ENSMUSG00000028736	Pax7	18509	PAX7	5081	paired box 7	252.922	-0.975492	0.211699	-4.60792	4.06711e-06	0.000122285	cKOvsCTRL
ENSMUSG00000058835	Abi1	11308	ABI1	10006	abl-interactor 1	1162.36	-0.224043	0.0486305	-4.60705	4.08413e-06	0.000122541	cKOvsCTRL
ENSMUSG00000041757	Plekha6	240753	PLEKHA6	22874	pleckstrin homology domain containing, family A member 6	2529.87	0.345655	0.0750459	4.60591	4.10658e-06	0.000122958	cKOvsCTRL
ENSMUSG00000034275	Igsf9b	235086	IGSF9B	22997	immunoglobulin superfamily, member 9B	399.771	0.703731	0.153066	4.59756	4.27461e-06	0.000127724	cKOvsCTRL
ENSMUSG00000040204	2810417H13Rik	68026	KIAA0101	9768	RIKEN cDNA 2810417H13 gene	366.782	-0.500387	0.108976	-4.59171	4.3963e-06	0.000131088	cKOvsCTRL
ENSMUSG00000034021	Pds5b	100710	PDS5B	23047	PDS5, regulator of cohesion maintenance, homolog B (S. cerevisiae)	2680.7	-0.165314	0.0360115	-4.59058	4.42006e-06	0.000131524	cKOvsCTRL
ENSMUSG00000039982	Dtx4	207521	DTX4	23220	deltex 4 homolog (Drosophila)	4025.96	-0.223378	0.0487617	-4.58102	4.62715e-06	0.000137402	cKOvsCTRL
ENSMUSG00000037625	Cldn11	18417	CLDN11	5010	claudin 11	388.108	-1.21609	0.265583	-4.57897	4.67282e-06	0.000138473	cKOvsCTRL
ENSMUSG00000052957	Gas1	14451	GAS1	2619	growth arrest specific 1	463.558	-0.466284	0.102183	-4.56321	5.03779e-06	0.000148982	cKOvsCTRL
ENSMUSG00000028212	Ccne2	12448	CCNE2	9134	cyclin E2	168.827	-0.476281	0.104456	-4.55961	5.12478e-06	0.000151244	cKOvsCTRL
ENSMUSG00000021112	Mpp5	56217	MPP5	64398	membrane protein, palmitoylated 5 (MAGUK p55 subfamily member 5)	646.587	-0.277348	0.0608485	-4.558	5.16418e-06	0.000152095	cKOvsCTRL
ENSMUSG00000051851	Cxx1c	72865	FAM127B	26071	CAAX box 1C	671.492	0.259957	0.0570412	4.55735	5.18029e-06	0.000152258	cKOvsCTRL
ENSMUSG00000024227	Pdzph1	69239	NA	NA	PDZ and pleckstrin homology domains 1	22.4914	-1.21717	0.267286	-4.55382	5.26794e-06	0.000154519	cKOvsCTRL
ENSMUSG00000056268	Dennd1b	329260	DENND1B	163486	DENN/MADD domain containing 1B	530.129	-0.305131	0.067084	-4.54849	5.40321e-06	0.000158165	cKOvsCTRL
ENSMUSG00000039158	Akna	100182	AKNA	80709	AT-hook transcription factor	607.037	-0.377481	0.0830199	-4.54688	5.4448e-06	0.000159059	cKOvsCTRL
ENSMUSG00000067336	Bmpr2	12168	BMPR2	659	bone morphogenetic protein receptor, type II (serine/threonine kinase)	3381.29	-0.198495	0.0437045	-4.54174	5.57919e-06	0.000162326	cKOvsCTRL
ENSMUSG00000027220	Syt13	80976	SYT13	57586	synaptotagmin XIII	887.214	0.379298	0.0835095	4.54198	5.57292e-06	0.000162326	cKOvsCTRL
ENSMUSG00000056870	Gulp1	70676	GULP1	51454	GULP, engulfment adaptor PTB domain containing 1	177.326	-0.688274	0.151563	-4.54117	5.59428e-06	0.000162437	cKOvsCTRL
ENSMUSG00000017639	Rab11fip4	268451	RAB11FIP4	84440	RAB11 family interacting protein 4 (class II)	4827.59	0.208956	0.0460262	4.53993	5.6272e-06	0.000163064	cKOvsCTRL
ENSMUSG00000026080	Chst10	98388	CHST10	9486	carbohydrate sulfotransferase 10	1317.16	0.275655	0.0607262	4.5393	5.644e-06	0.000163223	cKOvsCTRL
ENSMUSG00000039753	Fbxl5	242960	FBXL5	26234	F-box and leucine-rich repeat protein 5	1516.9	-0.204581	0.0451112	-4.53504	5.75938e-06	0.000166226	cKOvsCTRL
ENSMUSG00000050192	Eif5a2	208691	EIF5A2	56648	eukaryotic translation initiation factor 5A2	417.289	-0.3563	0.0786233	-4.53174	5.84998e-06	0.000168503	cKOvsCTRL
ENSMUSG00000026771	Spopl	76857	SPOPL	339745	speckle-type POZ protein-like	424.864	-0.386469	0.0854209	-4.52429	6.05993e-06	0.000174202	cKOvsCTRL
ENSMUSG00000037225	Fgf2	14173	FGF2	2247	fibroblast growth factor 2	36.9057	-0.866758	0.191743	-4.52041	6.17206e-06	0.000177072	cKOvsCTRL
ENSMUSG00000045302	Preb	50907	PREB	10113	prolactin regulatory element binding	1781.52	0.159745	0.0353512	4.51879	6.21933e-06	0.000178073	cKOvsCTRL
ENSMUSG00000031024	St5	76954	ST5	6764	suppression of tumorigenicity 5	542.975	-0.400413	0.0886294	-4.51783	6.24754e-06	0.000178172	cKOvsCTRL
ENSMUSG00000022799	Arhgap31	12549	ARHGAP31	57514	Rho GTPase activating protein 31	849.819	-0.275803	0.0610429	-4.51819	6.2372e-06	0.000178172	cKOvsCTRL
ENSMUSG00000061136	Prpf40a	56194	PRPF40A	55660	PRP40 pre-mRNA processing factor 40 homolog A (yeast)	2778.81	-0.216339	0.0479394	-4.51276	6.39898e-06	0.000182131	cKOvsCTRL
ENSMUSG00000066324	Impad1	242291	IMPAD1	54928	inositol monophosphatase domain containing 1	2705.5	-0.280285	0.062126	-4.51156	6.43522e-06	0.000182651	cKOvsCTRL
ENSMUSG00000031353	Rbbp7	245688	RBBP7	5931	retinoblastoma binding protein 7	2016.1	-0.16401	0.0363552	-4.51132	6.44261e-06	0.000182651	cKOvsCTRL
ENSMUSG00000020463	Smek2	104570	SMEK2	57223	SMEK homolog 2, suppressor of mek1 (Dictyostelium)	1709.81	-0.234444	0.0520104	-4.50763	6.55555e-06	0.000185487	cKOvsCTRL
ENSMUSG00000058070	Eml1	68519	EML1	2009	echinoderm microtubule associated protein like 1	2329.87	0.243434	0.054017	4.50662	6.58684e-06	0.000185762	cKOvsCTRL
ENSMUSG00000064115	Cadm2	239857	CADM2	253559	cell adhesion molecule 2	868.931	-0.42599	0.0945283	-4.50648	6.59106e-06	0.000185762	cKOvsCTRL
ENSMUSG00000033196	Myh2	17882	MYH2	4620	myosin, heavy polypeptide 2, skeletal muscle, adult	18.9597	1.30665	0.290062	4.50472	6.64619e-06	0.00018695	cKOvsCTRL
ENSMUSG00000061576	Dpp6	13483	DPP6	1804	dipeptidylpeptidase 6	3181.08	0.26017	0.0577707	4.50349	6.68469e-06	0.000187666	cKOvsCTRL
ENSMUSG00000048332	Lhfp	108927	LHFP	10186	lipoma HMGIC fusion partner	712.412	-0.349107	0.0775387	-4.50236	6.72034e-06	0.000187935	cKOvsCTRL
ENSMUSG00000005362	Crbn	58799	CRBN	51185	cereblon	841.337	-0.229888	0.0510575	-4.50253	6.71501e-06	0.000187935	cKOvsCTRL
ENSMUSG00000031708	Tecr	106529	TECR	9524	trans-2,3-enoyl-CoA reductase	3457.21	0.246238	0.0547229	4.49972	6.80417e-06	0.00018991	cKOvsCTRL
ENSMUSG00000024480	Ap3s1	11777	AP3S1	1176	adaptor-related protein complex 3, sigma 1 subunit	413.487	-0.361155	0.0803745	-4.49341	7.00923e-06	0.000195255	cKOvsCTRL
ENSMUSG00000028382	Ptbp3	230257	PTBP3	9991	polypyrimidine tract binding protein 3	1348.47	-0.306443	0.0682412	-4.49059	7.10259e-06	0.000197474	cKOvsCTRL
ENSMUSG00000001016	Ilf2	67781	ILF2	3608	interleukin enhancer binding factor 2	4662.32	0.173773	0.0387157	4.48845	7.17433e-06	0.000199059	cKOvsCTRL
ENSMUSG00000040138	Ndp	17986	NDP	4693	Norrie disease (pseudoglioma) (human)	195.917	-0.411666	0.0917246	-4.48807	7.18723e-06	0.000199059	cKOvsCTRL
ENSMUSG00000026442	Nfasc	269116	NFASC	23114	neurofascin	6894.19	0.253634	0.0566148	4.47999	7.46468e-06	0.000205951	cKOvsCTRL
ENSMUSG00000031762	Mt2	17750	MT1B	4490	metallothionein 2	62.6087	-0.88847	0.19831	-4.4802	7.45742e-06	0.000205951	cKOvsCTRL
ENSMUSG00000025648	Pfkfb4	270198	PFKFB4	5210	6-phosphofructo-2-kinase/fructose-2,6-biphosphatase 4	735.687	0.224773	0.0501861	4.47879	7.50656e-06	0.00020671	cKOvsCTRL
ENSMUSG00000046182	Gsg1l	269994	GSG1L	146395	GSG1-like	1720.3	0.487865	0.108978	4.4767	7.58039e-06	0.000208345	cKOvsCTRL
ENSMUSG00000040929	Rfx3	19726	RFX3	5991	regulatory factor X, 3 (influences HLA class II expression)	2136.66	-0.244141	0.0546106	-4.47058	7.80079e-06	0.000213994	cKOvsCTRL
ENSMUSG00000040536	Necab1	69352	NECAB1	64168	N-terminal EF-hand calcium binding protein 1	386.825	-0.64747	0.144843	-4.47015	7.81659e-06	0.00021402	cKOvsCTRL
ENSMUSG00000075284	Wipf1	215280	WIPF1	7456	WAS/WASL interacting protein family, member 1	244.931	-0.389565	0.0873089	-4.46192	8.12303e-06	0.000221988	cKOvsCTRL
ENSMUSG00000051022	Hs3st1	15476	HS3ST1	9957	heparan sulfate (glucosamine) 3-O-sulfotransferase 1	210.245	-0.533098	0.119695	-4.4538	8.43654e-06	0.00023012	cKOvsCTRL
ENSMUSG00000022770	Dlg1	13383	DLG1	1739	discs, large homolog 1 (Drosophila)	937.899	-0.269982	0.0606356	-4.45254	8.48608e-06	0.000230597	cKOvsCTRL
ENSMUSG00000015291	Gdi1	14567	GDI1	2664	guanosine diphosphate (GDP) dissociation inhibitor 1	12526.7	0.158853	0.0356766	4.45258	8.48435e-06	0.000230597	cKOvsCTRL
ENSMUSG00000039968	Rsbn1l	242860	RSBN1L	222194	round spermatid basic protein 1-like	576.978	-0.335407	0.0753654	-4.45041	8.57074e-06	0.000232459	cKOvsCTRL
ENSMUSG00000028873	Cdca8	52276	CDCA8	55143	cell division cycle associated 8	680.104	-0.390383	0.0877492	-4.44885	8.63329e-06	0.000233716	cKOvsCTRL
ENSMUSG00000038608	Dock10	210293	DOCK10	55619	dedicator of cytokinesis 10	211.014	-0.549543	0.123553	-4.44784	8.67396e-06	0.000234376	cKOvsCTRL
ENSMUSG00000028675	Pnrc2	52830	PNRC2	55629	proline-rich nuclear receptor coactivator 2	1449.36	-0.211005	0.0474955	-4.44263	8.88673e-06	0.000239675	cKOvsCTRL
ENSMUSG00000030232	Aebp2	11569	AEBP2	121536	AE binding protein 2	1047.75	-0.273323	0.0615989	-4.43715	9.11599e-06	0.000245399	cKOvsCTRL
ENSMUSG00000028121	Bcar3	29815	BCAR3	8412	breast cancer anti-estrogen resistance 3	129.847	-0.52137	0.117609	-4.43306	9.29051e-06	0.000249631	cKOvsCTRL
ENSMUSG00000027882	Stxbp3	20912	STXBP3	6814	syntaxin binding protein 3	226.592	-0.395318	0.0891875	-4.43244	9.31745e-06	0.000249888	cKOvsCTRL
ENSMUSG00000025932	Eya1	14048	EYA1	2138	eyes absent 1 homolog (Drosophila)	146.63	-0.57181	0.129053	-4.43083	9.38716e-06	0.000251025	cKOvsCTRL
ENSMUSG00000004902	Slc25a18	71803	SLC25A18	83733	solute carrier family 25 (mitochondrial carrier), member 18	34.918	-1.16609	0.263186	-4.43066	9.39469e-06	0.000251025	cKOvsCTRL
ENSMUSG00000002031	Ift46	76568	IFT46	56912	intraflagellar transport 46	1499.95	0.249251	0.0562892	4.42804	9.50915e-06	0.000253613	cKOvsCTRL
ENSMUSG00000027935	Rab13	68328	RAB13	5872	RAB13, member RAS oncogene family	250.457	-0.456334	0.103094	-4.4264	9.58207e-06	0.000255085	cKOvsCTRL
ENSMUSG00000022091	Sorbs3	20410	SORBS3	10174	sorbin and SH3 domain containing 3	313.806	-0.355813	0.080407	-4.42515	9.63732e-06	0.000256082	cKOvsCTRL
ENSMUSG00000015143	Actn1	109711	ACTN1	87	actinin, alpha 1	522.536	-0.288508	0.0652115	-4.42419	9.68062e-06	0.000256759	cKOvsCTRL
ENSMUSG00000039633	Lonrf1	244421	LONRF1	91694	LON peptidase N-terminal domain and ring finger 1	712.641	0.241544	0.054722	4.41402	1.01471e-05	0.000268636	cKOvsCTRL
ENSMUSG00000004771	Rab11a	53869	RAB11A	8766	RAB11A, member RAS oncogene family	2204.25	-0.301774	0.0684039	-4.41165	1.02587e-05	0.000271093	cKOvsCTRL
ENSMUSG00000024290	Rock1	19877	ROCK1	6093	Rho-associated coiled-coil containing protein kinase 1	1352.16	-0.259288	0.0588845	-4.40332	1.06604e-05	0.000281194	cKOvsCTRL
ENSMUSG00000036155	Mgat5	107895	MGAT5	4249	mannoside acetylglucosaminyltransferase 5	2906.88	0.230307	0.0523302	4.40103	1.07737e-05	0.000283661	cKOvsCTRL
ENSMUSG00000032667	Pon2	330260	PON2	5445	paraoxonase 2	318.385	-0.362539	0.0825343	-4.39258	1.12011e-05	0.000294378	cKOvsCTRL
ENSMUSG00000050410	Tcf19	106795	TCF19	6941	transcription factor 19	239.069	-0.378266	0.0861444	-4.39107	1.12793e-05	0.000295354	cKOvsCTRL
ENSMUSG00000042225	Ammecr1	56068	AMMECR1	9949	Alport syndrome, mental retardation, midface hypoplasia and elliptocytosis chromosomal region gene 1	249.002	-0.387823	0.0883185	-4.39118	1.12736e-05	0.000295354	cKOvsCTRL
ENSMUSG00000024143	Rhoq	104215	RHOQ	23433	ras homolog gene family, member Q	449.727	-0.316794	0.072166	-4.38979	1.13459e-05	0.000296558	cKOvsCTRL
ENSMUSG00000017716	Birc5	11799	BIRC5	332	baculoviral IAP repeat-containing 5	417.361	-0.356738	0.0813421	-4.38565	1.15639e-05	0.000301708	cKOvsCTRL
ENSMUSG00000031357	Syap1	67043	SYAP1	94056	synapse associated protein 1	474.936	-0.308188	0.0703627	-4.37999	1.18684e-05	0.000309093	cKOvsCTRL
ENSMUSG00000026463	Atp2b4	381290	ATP2B4	493	ATPase, Ca++ transporting, plasma membrane 4	1979.59	0.238587	0.0545769	4.37157	1.23357e-05	0.000320105	cKOvsCTRL
ENSMUSG00000096753	Fam181a	100504156	FAM181A	90050	family with sequence similarity 181, member A	104.42	-0.63064	0.144248	-4.3719	1.23169e-05	0.000320105	cKOvsCTRL
ENSMUSG00000042133	Ppig	228005	PPIG	9360	peptidyl-prolyl isomerase G (cyclophilin G)	1897.22	-0.173058	0.0396055	-4.36955	1.24502e-05	0.000322497	cKOvsCTRL
ENSMUSG00000030671	Pde3b	18576	PDE3B	5140	phosphodiesterase 3B, cGMP-inhibited	396.006	-0.281712	0.0644866	-4.36854	1.25079e-05	0.00032283	cKOvsCTRL
ENSMUSG00000058254	Tspan7	21912	TSPAN7	7102	tetraspanin 7	1637.76	-0.342347	0.0783612	-4.36884	1.24908e-05	0.00032283	cKOvsCTRL
ENSMUSG00000004815	Dgkq	110524	DGKQ	1609	diacylglycerol kinase, theta	1098.79	0.231211	0.0529434	4.36714	1.25887e-05	0.000324333	cKOvsCTRL
ENSMUSG00000037313	Tacc3	21335	TACC3	10460	transforming, acidic coiled-coil containing protein 3	743.268	-0.362952	0.083122	-4.3665	1.26252e-05	0.000324694	cKOvsCTRL
ENSMUSG00000045328	Cenpe	229841	CENPE	1062	centromere protein E	807.089	-0.403231	0.0924712	-4.36061	1.29701e-05	0.00033297	cKOvsCTRL
ENSMUSG00000022322	Shcbp1	20419	SHCBP1	79801	Shc SH2-domain binding protein 1	245.842	-0.409331	0.0938895	-4.35971	1.30237e-05	0.00033375	cKOvsCTRL
ENSMUSG00000028020	Glrb	14658	GLRB	2743	glycine receptor, beta subunit	337.237	-0.399771	0.0917348	-4.3579	1.31315e-05	0.000335915	cKOvsCTRL
ENSMUSG00000020594	Pum2	80913	PUM2	23369	pumilio RNA-binding family member 2	5198.61	-0.161502	0.0370784	-4.35568	1.32654e-05	0.000338627	cKOvsCTRL
ENSMUSG00000102496	Gm36989	NA	NA	NA	predicted gene, 36989	92.4477	-0.772328	0.177328	-4.35536	1.32846e-05	0.000338627	cKOvsCTRL
ENSMUSG00000020052	Ascl1	17172	ASCL1	429	achaete-scute complex homolog 1 (Drosophila)	822.272	-0.320787	0.0736854	-4.35347	1.34001e-05	0.000340968	cKOvsCTRL
ENSMUSG00000068798	Rap1a	109905	RAP1A	5906	RAS-related protein-1a	435.297	-0.368622	0.0847305	-4.35052	1.35816e-05	0.000344978	cKOvsCTRL
ENSMUSG00000015484	Fam163a	329274	FAM163A	148753	family with sequence similarity 163, member A	113.558	0.654969	0.150631	4.34817	1.3728e-05	0.000348081	cKOvsCTRL
ENSMUSG00000001403	Ube2c	68612	UBE2C	11065	ubiquitin-conjugating enzyme E2C	551.728	-0.405051	0.0931712	-4.34738	1.37771e-05	0.000348102	cKOvsCTRL
ENSMUSG00000032727	Mier3	218613	MIER3	166968	mesoderm induction early response 1, family member 3	907.767	-0.234748	0.053996	-4.34751	1.37693e-05	0.000348102	cKOvsCTRL
ENSMUSG00000055866	Per2	18627	PER2	8864	period circadian clock 2	333.351	-0.355346	0.0817546	-4.3465	1.3833e-05	0.000348292	cKOvsCTRL
ENSMUSG00000079330	Lemd1	213409	LEMD1	93273	LEM domain containing 1	1021.79	0.383752	0.0882845	4.34677	1.38158e-05	0.000348292	cKOvsCTRL
ENSMUSG00000031808	Slc27a1	26457	SLC27A1	376497	solute carrier family 27 (fatty acid transporter), member 1	810.509	-0.439455	0.101192	-4.34277	1.40699e-05	0.000353638	cKOvsCTRL
ENSMUSG00000030522	Mtmr10	233315	MTMR10	54893	myotubularin related protein 10	317.574	-0.327191	0.0753616	-4.34161	1.41439e-05	0.000354879	cKOvsCTRL
ENSMUSG00000056145	AI504432	NA	NA	NA	expressed sequence AI504432	388.332	-0.323366	0.074547	-4.33775	1.43948e-05	0.000360546	cKOvsCTRL
ENSMUSG00000017631	Abr	109934	ABR	29	active BCR-related gene	6964.41	0.183339	0.0422793	4.33638	1.44845e-05	0.000362164	cKOvsCTRL
ENSMUSG00000022788	Fgd4	224014	FGD4	121512	FYVE, RhoGEF and PH domain containing 4	1287.9	-0.297365	0.0685881	-4.33552	1.45416e-05	0.000362962	cKOvsCTRL
ENSMUSG00000028771	Ptpn12	19248	PTPN12	5782	protein tyrosine phosphatase, non-receptor type 12	1621.12	-0.19913	0.0459366	-4.33488	1.45839e-05	0.000363387	cKOvsCTRL
ENSMUSG00000045871	Slitrk6	239250	SLITRK6	84189	SLIT and NTRK-like family, member 6	432.356	-0.524618	0.121167	-4.32971	1.49306e-05	0.000371382	cKOvsCTRL
ENSMUSG00000025969	Nrp2	18187	NRP2	8828	neuropilin 2	3072.38	0.467675	0.108172	4.32343	1.53622e-05	0.000380385	cKOvsCTRL
ENSMUSG00000034640	Tiparp	99929	TIPARP	25976	TCDD-inducible poly(ADP-ribose) polymerase	685.967	-0.325033	0.0751818	-4.32329	1.53716e-05	0.000380385	cKOvsCTRL
ENSMUSG00000041688	Amot	27494	AMOT	154796	angiomotin	1073.32	-0.202417	0.0468202	-4.32329	1.53718e-05	0.000380385	cKOvsCTRL
ENSMUSG00000036478	Btg1	12226	BTG1	694	B cell translocation gene 1, anti-proliferative	1408.79	-0.189805	0.0439234	-4.32127	1.55131e-05	0.000382567	cKOvsCTRL
ENSMUSG00000096847	Tmem151b	210573	TMEM151B	441151	transmembrane protein 151B	1916.7	0.214898	0.0497282	4.32144	1.55011e-05	0.000382567	cKOvsCTRL
ENSMUSG00000000581	C1d	57316	C1D	10438	C1D nuclear receptor co-repressor	937.938	-0.316648	0.0734906	-4.30869	1.64224e-05	0.000404301	cKOvsCTRL
ENSMUSG00000041592	Sdk2	237979	SDK2	54549	sidekick homolog 2 (chicken)	631.543	-0.499272	0.115951	-4.3059	1.66308e-05	0.000408732	cKOvsCTRL
ENSMUSG00000036371	Serbp1	66870	SERBP1	26135	serpine1 mRNA binding protein 1	6277.92	-0.167883	0.0390013	-4.30455	1.67325e-05	0.00041053	cKOvsCTRL
ENSMUSG00000037465	Klf10	21847	KLF10	7071	Kruppel-like factor 10	390.382	-0.316277	0.0735637	-4.29937	1.71286e-05	0.000419535	cKOvsCTRL
ENSMUSG00000032340	Neo1	18007	NEO1	4756	neogenin	4199.9	-0.248046	0.057742	-4.29577	1.7409e-05	0.000425679	cKOvsCTRL
ENSMUSG00000030257	Srgap3	259302	SRGAP3	9901	SLIT-ROBO Rho GTPase activating protein 3	8494.73	0.262604	0.0611461	4.2947	1.74928e-05	0.000427003	cKOvsCTRL
ENSMUSG00000015880	Ncapg	54392	NCAPG	64151	non-SMC condensin I complex, subunit G	439.432	-0.407846	0.0950129	-4.29253	1.76646e-05	0.00042974	cKOvsCTRL
ENSMUSG00000036943	Rab8b	235442	RAB8B	51762	RAB8B, member RAS oncogene family	1257.97	-0.216195	0.0503647	-4.29259	1.76598e-05	0.00042974	cKOvsCTRL
ENSMUSG00000028175	Depdc1a	76131	DEPDC1	55635	DEP domain containing 1a	50.071	-0.710745	0.165782	-4.28724	1.80907e-05	0.000439362	cKOvsCTRL
ENSMUSG00000022634	Yaf2	67057	YAF2	10138	YY1 associated factor 2	543.88	-0.343934	0.080233	-4.28669	1.81354e-05	0.000439706	cKOvsCTRL
ENSMUSG00000047141	Zfp654	72020	ZNF654	55279	zinc finger protein 654	444.256	-0.319687	0.0746255	-4.28389	1.83658e-05	0.000444544	cKOvsCTRL
ENSMUSG00000018765	Fxr2	23879	FXR2	9513	fragile X mental retardation, autosomal homolog 2	2552.86	0.165809	0.0387264	4.28153	1.85609e-05	0.000448515	cKOvsCTRL
ENSMUSG00000028426	Rad23b	19359	RAD23B	5887	RAD23b homolog (S. cerevisiae)	4144.72	-0.149157	0.0348481	-4.28021	1.86718e-05	0.000449683	cKOvsCTRL
ENSMUSG00000014837	4931428F04Rik	74356	KIAA0895L	653319	RIKEN cDNA 4931428F04 gene	4262.48	0.225032	0.0525743	4.28026	1.86679e-05	0.000449683	cKOvsCTRL
ENSMUSG00000041642	Kif21b	16565	KIF21B	23046	kinesin family member 21B	15907.9	0.206307	0.0482091	4.27942	1.87385e-05	0.000449787	cKOvsCTRL
ENSMUSG00000021676	Iqgap2	544963	IQGAP2	10788	IQ motif containing GTPase activating protein 2	483.931	-0.359939	0.0841062	-4.27957	1.87254e-05	0.000449787	cKOvsCTRL
ENSMUSG00000024617	Camk2a	12322	CAMK2A	815	calcium/calmodulin-dependent protein kinase II alpha	347.247	0.431166	0.100805	4.27721	1.89248e-05	0.000453503	cKOvsCTRL
ENSMUSG00000031365	Zfp275	27081	ZNF275	10838	zinc finger protein 275	1175.16	-0.196457	0.0459445	-4.27596	1.90312e-05	0.000455295	cKOvsCTRL
ENSMUSG00000029174	Tbc1d1	57915	TBC1D1	23216	TBC1 domain family, member 1	856.315	0.249296	0.0583318	4.27376	1.92205e-05	0.000456788	cKOvsCTRL
ENSMUSG00000029861	Fam131b	76156	FAM131B	9715	family with sequence similarity 131, member B	1045.76	0.250508	0.0586129	4.27394	1.92045e-05	0.000456788	cKOvsCTRL
ENSMUSG00000073639	Rab18	19330	RAB18	22931	RAB18, member RAS oncogene family	2074.3	-0.254288	0.0594948	-4.27413	1.91886e-05	0.000456788	cKOvsCTRL
ENSMUSG00000060090	Rp2h	19889	RP2	6102	retinitis pigmentosa 2 homolog (human)	435.404	-0.339112	0.0793301	-4.27469	1.91403e-05	0.000456788	cKOvsCTRL
ENSMUSG00000027765	P2ry1	18441	P2RY1	5028	purinergic receptor P2Y, G-protein coupled 1	72.6721	-0.635738	0.148826	-4.2717	1.93991e-05	0.000460273	cKOvsCTRL
ENSMUSG00000054196	Cthrc1	68588	CTHRC1	115908	collagen triple helix repeat containing 1	109.579	-0.700681	0.164088	-4.27016	1.9533e-05	0.000462687	cKOvsCTRL
ENSMUSG00000038387	Rras	20130	RRAS	6237	Harvey rat sarcoma oncogene, subgroup R	79.5539	-0.633128	0.148389	-4.26669	1.98399e-05	0.000469185	cKOvsCTRL
ENSMUSG00000024521	Pmaip1	58801	PMAIP1	5366	phorbol-12-myristate-13-acetate-induced protein 1	46.2141	-0.96214	0.226031	-4.25668	2.07489e-05	0.000489878	cKOvsCTRL
ENSMUSG00000072774	Zfp951	626391	ZNF878	729747	zinc finger protein 951	40.5273	-1.03105	0.242564	-4.25062	2.1318e-05	0.00050249	cKOvsCTRL
ENSMUSG00000040653	Ppp1r14c	76142	PPP1R14C	81706	protein phosphatase 1, regulatory (inhibitor) subunit 14c	217.308	-0.432138	0.101783	-4.24569	2.17924e-05	0.000512833	cKOvsCTRL
ENSMUSG00000028068	Iqgap3	404710	IQGAP3	128239	IQ motif containing GTPase activating protein 3	316.057	-0.342566	0.0807319	-4.24326	2.20301e-05	0.000517581	cKOvsCTRL
ENSMUSG00000025702	March8	71779	MARCH8	220972	membrane-associated ring finger (C3HC4) 8	3108.62	0.162176	0.0382482	4.24009	2.23432e-05	0.000524084	cKOvsCTRL
ENSMUSG00000047842	Diras2	68203	DIRAS2	54769	DIRAS family, GTP-binding RAS-like 2	744.868	0.472457	0.111464	4.23865	2.24869e-05	0.000526596	cKOvsCTRL
ENSMUSG00000025889	Snca	20617	SNCA	6622	synuclein, alpha	520.07	-0.491999	0.116117	-4.23709	2.26434e-05	0.0005294	cKOvsCTRL
ENSMUSG00000020326	Ccng1	12450	CCNG1	900	cyclin G1	747.876	-0.286322	0.0676283	-4.23376	2.29814e-05	0.000536432	cKOvsCTRL
ENSMUSG00000019917	Sept10	103080	NA	NA	septin 10	299.296	-0.337875	0.0798354	-4.23215	2.31472e-05	0.000539428	cKOvsCTRL
ENSMUSG00000025780	Itih5	209378	ITIH5	80760	inter-alpha (globulin) inhibitor H5	303.649	-0.697005	0.164708	-4.23176	2.31866e-05	0.000539471	cKOvsCTRL
ENSMUSG00000018820	Zfyve27	319740	ZFYVE27	118813	zinc finger, FYVE domain containing 27	1783.19	0.16393	0.0387639	4.22893	2.34809e-05	0.000545438	cKOvsCTRL
ENSMUSG00000066551	Hmgb1	15289	HMGB1	3146	high mobility group box 1	2731.52	-0.27204	0.0643814	-4.22544	2.3847e-05	0.00055305	cKOvsCTRL
ENSMUSG00000027829	Ccnl1	56706	CCNL1	57018	cyclin L1	1515.94	-0.193551	0.0458362	-4.22267	2.41421e-05	0.000558097	cKOvsCTRL
ENSMUSG00000018286	Psmb6	19175	PSMB6	5694	proteasome (prosome, macropain) subunit, beta type 6	2512.97	0.173687	0.0411298	4.22289	2.41184e-05	0.000558097	cKOvsCTRL
ENSMUSG00000027357	Crls1	66586	CRLS1	54675	cardiolipin synthase 1	383.18	-0.316478	0.0750969	-4.21426	2.506e-05	0.000578387	cKOvsCTRL
ENSMUSG00000027994	Ccdc109b	66815	CCDC109B	55013	coiled-coil domain containing 109B	41.4581	0.849779	0.201728	4.21251	2.52553e-05	0.000580106	cKOvsCTRL
ENSMUSG00000001520	Nrip2	60345	NRIP2	83714	nuclear receptor interacting protein 2	84.5124	0.752411	0.178608	4.21265	2.52393e-05	0.000580106	cKOvsCTRL
ENSMUSG00000024259	Slc25a46	67453	SLC25A46	91137	solute carrier family 25, member 46	1117.83	-0.262905	0.0624075	-4.21272	2.52313e-05	0.000580106	cKOvsCTRL
ENSMUSG00000027195	Hsd17b12	56348	HSD17B12	51144	hydroxysteroid (17-beta) dehydrogenase 12	1348.31	-0.206457	0.0490197	-4.2117	2.53452e-05	0.00058032	cKOvsCTRL
ENSMUSG00000073131	Vma21	67048	VMA21	203547	VMA21 vacuolar H+-ATPase homolog (S. cerevisiae)	663.317	-0.334189	0.0793453	-4.21182	2.53316e-05	0.00058032	cKOvsCTRL
ENSMUSG00000032369	Plscr1	22038	PLSCR1	5359	phospholipid scramblase 1	87.3399	-0.555344	0.131889	-4.21068	2.54601e-05	0.000581497	cKOvsCTRL
ENSMUSG00000022548	Apod	11815	APOD	347	apolipoprotein D	439.536	-0.513782	0.122023	-4.21053	2.54774e-05	0.000581497	cKOvsCTRL
ENSMUSG00000053025	Sv2b	64176	SV2B	9899	synaptic vesicle glycoprotein 2 b	325.771	0.376048	0.0893927	4.20669	2.59136e-05	0.000590519	cKOvsCTRL
ENSMUSG00000079509	Zfx	22764	ZFY	7544	zinc finger protein X-linked	951.124	-0.234874	0.0558837	-4.2029	2.63511e-05	0.00059954	cKOvsCTRL
ENSMUSG00000055022	Cntn1	12805	CNTN1	1272	contactin 1	907.883	-0.490433	0.116744	-4.20091	2.65845e-05	0.000603896	cKOvsCTRL
ENSMUSG00000000149	Gna12	14673	GNA12	2768	guanine nucleotide binding protein, alpha 12	2770.14	-0.166865	0.0397889	-4.19375	2.74377e-05	0.000621468	cKOvsCTRL
ENSMUSG00000033031	C330027C09Rik	224171	KIAA1524	57650	RIKEN cDNA C330027C09 gene	573.534	-0.322216	0.0768333	-4.1937	2.74444e-05	0.000621468	cKOvsCTRL
ENSMUSG00000082431	Tdpx-ps1	NA	NA	NA	thioredoxin peroxidase, pseudogene 1	511.227	0.292283	0.0697103	4.19282	2.75502e-05	0.000622886	cKOvsCTRL
ENSMUSG00000041961	Znrf3	407821	ZNRF3	84133	zinc and ring finger 3	433.528	-0.376074	0.0897293	-4.1912	2.7748e-05	0.000626374	cKOvsCTRL
ENSMUSG00000029319	Coq2	71883	COQ2	27235	coenzyme Q2 homolog, prenyltransferase (yeast)	453.222	0.439306	0.104842	4.19017	2.78744e-05	0.000628242	cKOvsCTRL
ENSMUSG00000032374	Plod2	26432	PLOD2	5352	procollagen lysine, 2-oxoglutarate 5-dioxygenase 2	452.656	-0.330987	0.0790348	-4.18787	2.81587e-05	0.000633659	cKOvsCTRL
ENSMUSG00000056427	Slit3	20564	SLIT3	6586	slit homolog 3 (Drosophila)	138.588	0.60861	0.145352	4.18714	2.82496e-05	0.000634712	cKOvsCTRL
ENSMUSG00000021816	Ppp3cb	19056	PPP3CB	5532	protein phosphatase 3, catalytic subunit, beta isoform	3404.28	-0.233954	0.0558959	-4.18553	2.84498e-05	0.000638216	cKOvsCTRL
ENSMUSG00000040797	Iqsec3	243621	IQSEC3	440073	IQ motif and Sec7 domain 3	896.428	0.441336	0.105472	4.18439	2.85928e-05	0.000640426	cKOvsCTRL
ENSMUSG00000004591	Pkn2	109333	PKN2	5586	protein kinase N2	1356.04	-0.249495	0.0596351	-4.1837	2.868e-05	0.00064138	cKOvsCTRL
ENSMUSG00000040710	St8sia4	20452	ST8SIA4	7903	ST8 alpha-N-acetyl-neuraminide alpha-2,8-sialyltransferase 4	1337.8	-0.333433	0.079715	-4.18281	2.87923e-05	0.000642894	cKOvsCTRL
ENSMUSG00000027078	Ube2l6	56791	UBE2L6	9246	ubiquitin-conjugating enzyme E2L 6	138.226	-0.642865	0.153761	-4.18095	2.903e-05	0.000647198	cKOvsCTRL
ENSMUSG00000028221	Tmem55a	72519	TMEM55A	55529	transmembrane protein 55A	1017.93	-0.270907	0.0648528	-4.17726	2.95038e-05	0.000655731	cKOvsCTRL
ENSMUSG00000041180	Hectd2	226098	HECTD2	143279	HECT domain containing 2	417.246	-0.325498	0.0779161	-4.17755	2.94672e-05	0.000655731	cKOvsCTRL
ENSMUSG00000020610	Amz2	13929	AMZ2	51321	archaelysin family metallopeptidase 2	3294.93	0.149626	0.0358457	4.17417	2.99073e-05	0.000663675	cKOvsCTRL
ENSMUSG00000034245	Hdac11	232232	HDAC11	79885	histone deacetylase 11	1230.17	0.241942	0.0579974	4.17161	3.02454e-05	0.000670146	cKOvsCTRL
ENSMUSG00000059248	Sept9	53860	SEPT9	10801	septin 9	2182.49	-0.200334	0.048032	-4.17085	3.03464e-05	0.00067032	cKOvsCTRL
ENSMUSG00000090122	Kcne1l	66240	KCNE5	23630	potassium voltage-gated channel, Isk-related family, member 1-like, pseudogene	187.394	-0.495597	0.118817	-4.1711	3.03139e-05	0.00067032	cKOvsCTRL
ENSMUSG00000026761	Orc4	26428	ORC4	5000	origin recognition complex, subunit 4	1050.49	-0.270205	0.0648089	-4.16926	3.05597e-05	0.000673997	cKOvsCTRL
ENSMUSG00000036880	Acaa2	52538	ACAA2	10449	acetyl-Coenzyme A acyltransferase 2 (mitochondrial 3-oxoacyl-Coenzyme A thiolase)	373.083	-0.399845	0.0959949	-4.16528	3.10975e-05	0.000684812	cKOvsCTRL
ENSMUSG00000035246	Pcyt1b	236899	PCYT1B	9468	phosphate cytidylyltransferase 1, choline, beta isoform	1740.23	0.179817	0.0431836	4.164	3.12718e-05	0.000687597	cKOvsCTRL
ENSMUSG00000071266	Zfp946	74149	NA	NA	zinc finger protein 946	667.46	-0.347463	0.0834716	-4.16264	3.14583e-05	0.000690645	cKOvsCTRL
ENSMUSG00000020914	Top2a	21973	TOP2A	7153	topoisomerase (DNA) II alpha	3620.12	-0.349121	0.0839125	-4.16053	3.17504e-05	0.000694938	cKOvsCTRL
ENSMUSG00000043498	9330132A10Rik	NA	NA	NA	RIKEN cDNA 9330132A10 gene	170.455	-0.553103	0.132934	-4.16074	3.17222e-05	0.000694938	cKOvsCTRL
ENSMUSG00000001025	S100a6	20200	S100A6	6277	S100 calcium binding protein A6 (calcyclin)	34.9021	-1.00312	0.24138	-4.15577	3.242e-05	0.000708517	cKOvsCTRL
ENSMUSG00000062761	Zfp512	269639	ZNF512	84450	zinc finger protein 512	2372.09	0.149575	0.0360171	4.15289	3.28309e-05	0.000716409	cKOvsCTRL
ENSMUSG00000044408	Sptssa	104725	SPTSSA	171546	serine palmitoyltransferase, small subunit A	768.342	-0.293056	0.0705919	-4.15141	3.30428e-05	0.000719943	cKOvsCTRL
ENSMUSG00000039988	Ankrd13c	433667	ANKRD13C	81573	ankyrin repeat domain 13c	846.993	-0.265409	0.0640197	-4.14573	3.38731e-05	0.000736919	cKOvsCTRL
ENSMUSG00000030557	Mef2a	17258	MEF2A	4205	myocyte enhancer factor 2A	1511.9	-0.195498	0.0471646	-4.14501	3.39803e-05	0.000738136	cKOvsCTRL
ENSMUSG00000028560	Usp1	230484	USP1	7398	ubiquitin specific peptidase 1	854.164	-0.29219	0.070563	-4.14084	3.46033e-05	0.000748283	cKOvsCTRL
ENSMUSG00000029516	Cit	12704	CIT	11113	citron	494.529	-0.348676	0.0841906	-4.14151	3.45026e-05	0.000748283	cKOvsCTRL
ENSMUSG00000059493	Nhs	195727	NHS	4810	Nance-Horan syndrome (human)	308.039	-0.38929	0.0940103	-4.14093	3.45905e-05	0.000748283	cKOvsCTRL
ENSMUSG00000027584	Oprl1	18389	OPRL1	4987	opioid receptor-like 1	1959.87	0.264296	0.0638608	4.13863	3.49391e-05	0.000754413	cKOvsCTRL
ENSMUSG00000026384	Ptpn4	19258	PTPN4	5775	protein tyrosine phosphatase, non-receptor type 4	1618.37	-0.262211	0.0635025	-4.12915	3.64114e-05	0.000785026	cKOvsCTRL
ENSMUSG00000028552	Eps15	13858	EPS15	2060	epidermal growth factor receptor pathway substrate 15	2430.81	-0.195275	0.0473106	-4.12751	3.66717e-05	0.000789456	cKOvsCTRL
ENSMUSG00000022124	Fbxl3	50789	FBXL3	26224	F-box and leucine-rich repeat protein 3	1097.24	-0.187731	0.0455134	-4.12475	3.71139e-05	0.000797784	cKOvsCTRL
ENSMUSG00000035597	Prpf39	328110	PRPF39	55015	PRP39 pre-mRNA processing factor 39 homolog (yeast)	1441.86	-0.241281	0.0585412	-4.12155	3.76327e-05	0.000807729	cKOvsCTRL
ENSMUSG00000083992	Gm11478	NA	NA	NA	predicted gene 11478	34.4863	0.743934	0.180585	4.11957	3.79582e-05	0.000813502	cKOvsCTRL
ENSMUSG00000003617	Cp	12870	CP	1356	ceruloplasmin	433.107	-0.547785	0.133016	-4.1182	3.81849e-05	0.00081398	cKOvsCTRL
ENSMUSG00000055531	Cpsf6	432508	CPSF6	11052	cleavage and polyadenylation specific factor 6	6620.93	-0.262332	0.0636973	-4.11842	3.81475e-05	0.00081398	cKOvsCTRL
ENSMUSG00000020954	Strn3	94186	STRN3	29966	striatin, calmodulin binding protein 3	1683.48	-0.188379	0.0457446	-4.11807	3.82065e-05	0.00081398	cKOvsCTRL
ENSMUSG00000051098	Mblac2	72852	MBLAC2	153364	metallo-beta-lactamase domain containing 2	197.175	-0.44795	0.108776	-4.11809	3.82023e-05	0.00081398	cKOvsCTRL
ENSMUSG00000036036	Zfp57	22715	ZFP57	346171	zinc finger protein 57	5629.84	0.199095	0.0483573	4.11717	3.83546e-05	0.000815927	cKOvsCTRL
ENSMUSG00000042684	Npl	74091	NPL	80896	N-acetylneuraminate pyruvate lyase	143.756	-0.565609	0.137465	-4.11457	3.87905e-05	0.00082277	cKOvsCTRL
ENSMUSG00000050663	Trhde	237553	TRHDE	29953	TRH-degrading enzyme	174.648	-0.487725	0.118528	-4.11484	3.87448e-05	0.00082277	cKOvsCTRL
ENSMUSG00000020961	Ston2	108800	STON2	85439	stonin 2	168.481	0.484099	0.117694	4.11321	3.90195e-05	0.00082641	cKOvsCTRL
ENSMUSG00000027469	Tpx2	72119	TPX2	22974	TPX2, microtubule-associated protein homolog (Xenopus laevis)	1280.78	-0.352635	0.085807	-4.10963	3.96299e-05	0.000836877	cKOvsCTRL
ENSMUSG00000022454	Nell2	54003	NELL2	4753	NEL-like 2	3475.39	0.282695	0.0687836	4.10993	3.95787e-05	0.000836877	cKOvsCTRL
ENSMUSG00000060904	Arl1	104303	ARL1	400	ADP-ribosylation factor-like 1	771.168	-0.250391	0.0609348	-4.10916	3.97096e-05	0.000837331	cKOvsCTRL
ENSMUSG00000031352	Hccs	15159	HCCS	3052	holocytochrome c synthetase	478.64	-0.258422	0.0629624	-4.10439	4.05386e-05	0.000853563	cKOvsCTRL
ENSMUSG00000043719	Col6a6	245026	COL6A6	131873	collagen, type VI, alpha 6	43.4174	-0.925732	0.225609	-4.10326	4.07377e-05	0.000855253	cKOvsCTRL
ENSMUSG00000021838	Samd4	74480	SAMD4A	23034	sterile alpha motif domain containing 4	262.304	-0.445603	0.108597	-4.10327	4.07343e-05	0.000855253	cKOvsCTRL
ENSMUSG00000045092	S1pr1	13609	S1PR1	1901	sphingosine-1-phosphate receptor 1	306.5	-0.417255	0.101785	-4.09937	4.14279e-05	0.000868479	cKOvsCTRL
ENSMUSG00000027620	Rbm39	170791	RBM39	9584	RNA binding motif protein 39	6486.74	-0.15545	0.0379268	-4.09869	4.15497e-05	0.000869766	cKOvsCTRL
ENSMUSG00000066553	Gm6969	NA	NA	NA	predicted pseudogene 6969	195.994	0.460794	0.112451	4.09772	4.17234e-05	0.000872133	cKOvsCTRL
ENSMUSG00000054752	Fsd1l	319636	FSD1L	83856	fibronectin type III and SPRY domain containing 1-like	2184.66	-0.263006	0.0642232	-4.09518	4.21832e-05	0.000880467	cKOvsCTRL
ENSMUSG00000029814	Igf2bp3	140488	IGF2BP3	10643	insulin-like growth factor 2 mRNA binding protein 3	1473.1	-0.171999	0.0420209	-4.09319	4.2548e-05	0.000885584	cKOvsCTRL
ENSMUSG00000043099	Hic1	15248	HIC1	3090	hypermethylated in cancer 1	97.7393	-0.658462	0.160868	-4.09317	4.25513e-05	0.000885584	cKOvsCTRL
ENSMUSG00000097604	Gm17322	NA	NA	NA	predicted gene, 17322	57.2328	0.69945	0.17097	4.09108	4.29371e-05	0.000892323	cKOvsCTRL
ENSMUSG00000021012	Zc3h14	75553	ZC3H14	79882	zinc finger CCCH type containing 14	1919.34	-0.156466	0.0382567	-4.08989	4.31584e-05	0.000895631	cKOvsCTRL
ENSMUSG00000085882	2610507I01Rik	NA	NA	NA	RIKEN cDNA 2610507I01 gene	58.1016	-0.975894	0.238705	-4.08829	4.34569e-05	0.000900527	cKOvsCTRL
ENSMUSG00000050029	Rap2c	72065	RAP2C	57826	RAP2C, member of RAS oncogene family	1342.44	-0.242943	0.0594321	-4.08774	4.35604e-05	0.000901376	cKOvsCTRL
ENSMUSG00000027111	Itga6	16403	ITGA6	3655	integrin alpha 6	800.636	-0.339901	0.0832345	-4.08366	4.43315e-05	0.000916015	cKOvsCTRL
ENSMUSG00000042607	Asb4	65255	ASB4	51666	ankyrin repeat and SOCS box-containing 4	186.346	-0.61571	0.150812	-4.08262	4.453e-05	0.000918798	cKOvsCTRL
ENSMUSG00000028522	Mier1	71148	MIER1	57708	mesoderm induction early response 1 homolog (Xenopus laevis	1203.41	-0.242007	0.0593307	-4.07896	4.52382e-05	0.000930743	cKOvsCTRL
ENSMUSG00000062373	Tmem65	74868	TMEM65	157378	transmembrane protein 65	1278.07	-0.308766	0.0756947	-4.0791	4.52102e-05	0.000930743	cKOvsCTRL
ENSMUSG00000027828	Ssr3	67437	SSR3	6747	signal sequence receptor, gamma	4183.43	-0.165271	0.0405538	-4.07534	4.59469e-05	0.000943975	cKOvsCTRL
ENSMUSG00000029669	Tspan12	269831	TSPAN12	23554	tetraspanin 12	441.705	-0.34564	0.0849223	-4.07007	4.69986e-05	0.000964208	cKOvsCTRL
ENSMUSG00000021803	Cdhr1	170677	CDHR1	92211	cadherin-related family member 1	617.791	-0.912809	0.224371	-4.0683	4.73576e-05	0.000969913	cKOvsCTRL
ENSMUSG00000024789	Jak2	16452	JAK2	3717	Janus kinase 2	1511.24	-0.168135	0.0413307	-4.06803	4.74114e-05	0.000969913	cKOvsCTRL
ENSMUSG00000037188	Grhl3	230824	GRHL3	57822	grainyhead-like 3 (Drosophila)	20.5429	1.05084	0.258378	4.06706	4.76096e-05	0.000972587	cKOvsCTRL
ENSMUSG00000033208	S100b	20203	S100B	6285	S100 protein, beta polypeptide, neural	19.4133	-1.20681	0.296838	-4.06556	4.79173e-05	0.000977485	cKOvsCTRL
ENSMUSG00000054256	Msi1	17690	MSI1	4440	musashi RNA-binding protein 1	5055.36	0.209392	0.0515314	4.06339	4.83643e-05	0.000985209	cKOvsCTRL
ENSMUSG00000097316	Gm10516	NA	NA	NA	predicted gene 10516	94.5472	-0.58823	0.144793	-4.06256	4.85372e-05	0.000985941	cKOvsCTRL
ENSMUSG00000028955	Vamp3	22319	VAMP3	9341	vesicle-associated membrane protein 3	779.043	-0.27608	0.067953	-4.06281	4.84851e-05	0.000985941	cKOvsCTRL
ENSMUSG00000028527	Ak4	11639	AK4	205	adenylate kinase 4	255.981	-0.457979	0.112753	-4.0618	4.86953e-05	0.000987759	cKOvsCTRL
ENSMUSG00000106535	NA	NA	NA	NA	NA	71.1219	-0.692797	0.170656	-4.05961	4.91537e-05	0.000995657	cKOvsCTRL
ENSMUSG00000036790	Slitrk2	245450	SLITRK2	84631	SLIT and NTRK-like family, member 2	389.551	-0.323447	0.0796944	-4.05859	4.93693e-05	0.000998618	cKOvsCTRL
ENSMUSG00000030122	Ptms	69202	NA	NA	parathymosin	15292.8	0.280438	0.069123	4.05708	4.96891e-05	0.00100368	cKOvsCTRL
ENSMUSG00000031176	Dynlt3	67117	DYNLT3	6990	dynein light chain Tctex-type 3	269.2	-0.376127	0.0927263	-4.05632	4.9853e-05	0.00100558	cKOvsCTRL
ENSMUSG00000035873	Pawr	114774	PAWR	5074	PRKC, apoptosis, WT1, regulator	63.1225	-0.605503	0.149622	-4.04688	5.19042e-05	0.00104518	cKOvsCTRL
ENSMUSG00000036106	Prr5	109270	PRR5	55615	proline rich 5 (renal)	161.321	-0.40592	0.100311	-4.04663	5.19613e-05	0.00104518	cKOvsCTRL
ENSMUSG00000028180	Zranb2	53861	ZRANB2	9406	zinc finger, RAN-binding domain containing 2	3176.94	-0.172093	0.042579	-4.04173	5.30578e-05	0.00106574	cKOvsCTRL
ENSMUSG00000003031	Cdkn1b	12576	CDKN1B	1027	cyclin-dependent kinase inhibitor 1B	1459.42	-0.23953	0.0592973	-4.03948	5.35707e-05	0.00107455	cKOvsCTRL
ENSMUSG00000024109	Nrxn1	18189	NRXN1	9378	neurexin I	3009.2	-0.321231	0.0795826	-4.03644	5.42682e-05	0.00108702	cKOvsCTRL
ENSMUSG00000026159	Agfg1	15463	AGFG1	3267	ArfGAP with FG repeats 1	2242.98	-0.156411	0.0387538	-4.03603	5.43626e-05	0.0010874	cKOvsCTRL
ENSMUSG00000002908	Kcnn1	84036	KCNN1	3780	potassium intermediate/small conductance calcium-activated channel, subfamily N, member 1	1213.46	0.281495	0.0697779	4.03416	5.47982e-05	0.0010946	cKOvsCTRL
ENSMUSG00000021219	Rgs6	50779	RGS6	9628	regulator of G-protein signaling 6	334.289	0.616687	0.152909	4.03302	5.50636e-05	0.00109685	cKOvsCTRL
ENSMUSG00000091475	2810468N07Rik	NA	NA	NA	RIKEN cDNA 2810468N07 gene	23.8161	-0.96841	0.240115	-4.03311	5.50446e-05	0.00109685	cKOvsCTRL
ENSMUSG00000005087	Cd44	12505	CD44	960	CD44 antigen	131.806	-0.79438	0.197034	-4.03169	5.53778e-05	0.00110159	cKOvsCTRL
ENSMUSG00000020570	Sypl	19027	SYPL1	6856	synaptophysin-like protein	638.808	-0.288063	0.0714617	-4.03101	5.55367e-05	0.00110323	cKOvsCTRL
ENSMUSG00000006398	Cdc20	107995	CDC20	991	cell division cycle 20	577.687	-0.324698	0.080626	-4.02721	5.64428e-05	0.00111968	cKOvsCTRL
ENSMUSG00000026735	Ptf1a	19213	PTF1A	256297	pancreas specific transcription factor, 1a	59.8523	-0.688629	0.171046	-4.02598	5.67389e-05	0.00112401	cKOvsCTRL
ENSMUSG00000019647	Sema6a	20358	SEMA6A	57556	sema domain, transmembrane domain (TM), and cytoplasmic domain, (semaphorin) 6A	2426.4	-0.234247	0.0581888	-4.02564	5.68209e-05	0.00112409	cKOvsCTRL
ENSMUSG00000015766	Eps8	13860	EPS8	2059	epidermal growth factor receptor pathway substrate 8	156.686	-0.524868	0.130422	-4.0244	5.71211e-05	0.00112848	cKOvsCTRL
ENSMUSG00000036545	Adamts2	216725	ADAMTS2	9509	a disintegrin-like and metallopeptidase (reprolysin type) with thrombospondin type 1 motif, 2	458.436	0.450691	0.112221	4.01611	5.91659e-05	0.0011665	cKOvsCTRL
ENSMUSG00000040852	Plekhh2	213556	PLEKHH2	130271	pleckstrin homology domain containing, family H (with MyTH4 domain) member 2	221.748	-0.587282	0.146238	-4.01595	5.92079e-05	0.0011665	cKOvsCTRL
ENSMUSG00000021846	Peli2	93834	PELI2	57161	pellino 2	1066.69	0.207003	0.0515617	4.01467	5.95294e-05	0.00117123	cKOvsCTRL
ENSMUSG00000028487	Bnc2	242509	BNC2	54796	basonuclin 2	368.823	0.553362	0.137964	4.01091	6.04848e-05	0.00118841	cKOvsCTRL
ENSMUSG00000073424	Cyp4f15	106648	CYP4F8	11283	cytochrome P450, family 4, subfamily f, polypeptide 15	139.487	-0.822167	0.205146	-4.00771	6.13097e-05	0.00120297	cKOvsCTRL
ENSMUSG00000029472	Anapc5	59008	ANAPC5	51433	anaphase-promoting complex subunit 5	8789.4	0.105278	0.0262749	4.00678	6.15528e-05	0.0012061	cKOvsCTRL
ENSMUSG00000039062	Anpep	16790	ANPEP	290	alanyl (membrane) aminopeptidase	143.461	-0.506754	0.126578	-4.00349	6.24137e-05	0.00122131	cKOvsCTRL
ENSMUSG00000035683	Melk	17279	MELK	9833	maternal embryonic leucine zipper kinase	326.773	-0.412278	0.103055	-4.00055	6.31966e-05	0.0012329	cKOvsCTRL
ENSMUSG00000020422	Tns3	319939	TNS3	64759	tensin 3	648.21	-0.432398	0.108083	-4.00059	6.3184e-05	0.0012329	cKOvsCTRL
ENSMUSG00000044986	Tst	22117	TST	7263	thiosulfate sulfurtransferase, mitochondrial	96.4224	0.508649	0.127153	4.0003	6.32627e-05	0.0012329	cKOvsCTRL
ENSMUSG00000048960	Prex2	109294	PREX2	80243	phosphatidylinositol-3,4,5-trisphosphate-dependent Rac exchange factor 2	285.696	-0.536452	0.134125	-3.99963	6.34408e-05	0.00123374	cKOvsCTRL
ENSMUSG00000038990	Cables2	252966	CABLES2	81928	CDK5 and Abl enzyme substrate 2	862.164	0.198794	0.0497127	3.99886	6.36489e-05	0.00123374	cKOvsCTRL
ENSMUSG00000022687	Boc	117606	BOC	91653	biregional cell adhesion molecule-related/down-regulated by oncogenes (Cdon) binding protein	1955.59	-0.250301	0.0625898	-3.99906	6.35933e-05	0.00123374	cKOvsCTRL
ENSMUSG00000038347	Tcte2	21646	NA	NA	t-complex-associated testis expressed 2	208.31	-0.658115	0.164566	-3.99909	6.35861e-05	0.00123374	cKOvsCTRL
ENSMUSG00000031004	Mki67	17345	MKI67	4288	antigen identified by monoclonal antibody Ki 67	3457.1	-0.413031	0.103334	-3.99706	6.41339e-05	0.00124147	cKOvsCTRL
ENSMUSG00000021485	Mxd3	17121	MXD3	83463	Max dimerization protein 3	193.202	-0.379403	0.0949301	-3.99665	6.42448e-05	0.00124195	cKOvsCTRL
ENSMUSG00000022790	Igsf11	207683	IGSF11	152404	immunoglobulin superfamily, member 11	141.546	-0.571264	0.142988	-3.99519	6.4643e-05	0.00124797	cKOvsCTRL
ENSMUSG00000031262	Cenpi	102920	CENPI	2491	centromere protein I	219.245	-0.455392	0.114052	-3.99284	6.5286e-05	0.0012587	cKOvsCTRL
ENSMUSG00000002012	Pnck	93843	PNCK	139728	pregnancy upregulated non-ubiquitously expressed CaM kinase	817.877	0.240686	0.0603145	3.99052	6.59277e-05	0.00126937	cKOvsCTRL
ENSMUSG00000020737	Hn1	15374	HN1	51155	hematological and neurological expressed sequence 1	7754.13	0.176545	0.0442571	3.98908	6.63309e-05	0.00127543	cKOvsCTRL
ENSMUSG00000018196	Glrx2	69367	GLRX2	51022	glutaredoxin 2 (thioltransferase)	847.199	-0.238154	0.0597651	-3.98483	6.75285e-05	0.001295	cKOvsCTRL
ENSMUSG00000029153	Ociad2	433904	OCIAD2	132299	OCIA domain containing 2	148.08	0.462024	0.115942	3.98496	6.74913e-05	0.001295	cKOvsCTRL
ENSMUSG00000032253	Phip	83946	PHIP	55023	pleckstrin homology domain interacting protein	4187.51	-0.253486	0.063636	-3.98338	6.79428e-05	0.00130121	cKOvsCTRL
ENSMUSG00000048720	Tbc1d12	209478	TBC1D12	23232	TBC1D12: TBC1 domain family, member 12	496.798	-0.313311	0.0786834	-3.98192	6.83618e-05	0.0013075	cKOvsCTRL
ENSMUSG00000040339	Fam102b	329739	FAM102B	284611	family with sequence similarity 102, member B	1392.85	-0.248969	0.0625324	-3.98144	6.84979e-05	0.00130836	cKOvsCTRL
ENSMUSG00000095403	Gm21092	NA	NA	NA	predicted gene, 21092	210.763	-0.592452	0.148915	-3.97844	6.93676e-05	0.00132322	cKOvsCTRL
ENSMUSG00000030108	Slc6a13	14412	SLC6A13	6540	solute carrier family 6 (neurotransmitter transporter, GABA), member 13	136.802	-1.19562	0.300584	-3.97765	6.96002e-05	0.0013259	cKOvsCTRL
ENSMUSG00000023284	Zfp605	675812	ZNF605	100289635	zinc finger protein 605	476.751	-0.52966	0.133201	-3.97639	6.9968e-05	0.00133003	cKOvsCTRL
ENSMUSG00000003949	Hlf	217082	HLF	3131	hepatic leukemia factor	186.469	-0.450981	0.113423	-3.97609	7.00567e-05	0.00133003	cKOvsCTRL
ENSMUSG00000051378	Kif18b	70218	KIF18B	146909	kinesin family member 18B	299.758	-0.397982	0.100097	-3.97597	7.00942e-05	0.00133003	cKOvsCTRL
ENSMUSG00000038079	Tmem237	381259	TMEM237	65062	transmembrane protein 237	366.347	-0.332313	0.0835954	-3.97525	7.03057e-05	0.00133199	cKOvsCTRL
ENSMUSG00000036966	Spryd3	223918	SPRYD3	84926	SPRY domain containing 3	903.192	0.235174	0.0591635	3.97499	7.03824e-05	0.00133199	cKOvsCTRL
ENSMUSG00000021549	Rasa1	218397	RASA1	5921	RAS p21 protein activator 1	2061.13	-0.18649	0.046937	-3.97321	7.09117e-05	0.00134025	cKOvsCTRL
ENSMUSG00000024816	Frmd8	67457	FRMD8	83786	FERM domain containing 8	518.214	-0.239149	0.0602512	-3.9692	7.21144e-05	0.00136119	cKOvsCTRL
ENSMUSG00000012443	Kif11	16551	KIF11	3832	kinesin family member 11	854.256	-0.355154	0.0895303	-3.96686	7.28248e-05	0.0013728	cKOvsCTRL
ENSMUSG00000073609	D2hgdh	98314	D2HGDH	728294	D-2-hydroxyglutarate dehydrogenase	223.43	-0.448592	0.113209	-3.96252	7.4164e-05	0.00139077	cKOvsCTRL
ENSMUSG00000079083	Jrkl	77532	JRKL	8690	Jrk-like	303.059	-0.334398	0.08439	-3.96253	7.4161e-05	0.00139077	cKOvsCTRL
ENSMUSG00000020524	Gria1	14799	GRIA1	2890	glutamate receptor, ionotropic, AMPA1 (alpha 1)	699.939	0.366686	0.0925257	3.96307	7.39912e-05	0.00139077	cKOvsCTRL
ENSMUSG00000022033	Pbk	52033	PBK	55872	PDZ binding kinase	371.945	-0.386348	0.0974779	-3.96344	7.38771e-05	0.00139077	cKOvsCTRL
ENSMUSG00000026781	Acbd5	74159	ACBD5	91452	acyl-Coenzyme A binding domain containing 5	1095.29	-0.224173	0.0566007	-3.9606	7.47616e-05	0.00140015	cKOvsCTRL
ENSMUSG00000025937	Lactb2	212442	LACTB2	51110	lactamase, beta 2	177.337	-0.494244	0.124813	-3.95987	7.49912e-05	0.00140263	cKOvsCTRL
ENSMUSG00000026734	4921504E06Rik	70909	C10orf67	256815	RIKEN cDNA 4921504E06 gene	41.7181	-0.832201	0.210309	-3.95704	7.5883e-05	0.00141747	cKOvsCTRL
ENSMUSG00000033016	Nfatc1	18018	NFATC1	4772	nuclear factor of activated T cells, cytoplasmic, calcineurin dependent 1	63.1263	-0.685559	0.173285	-3.95625	7.61343e-05	0.00142032	cKOvsCTRL
ENSMUSG00000040896	Kcnd3	56543	KCND3	3752	potassium voltage-gated channel, Shal-related family, member 3	1571.74	0.196899	0.049783	3.95514	7.64905e-05	0.00142512	cKOvsCTRL
ENSMUSG00000068735	Trp53i11	277414	TP53I11	9537	transformation related protein 53 inducible protein 11	7085.42	0.221626	0.0560771	3.95217	7.74457e-05	0.00144105	cKOvsCTRL
ENSMUSG00000026872	Zeb2	24136	ZEB2	9839	zinc finger E-box binding homeobox 2	3409.12	-0.256748	0.0650029	-3.9498	7.82166e-05	0.00145352	cKOvsCTRL
ENSMUSG00000020272	Stk10	20868	STK10	6793	serine/threonine kinase 10	318.055	-0.413107	0.104658	-3.94722	7.90654e-05	0.0014674	cKOvsCTRL
ENSMUSG00000062098	Btbd3	228662	BTBD3	22903	BTB (POZ) domain containing 3	1405.04	-0.364203	0.0923013	-3.9458	7.95334e-05	0.00147418	cKOvsCTRL
ENSMUSG00000042680	Garem	381126	GAREM	64762	GRB2 associated, regulator of MAPK1	318.177	-0.360967	0.0914955	-3.94519	7.97382e-05	0.00147608	cKOvsCTRL
ENSMUSG00000037720	Tmem33	67878	TMEM33	55161	transmembrane protein 33	2161.6	-0.197277	0.0500157	-3.9443	8.00319e-05	0.00147961	cKOvsCTRL
ENSMUSG00000041408	Wapal	218914	WAPAL	23063	wings apart-like homolog (Drosophila)	1791.5	-0.167549	0.0424823	-3.94397	8.01433e-05	0.00147977	cKOvsCTRL
ENSMUSG00000094483	Purb	19291	PURB	5814	purine rich element binding protein B	1624.78	-0.244031	0.0618997	-3.94237	8.06806e-05	0.00148779	cKOvsCTRL
ENSMUSG00000031310	Zmym3	56364	ZMYM3	9203	zinc finger, MYM-type 3	3493.66	0.141904	0.0360078	3.94092	8.11711e-05	0.00149492	cKOvsCTRL
ENSMUSG00000020897	Aurkb	20877	AURKB	9212	aurora kinase B	447.504	-0.295492	0.0750033	-3.93972	8.1576e-05	0.00150046	cKOvsCTRL
ENSMUSG00000026502	Desi2	78825	DESI2	51029	desumoylating isopeptidase 2	715.464	-0.279527	0.0710251	-3.93561	8.29866e-05	0.00152445	cKOvsCTRL
ENSMUSG00000058013	Sept11	52398	SEPT11	55752	septin 11	5953.07	-0.205447	0.0522203	-3.93423	8.34641e-05	0.00153127	cKOvsCTRL
ENSMUSG00000022136	Dnajc3	100037258	DNAJC3	5611	DnaJ (Hsp40) homolog, subfamily C, member 3	778.301	-0.230865	0.0586911	-3.93356	8.36974e-05	0.0015336	cKOvsCTRL
ENSMUSG00000049295	Zfp219	69890	ZNF219	51222	zinc finger protein 219	1765.09	-0.320231	0.0814956	-3.92942	8.51511e-05	0.00155825	cKOvsCTRL
ENSMUSG00000018143	Mafk	17135	MAFK	7975	v-maf musculoaponeurotic fibrosarcoma oncogene family, protein K (avian)	253.807	-0.31331	0.0797872	-3.92682	8.60754e-05	0.00157299	cKOvsCTRL
ENSMUSG00000053347	Zfp943	74670	NA	NA	zinc finger prtoein 943	352.881	-0.358687	0.0913492	-3.92655	8.61747e-05	0.00157299	cKOvsCTRL
ENSMUSG00000031367	Ap1s2	108012	NA	NA	adaptor-related protein complex 1, sigma 2 subunit	725.966	-0.353148	0.0899511	-3.926	8.63711e-05	0.00157458	cKOvsCTRL
ENSMUSG00000042258	Isl1	16392	ISL1	3670	ISL1 transcription factor, LIM/homeodomain	92.5446	-0.796549	0.203017	-3.92355	8.72522e-05	0.00158863	cKOvsCTRL
ENSMUSG00000020668	Kif3c	16570	KIF3C	3797	kinesin family member 3C	4665.4	0.173225	0.0442066	3.91853	8.90924e-05	0.00162009	cKOvsCTRL
ENSMUSG00000050565	Tor1aip2	240832	TOR1AIP2	163590	torsin A interacting protein 2	1399.86	-0.22626	0.0577499	-3.91792	8.93151e-05	0.00162209	cKOvsCTRL
ENSMUSG00000032228	Tcf12	21406	TCF12	6938	transcription factor 12	6543.82	-0.179108	0.0457433	-3.91549	9.02208e-05	0.00163647	cKOvsCTRL
ENSMUSG00000048327	Ckap2l	70466	CKAP2L	150468	cytoskeleton associated protein 2-like	592.146	-0.344524	0.0880368	-3.91341	9.10003e-05	0.00164854	cKOvsCTRL
ENSMUSG00000024087	Cyp1b1	13078	CYP1B1	1545	cytochrome P450, family 1, subfamily b, polypeptide 1	289.672	-0.935635	0.239123	-3.91278	9.12409e-05	0.00165082	cKOvsCTRL
ENSMUSG00000039286	Fndc3b	72007	FNDC3B	64778	fibronectin type III domain containing 3B	460.503	-0.263957	0.0675089	-3.90996	9.23131e-05	0.00166812	cKOvsCTRL
ENSMUSG00000072623	Zfp9	22750	ZNF25	219749	zinc finger protein 9	648.405	0.211808	0.0542262	3.90601	9.38325e-05	0.00169345	cKOvsCTRL
ENSMUSG00000026605	Cenpf	108000	CENPF	1063	centromere protein F	1765.14	-0.397981	0.101942	-3.90398	9.46252e-05	0.00170562	cKOvsCTRL
ENSMUSG00000035551	Igfbpl1	75426	IGFBPL1	347252	insulin-like growth factor binding protein-like 1	7270.77	0.283343	0.0726318	3.90109	9.57602e-05	0.00172197	cKOvsCTRL
ENSMUSG00000020794	Ube2g1	67128	UBE2G1	7326	ubiquitin-conjugating enzyme E2G 1	1972.67	-0.243657	0.0624595	-3.90103	9.57827e-05	0.00172197	cKOvsCTRL
ENSMUSG00000054728	Phactr1	218194	PHACTR1	221692	phosphatase and actin regulator 1	2221.86	0.272811	0.0699379	3.90076	9.58907e-05	0.00172197	cKOvsCTRL
ENSMUSG00000100183	Gm28512	NA	NA	NA	predicted gene 28512	121.491	0.646264	0.165716	3.89984	9.62579e-05	0.00172641	cKOvsCTRL
ENSMUSG00000019437	Tlcd1	68385	TLCD1	116238	TLC domain containing 1	94.5142	-0.591239	0.151632	-3.89916	9.65256e-05	0.00172906	cKOvsCTRL
ENSMUSG00000022403	St13	70356	ST13	6767	suppression of tumorigenicity 13	3772.87	-0.155926	0.0399976	-3.89839	9.68332e-05	0.00173241	cKOvsCTRL
ENSMUSG00000025060	Slk	20874	SLK	9748	STE20-like kinase	1554.71	-0.194081	0.0498196	-3.89568	9.79229e-05	0.00174973	cKOvsCTRL
ENSMUSG00000002297	Dbf4	27214	DBF4	10926	DBF4 homolog (S. cerevisiae)	657.101	-0.251238	0.0644975	-3.89531	9.80724e-05	0.00175023	cKOvsCTRL
ENSMUSG00000095139	Pou3f2	18992	POU3F2	5454	POU domain, class 3, transcription factor 2	2696.06	-0.250501	0.0643244	-3.89433	9.84705e-05	0.00175516	cKOvsCTRL
ENSMUSG00000074513	Arfip1	99889	ARFIP1	27236	ADP-ribosylation factor interacting protein 1	62.514	-0.58655	0.150644	-3.89362	9.876e-05	0.00175815	cKOvsCTRL
ENSMUSG00000016346	Kcnq2	16536	KCNQ2	3785	potassium voltage-gated channel, subfamily Q, member 2	6229.46	0.274837	0.0706178	3.89189	9.94648e-05	0.00176804	cKOvsCTRL
ENSMUSG00000051451	Crebzf	233490	CREBZF	58487	CREB/ATF bZIP transcription factor	1365.02	-0.300827	0.0773004	-3.89166	9.95614e-05	0.00176804	cKOvsCTRL
ENSMUSG00000063524	Eno1	13806	ENO1	2023	enolase 1, alpha non-neuron	2388.23	-0.26024	0.0669678	-3.88604	0.000101891	0.00180719	cKOvsCTRL
ENSMUSG00000027971	Ndst4	64580	NDST4	64579	N-deacetylase/N-sulfotransferase (heparin glucosaminyl) 4	224.639	-0.721708	0.185785	-3.88464	0.00010248	0.0018154	cKOvsCTRL
ENSMUSG00000071265	1700086L19Rik	NA	NA	NA	RIKEN cDNA 1700086L19 gene	73.6792	-0.595751	0.153376	-3.88425	0.000102647	0.00181611	cKOvsCTRL
ENSMUSG00000097589	Dleu2	NA	NA	NA	deleted in lymphocytic leukemia, 2	221.295	-0.432198	0.111338	-3.88187	0.000103657	0.00183173	cKOvsCTRL
ENSMUSG00000054814	Usp46	69727	USP46	64854	ubiquitin specific peptidase 46	1306.18	-0.271653	0.0700029	-3.8806	0.000104199	0.00183907	cKOvsCTRL
ENSMUSG00000087687	Pet100	100503890	PET100	100131801	PET100 homolog (S. cerevisiae)	243.98	0.309254	0.0796998	3.88023	0.000104356	0.00183957	cKOvsCTRL
ENSMUSG00000032754	Slc8b1	170756	SLC8B1	80024	solute carrier family 8 (sodium/lithium/calcium exchanger), member B1	86.7607	-0.534846	0.137997	-3.87578	0.000106284	0.00187127	cKOvsCTRL
ENSMUSG00000021360	Gcnt2	14538	GCNT2	2651	glucosaminyl (N-acetyl) transferase 2, I-branching enzyme	709.612	0.440747	0.113782	3.87361	0.000107234	0.00188569	cKOvsCTRL
ENSMUSG00000038256	Bcl9	77578	BCL9	607	B cell CLL/lymphoma 9	4819.53	0.162491	0.041958	3.8727	0.000107635	0.00189043	cKOvsCTRL
ENSMUSG00000031075	Ano1	101772	ANO1	55107	anoctamin 1, calcium activated chloride channel	191.16	-0.674318	0.174241	-3.87003	0.00010882	0.00190892	cKOvsCTRL
ENSMUSG00000026341	Actr3	74117	ACTR3	10096	ARP3 actin-related protein 3	2643.63	-0.182954	0.0472928	-3.86853	0.000109491	0.00191371	cKOvsCTRL
ENSMUSG00000053012	Krcc1	57896	KRCC1	51315	lysine-rich coiled-coil 1	268.434	-0.337839	0.0873282	-3.86861	0.000109455	0.00191371	cKOvsCTRL
ENSMUSG00000046949	Nqo2	18105	NQO2	4835	NAD(P)H dehydrogenase, quinone 2	149.437	-0.397449	0.102737	-3.86863	0.00010945	0.00191371	cKOvsCTRL
ENSMUSG00000026039	Sgol2a	68549	SGOL2	151246	shugoshin-like 2a (S. pombe)	269.886	-0.420773	0.108793	-3.86765	0.000109889	0.00191601	cKOvsCTRL
ENSMUSG00000027070	Lrp2	14725	LRP2	4036	low density lipoprotein receptor-related protein 2	804.87	-0.476561	0.12321	-3.86786	0.000109794	0.00191601	cKOvsCTRL
ENSMUSG00000033102	Cdc14b	218294	CDC14B	8555	CDC14 cell division cycle 14B	264.939	-0.347738	0.0899249	-3.86699	0.000110189	0.00191891	cKOvsCTRL
ENSMUSG00000032377	Plscr4	235527	PLSCR4	57088	phospholipid scramblase 4	28.6527	-0.831101	0.21497	-3.86613	0.000110577	0.00192334	cKOvsCTRL
ENSMUSG00000036752	Tubb4b	227613	TUBB4B	10383	tubulin, beta 4B class IVB	1637.69	-0.185286	0.0479321	-3.86558	0.000110824	0.00192532	cKOvsCTRL
ENSMUSG00000022500	Litaf	56722	LITAF	9516	LPS-induced TN factor	300.519	-0.34269	0.08867	-3.86478	0.000111191	0.00192936	cKOvsCTRL
ENSMUSG00000044150	A830080D01Rik	382252	CXorf23	256643	RIKEN cDNA A830080D01 gene	601.367	-0.295528	0.0764786	-3.86419	0.00011146	0.0019317	cKOvsCTRL
ENSMUSG00000021745	Ptprg	19270	PTPRG	5793	protein tyrosine phosphatase, receptor type, G	2970.85	-0.204233	0.0528633	-3.86342	0.000111811	0.00193547	cKOvsCTRL
ENSMUSG00000051048	P4ha3	320452	P4HA3	283208	procollagen-proline, 2-oxoglutarate 4-dioxygenase (proline 4-hydroxylase), alpha polypeptide III	145.613	-0.524014	0.135726	-3.86083	0.000113002	0.00195373	cKOvsCTRL
ENSMUSG00000034958	Atcay	16467	ATCAY	85300	ataxia, cerebellar, Cayman type homolog (human)	4029.16	0.193593	0.0501551	3.85988	0.000113442	0.00195899	cKOvsCTRL
ENSMUSG00000037138	Aff3	16764	AFF3	3899	AF4/FMR2 family, member 3	3228.78	0.236384	0.061253	3.85915	0.000113783	0.00196252	cKOvsCTRL
ENSMUSG00000020811	Wscd1	216881	WSCD1	23302	WSC domain containing 1	1147.05	-0.26628	0.0690164	-3.85821	0.00011422	0.00196534	cKOvsCTRL
ENSMUSG00000025742	Prps2	110639	PRPS2	5634	phosphoribosyl pyrophosphate synthetase 2	368.993	-0.517979	0.134253	-3.85825	0.000114204	0.00196534	cKOvsCTRL
ENSMUSG00000039678	Tbc1d13	70296	TBC1D13	54662	TBC1 domain family, member 13	1884.93	0.163378	0.0423686	3.8561	0.000115212	0.00198006	cKOvsCTRL
ENSMUSG00000025451	Paip1	218693	PAIP1	10605	polyadenylate binding protein-interacting protein 1	1912.17	-0.222736	0.0577669	-3.85577	0.000115367	0.00198035	cKOvsCTRL
ENSMUSG00000070923	Klhl9	242521	KLHL9	55958	kelch-like 9	2366.13	-0.245378	0.0636663	-3.85413	0.000116143	0.00199129	cKOvsCTRL
ENSMUSG00000042901	Aida	108909	AIDA	64853	axin interactor, dorsalization associated	1066.31	-0.18508	0.0480421	-3.85246	0.000116938	0.00200255	cKOvsCTRL
ENSMUSG00000028393	Alad	17025	ALAD	210	aminolevulinate, delta-, dehydratase	786.773	0.304573	0.0790894	3.851	0.000117638	0.00200989	cKOvsCTRL
ENSMUSG00000048251	Bcl11b	58208	BCL11B	64919	B cell leukemia/lymphoma 11B	1021.56	-0.387541	0.100636	-3.85092	0.000117675	0.00200989	cKOvsCTRL
ENSMUSG00000019359	Gdpd2	71584	GDPD2	54857	glycerophosphodiester phosphodiesterase domain containing 2	396.244	-0.432042	0.112199	-3.85069	0.000117786	0.00200989	cKOvsCTRL
ENSMUSG00000031557	Plekha2	83436	PLEKHA2	59339	pleckstrin homology domain-containing, family A (phosphoinositide binding specific) member 2	119.099	-0.745735	0.193735	-3.84926	0.000118476	0.0020169	cKOvsCTRL
ENSMUSG00000039294	BC017643	217370	C17orf62	79415	cDNA sequence BC017643	926.98	0.178255	0.0463084	3.84931	0.000118453	0.0020169	cKOvsCTRL
ENSMUSG00000032293	Ireb2	64602	IREB2	3658	iron responsive element binding protein 2	4716.85	-0.156454	0.0406888	-3.84514	0.000120482	0.00204722	cKOvsCTRL
ENSMUSG00000052298	Cdc42se2	72729	CDC42SE2	56990	CDC42 small effector 2	3488.78	0.151619	0.0394327	3.84502	0.000120542	0.00204722	cKOvsCTRL
ENSMUSG00000026312	Cdh7	241201	CDH7	1005	cadherin 7, type 2	245.116	-0.536496	0.139556	-3.84431	0.000120892	0.00205075	cKOvsCTRL
ENSMUSG00000064367	mt-Nd5	17721	MT-ND5	4540	mitochondrially encoded NADH dehydrogenase 5	25701.1	-0.329258	0.0856701	-3.84333	0.000121376	0.00205655	cKOvsCTRL
ENSMUSG00000002459	Rgs20	58175	RGS20	8601	regulator of G-protein signaling 20	184.811	-0.437698	0.113918	-3.84221	0.000121933	0.00206354	cKOvsCTRL
ENSMUSG00000025809	Itgb1	16412	ITGB1	3688	integrin beta 1 (fibronectin receptor beta)	2905.97	-0.218258	0.0568833	-3.83694	0.000124577	0.00210582	cKOvsCTRL
ENSMUSG00000045515	Pou3f3	18993	POU3F3	5455	POU domain, class 3, transcription factor 3	2826.9	-0.294109	0.0766997	-3.83456	0.000125791	0.00212135	cKOvsCTRL
ENSMUSG00000073676	Hspe1	15528	HSPE1	3336	heat shock protein 1 (chaperonin 10)	443.997	-0.360007	0.0938808	-3.83472	0.000125705	0.00212135	cKOvsCTRL
ENSMUSG00000027951	Adar	56417	ADAR	103	adenosine deaminase, RNA-specific	2530.26	0.149632	0.0390441	3.8324	0.0001269	0.00213654	cKOvsCTRL
ENSMUSG00000029185	Fam114a1	68303	FAM114A1	92689	family with sequence similarity 114, member A1	202.574	-0.35754	0.0932983	-3.83223	0.000126988	0.00213654	cKOvsCTRL
ENSMUSG00000029304	Spp1	20750	SPP1	6696	secreted phosphoprotein 1	69.3073	0.977794	0.255196	3.83153	0.000127348	0.0021401	cKOvsCTRL
ENSMUSG00000022912	Pros1	19128	PROS1	5627	protein S (alpha)	233.624	-0.414708	0.108248	-3.8311	0.000127572	0.00214137	cKOvsCTRL
ENSMUSG00000018648	Dusp14	56405	DUSP14	11072	dual specificity phosphatase 14	95.6693	0.517602	0.135262	3.82665	0.0001299	0.0021779	cKOvsCTRL
ENSMUSG00000075266	Cenpw	66311	CENPW	387103	centromere protein W	79.0708	-0.524846	0.137206	-3.82525	0.000130638	0.00218384	cKOvsCTRL
ENSMUSG00000060935	Tmem263	103266	TMEM263	90488	transmembrane protein 263	756.967	-0.339603	0.0887748	-3.82545	0.000130536	0.00218384	cKOvsCTRL
ENSMUSG00000031290	Lrch2	210297	LRCH2	57631	leucine-rich repeats and calponin homology (CH) domain containing 2	1525.69	-0.262608	0.0686535	-3.82512	0.000130709	0.00218384	cKOvsCTRL
ENSMUSG00000030770	Parva	57342	PARVA	55742	parvin, alpha	1108.04	-0.245762	0.0642994	-3.82216	0.000132288	0.00220766	cKOvsCTRL
ENSMUSG00000028551	Cdkn2c	12580	CDKN2C	1031	cyclin-dependent kinase inhibitor 2C (p18, inhibits CDK4)	93.4694	-0.496079	0.129813	-3.82148	0.000132653	0.00221118	cKOvsCTRL
ENSMUSG00000037353	Letmd1	68614	LETMD1	25875	LETM1 domain containing 1	916.231	0.186477	0.0488245	3.81934	0.000133811	0.00222792	cKOvsCTRL
ENSMUSG00000030411	Nova2	384569	NOVA2	4858	neuro-oncological ventral antigen 2	5099.24	0.201717	0.0528446	3.81717	0.000134991	0.00224497	cKOvsCTRL
ENSMUSG00000038390	Gpr162	14788	GPR162	27239	G protein-coupled receptor 162	1482.3	0.248145	0.0650648	3.81381	0.00013684	0.00226937	cKOvsCTRL
ENSMUSG00000001482	Def8	23854	DEF8	54849	differentially expressed in FDCP 8	1227.73	0.158573	0.0415767	3.81398	0.000136748	0.00226937	cKOvsCTRL
ENSMUSG00000040997	Abhd4	105501	ABHD4	63874	abhydrolase domain containing 4	793.913	-0.223576	0.0586252	-3.81365	0.000136931	0.00226937	cKOvsCTRL
ENSMUSG00000019846	Lama4	16775	LAMA4	3910	laminin, alpha 4	866.803	-0.289109	0.0758234	-3.81293	0.000137328	0.00227333	cKOvsCTRL
ENSMUSG00000029571	Tmem106b	71900	TMEM106B	54664	transmembrane protein 106B	1233.21	-0.206305	0.0541305	-3.81126	0.000138261	0.00228614	cKOvsCTRL
ENSMUSG00000022762	Ncam2	17968	NCAM2	4685	neural cell adhesion molecule 2	304.111	-0.443119	0.116319	-3.8095	0.000139249	0.00229985	cKOvsCTRL
ENSMUSG00000020704	Asic2	11418	ASIC2	40	acid-sensing (proton-gated) ion channel 2	408.132	0.414018	0.108806	3.8051	0.000141745	0.00233838	cKOvsCTRL
ENSMUSG00000030256	Bhlhe41	79362	BHLHE41	79365	basic helix-loop-helix family, member e41	60.3459	-0.697544	0.183366	-3.8041	0.000142321	0.00234521	cKOvsCTRL
ENSMUSG00000038422	Hdhd3	72748	HDHD3	81932	haloacid dehalogenase-like hydrolase domain containing 3	155.092	0.439454	0.115573	3.80238	0.000143312	0.00235883	cKOvsCTRL
ENSMUSG00000014846	Tppp3	67971	TPPP3	51673	tubulin polymerization-promoting protein family member 3	865.026	-0.302909	0.0797397	-3.79873	0.000145441	0.00239114	cKOvsCTRL
ENSMUSG00000074800	Gm4149	NA	NA	NA	predicted pseudogene 4149	21.2509	1.01895	0.268416	3.79614	0.000146969	0.00241351	cKOvsCTRL
ENSMUSG00000027342	Pcna	18538	PCNA	5111	proliferating cell nuclear antigen	1034.7	-0.260827	0.0687304	-3.79492	0.000147688	0.00242256	cKOvsCTRL
ENSMUSG00000038014	Fam120a	218236	FAM120A	23196	family with sequence similarity 120, member A	2728.63	-0.202189	0.0532942	-3.79383	0.000148338	0.00243046	cKOvsCTRL
ENSMUSG00000030208	Emp1	13730	EMP1	2012	epithelial membrane protein 1	633.38	-0.665778	0.175621	-3.79099	0.000150047	0.00245566	cKOvsCTRL
ENSMUSG00000014956	Ppp1cb	19046	PPP1CB	5500	protein phosphatase 1, catalytic subunit, beta isoform	4858.81	-0.214181	0.0565426	-3.78796	0.000151891	0.00248302	cKOvsCTRL
ENSMUSG00000000142	Axin2	12006	AXIN2	8313	axin2	1962.02	0.24718	0.0652958	3.78555	0.000153371	0.00250437	cKOvsCTRL
ENSMUSG00000005220	Corin	53419	CORIN	10699	corin	29.3867	-1.04685	0.276621	-3.78444	0.000154057	0.00250988	cKOvsCTRL
ENSMUSG00000031333	Abcb7	11306	ABCB7	22	ATP-binding cassette, sub-family B (MDR/TAP), member 7	873.546	-0.20806	0.0549757	-3.78457	0.000153974	0.00250988	cKOvsCTRL
ENSMUSG00000098090	2700099C18Rik	NA	NA	NA	RIKEN cDNA 2700099C18 gene	124.046	-0.489801	0.129444	-3.78389	0.000154399	0.0025126	cKOvsCTRL
ENSMUSG00000032076	Cadm1	54725	CADM1	23705	cell adhesion molecule 1	4689.43	0.191571	0.0506494	3.7823	0.000155384	0.00252578	cKOvsCTRL
ENSMUSG00000038736	Nudcd1	67429	NUDCD1	84955	NudC domain containing 1	435.488	-0.27634	0.0731366	-3.77841	0.000157834	0.00256271	cKOvsCTRL
ENSMUSG00000044461	Shisa2	219134	SHISA2	387914	shisa family member 2	97.6043	0.566484	0.149992	3.77676	0.000158883	0.00257684	cKOvsCTRL
ENSMUSG00000003657	Calb2	12308	CALB2	794	calbindin 2	571.24	-0.663808	0.175974	-3.7722	0.000161815	0.00262144	cKOvsCTRL
ENSMUSG00000032492	Pth1r	19228	PTH1R	5745	parathyroid hormone 1 receptor	299.324	-0.319094	0.0846053	-3.77156	0.00016223	0.0026252	cKOvsCTRL
ENSMUSG00000025979	Mob4	19070	MOB4	25843	MOB family member 4, phocein	1458.16	-0.23409	0.062072	-3.77127	0.000162417	0.00262528	cKOvsCTRL
ENSMUSG00000053110	Yap1	22601	YAP1	10413	yes-associated protein 1	1394.56	-0.230878	0.061225	-3.77098	0.000162607	0.00262541	cKOvsCTRL
ENSMUSG00000026176	Ctdsp1	227292	CTDSP1	58190	CTD (carboxy-terminal domain, RNA polymerase II, polypeptide A) small phosphatase 1	569.897	-0.247158	0.065565	-3.76966	0.000163467	0.00263635	cKOvsCTRL
ENSMUSG00000039187	Fanci	208836	FANCI	55215	Fanconi anemia, complementation group I	198.221	-0.435116	0.115459	-3.76856	0.000164191	0.00264443	cKOvsCTRL
ENSMUSG00000022101	Fgf17	14171	FGF17	8822	fibroblast growth factor 17	57.2678	-1.26155	0.334775	-3.76834	0.000164336	0.00264443	cKOvsCTRL
ENSMUSG00000020297	Nsg2	18197	NA	51617	neuron specific gene family member 2	14679.7	0.243284	0.0645803	3.76716	0.000165117	0.00265403	cKOvsCTRL
ENSMUSG00000021238	Aldh6a1	104776	ALDH6A1	4329	aldehyde dehydrogenase family 6, subfamily A1	428.715	-0.318986	0.0847058	-3.76581	0.000166012	0.00266544	cKOvsCTRL
ENSMUSG00000097636	5830416P10Rik	NA	NA	NA	RIKEN cDNA 5830416P10 gene	21.603	-1.01532	0.269637	-3.76551	0.000166208	0.00266562	cKOvsCTRL
ENSMUSG00000000948	Gm38393	NA	SNURF	NA	predicted gene, 38393	471.194	-0.49504	0.131483	-3.76506	0.00016651	0.0026675	cKOvsCTRL
ENSMUSG00000045589	Frrs1l	230235	FRRS1L	23732	ferric-chelate reductase 1 like	825.586	-0.282497	0.0750479	-3.76422	0.000167072	0.00267056	cKOvsCTRL
ENSMUSG00000047419	Cmya5	76469	CMYA5	202333	cardiomyopathy associated 5	50.5983	-0.781707	0.207655	-3.76444	0.00016692	0.00267056	cKOvsCTRL
ENSMUSG00000022865	Cxadr	13052	NA	NA	coxsackie virus and adenovirus receptor	6645.01	-0.143892	0.0382401	-3.76285	0.000167986	0.00268219	cKOvsCTRL
ENSMUSG00000059588	Calcrl	54598	CALCRL	10203	calcitonin receptor-like	155.787	-0.602918	0.160377	-3.75937	0.000170342	0.00271679	cKOvsCTRL
ENSMUSG00000043881	Kbtbd7	211255	KBTBD7	84078	kelch repeat and BTB (POZ) domain containing 7	770.703	-0.300897	0.0800545	-3.75865	0.000170832	0.0027216	cKOvsCTRL
ENSMUSG00000040760	Appl1	72993	APPL1	26060	adaptor protein, phosphotyrosine interaction, PH domain and leucine zipper containing 1	2122.44	-0.140153	0.0373095	-3.75651	0.000172301	0.00274196	cKOvsCTRL
ENSMUSG00000042742	B630005N14Rik	101148	C7orf60	154743	RIKEN cDNA B630005N14 gene	658.043	-0.322798	0.0859419	-3.756	0.000172649	0.00274447	cKOvsCTRL
ENSMUSG00000034758	Tle6	114606	TLE6	79816	transducin-like enhancer of split 6, homolog of Drosophila E(spl)	25.6602	-0.987184	0.263009	-3.75343	0.000174431	0.00276975	cKOvsCTRL
ENSMUSG00000083327	Vcp-rs	NA	NA	NA	valosin containing protein, related sequence	1174.74	0.40083	0.106855	3.75118	0.000176007	0.00279169	cKOvsCTRL
ENSMUSG00000029712	Actl6b	83766	ACTL6B	51412	actin-like 6B	2607.74	0.226234	0.0603847	3.74654	0.000179292	0.00284067	cKOvsCTRL
ENSMUSG00000007815	Rhoa	11848	NA	NA	ras homolog gene family, member A	2120.38	-0.177047	0.047269	-3.74553	0.000180013	0.00284895	cKOvsCTRL
ENSMUSG00000067724	Gbx1	231044	GBX1	2636	gastrulation brain homeobox 1	56.0906	0.917118	0.24499	3.74349	0.00018148	0.00286586	cKOvsCTRL
ENSMUSG00000051790	Nlgn2	216856	NLGN2	57555	neuroligin 2	6436.82	0.164625	0.0439763	3.7435	0.000181475	0.00286586	cKOvsCTRL
ENSMUSG00000057329	Bcl2	12043	BCL2	596	B cell leukemia/lymphoma 2	840.09	-0.284978	0.0761592	-3.74188	0.000182649	0.00288118	cKOvsCTRL
ENSMUSG00000027162	Lin7c	22343	LIN7C	55327	lin-7 homolog C (C. elegans)	3929.96	-0.208174	0.0556692	-3.73948	0.000184403	0.00290566	cKOvsCTRL
ENSMUSG00000001517	Foxm1	14235	FOXM1	2305	forkhead box M1	878.655	-0.349687	0.0935489	-3.73801	0.000185482	0.00291946	cKOvsCTRL
ENSMUSG00000093674	Rpl41	67945	NA	NA	ribosomal protein L41	3684.84	0.165938	0.0444015	3.73721	0.000186077	0.00292563	cKOvsCTRL
ENSMUSG00000029570	Lfng	16848	LFNG	3955	LFNG O-fucosylpeptide 3-beta-N-acetylglucosaminyltransferase	563.557	-0.242885	0.0650006	-3.73666	0.000186479	0.00292876	cKOvsCTRL
ENSMUSG00000049916	2610318N02Rik	70458	NA	NA	RIKEN cDNA 2610318N02 gene	121.669	-0.482796	0.129326	-3.73317	0.000189082	0.0029664	cKOvsCTRL
ENSMUSG00000025544	Tm9sf2	68059	TM9SF2	9375	transmembrane 9 superfamily member 2	1495.89	-0.183782	0.0492645	-3.73052	0.000191084	0.00299455	cKOvsCTRL
ENSMUSG00000079283	2310009B15Rik	69549	C1orf53	388722	RIKEN cDNA 2310009B15 gene	53.436	-0.624928	0.167637	-3.72786	0.000193113	0.00302307	cKOvsCTRL
ENSMUSG00000020743	Mif4gd	69674	MIF4GD	57409	MIF4G domain containing	112.506	-0.476827	0.12793	-3.72724	0.000193588	0.00302392	cKOvsCTRL
ENSMUSG00000055639	Dach1	13134	DACH1	1602	dachshund 1 (Drosophila)	2565.85	-0.23865	0.0640255	-3.72742	0.000193449	0.00302392	cKOvsCTRL
ENSMUSG00000082319	Gm8822	NA	NA	NA	predicted gene 8822	114.931	1.25645	0.337355	3.72442	0.000195767	0.00305464	cKOvsCTRL
ENSMUSG00000025362	Rps26	27370	RPS26	6231	ribosomal protein S26	2371.31	-0.156204	0.0419552	-3.72312	0.000196776	0.00306706	cKOvsCTRL
ENSMUSG00000071658	Gng3	14704	GNG3	2785	guanine nucleotide binding protein (G protein), gamma 3	2371.78	0.26956	0.0724202	3.72217	0.000197517	0.00307529	cKOvsCTRL
ENSMUSG00000024497	Pou4f3	18998	POU4F3	5459	POU domain, class 4, transcription factor 3	39.8299	-0.921578	0.247799	-3.71905	0.000199975	0.00311019	cKOvsCTRL
ENSMUSG00000020493	Prr11	270906	PRR11	55771	proline rich 11	394.284	-0.312588	0.0841097	-3.71643	0.000202057	0.00313918	cKOvsCTRL
ENSMUSG00000040351	Ankib1	70797	ANKIB1	54467	ankyrin repeat and IBR domain containing 1	1594.7	-0.173144	0.0466536	-3.71127	0.000206221	0.00320043	cKOvsCTRL
ENSMUSG00000026556	Vangl2	93840	VANGL2	57216	vang-like 2 (van gogh, Drosophila)	3135.48	0.177938	0.0479702	3.70935	0.000207792	0.00321503	cKOvsCTRL
ENSMUSG00000037894	H2afz	51788	H2AFZ	3015	H2A histone family, member Z	1696.97	-0.304003	0.0819647	-3.70895	0.000208118	0.00321503	cKOvsCTRL
ENSMUSG00000028862	Map3k6	53608	MAP3K6	9064	mitogen-activated protein kinase kinase kinase 6	31.1875	-0.755023	0.203549	-3.70929	0.000207842	0.00321503	cKOvsCTRL
ENSMUSG00000033577	Myo6	17920	MYO6	4646	myosin VI	525.669	-0.394266	0.106293	-3.70923	0.000207892	0.00321503	cKOvsCTRL
ENSMUSG00000022678	Nde1	67203	NDE1	54820	nuclear distribution gene E homolog 1 (A nidulans)	972.678	-0.27543	0.0742648	-3.70876	0.000208278	0.00321503	cKOvsCTRL
ENSMUSG00000061859	Inadl	12695	INADL	10207	InaD-like (Drosophila)	321.658	0.280107	0.0755589	3.70714	0.000209613	0.00323216	cKOvsCTRL
ENSMUSG00000020290	Xpo1	103573	XPO1	7514	exportin 1, CRM1 homolog (yeast)	5559.45	-0.191735	0.0517275	-3.70663	0.000210037	0.00323525	cKOvsCTRL
ENSMUSG00000055013	Agap1	347722	AGAP1	116987	ArfGAP with GTPase domain, ankyrin repeat and PH domain 1	5556.62	0.134372	0.0362599	3.7058	0.000210723	0.00324234	cKOvsCTRL
ENSMUSG00000106055	NA	NA	NA	NA	NA	192.475	-0.383422	0.103479	-3.70531	0.000211129	0.00324349	cKOvsCTRL
ENSMUSG00000041096	Tspyl2	52808	TSPYL2	64061	TSPY-like 2	1333.76	0.181003	0.0488514	3.70517	0.000211248	0.00324349	cKOvsCTRL
ENSMUSG00000039768	Dnajc11	230935	DNAJC11	55735	DnaJ (Hsp40) homolog, subfamily C, member 11	1810.23	0.136581	0.0368948	3.7019	0.000213988	0.00328206	cKOvsCTRL
ENSMUSG00000020328	Nudcd2	52653	NUDCD2	134492	NudC domain containing 2	508.323	-0.256778	0.0693762	-3.70124	0.000214547	0.00328714	cKOvsCTRL
ENSMUSG00000021466	Ptch1	19206	PTCH1	5727	patched homolog 1	1338.17	0.275415	0.0744904	3.69732	0.000217884	0.00333117	cKOvsCTRL
ENSMUSG00000051220	Ercc6l	236930	ERCC6L	54821	excision repair cross-complementing rodent repair deficiency complementation group 6 like	225.806	-0.360306	0.0974501	-3.69734	0.000217869	0.00333117	cKOvsCTRL
ENSMUSG00000064373	Sepp1	20363	SEPP1	6414	selenoprotein P, plasma, 1	1505.58	-0.314114	0.0849643	-3.69701	0.000218154	0.00333176	cKOvsCTRL
ENSMUSG00000033083	Tbc1d4	210789	TBC1D4	9882	TBC1 domain family, member 4	349.786	-0.4157	0.112464	-3.69628	0.000218779	0.00333777	cKOvsCTRL
ENSMUSG00000041261	Car8	12319	CA8	767	carbonic anhydrase 8	148.517	-1.18269	0.320074	-3.69506	0.000219838	0.00335037	cKOvsCTRL
ENSMUSG00000046341	Gm11223	NA	NA	NA	predicted gene 11223	195.188	0.634051	0.171611	3.69471	0.000220141	0.00335145	cKOvsCTRL
ENSMUSG00000048490	Nrip1	268903	NRIP1	8204	nuclear receptor interacting protein 1	717.029	-0.193624	0.0524131	-3.69419	0.000220592	0.00335476	cKOvsCTRL
ENSMUSG00000085564	Gm12198	NA	NA	NA	predicted gene 12198	34.5724	0.717073	0.194153	3.69335	0.000221319	0.00336228	cKOvsCTRL
ENSMUSG00000030534	Vps33b	233405	VPS33B	26276	vacuolar protein sorting 33B (yeast)	768.039	0.183677	0.049755	3.69164	0.000222817	0.00338146	cKOvsCTRL
ENSMUSG00000042502	Cd2bp2	70233	CD2BP2	10421	CD2 antigen (cytoplasmic tail) binding protein 2	2532.3	0.130159	0.0352819	3.68912	0.000225029	0.00341144	cKOvsCTRL
ENSMUSG00000004936	Map2k1	26395	MAP2K1	5604	mitogen-activated protein kinase kinase 1	889.149	-0.272872	0.0739931	-3.68781	0.000226192	0.00342546	cKOvsCTRL
ENSMUSG00000055923	Aasdh	231326	AASDH	132949	aminoadipate-semialdehyde dehydrogenase	453.778	0.283174	0.0768046	3.68694	0.000226967	0.00343359	cKOvsCTRL
ENSMUSG00000046314	Stxbp6	217517	STXBP6	29091	syntaxin binding protein 6 (amisyn)	231.984	-0.336771	0.09136	-3.6862	0.000227628	0.00343997	cKOvsCTRL
ENSMUSG00000022378	Fam49b	223601	FAM49B	51571	family with sequence similarity 49, member B	1814.76	-0.219611	0.0595855	-3.68565	0.000228123	0.00344384	cKOvsCTRL
ENSMUSG00000027257	Pacsin3	80708	PACSIN3	29763	protein kinase C and casein kinase substrate in neurons 3	195.778	-0.341975	0.0928418	-3.68342	0.000230124	0.00347042	cKOvsCTRL
ENSMUSG00000056185	Snx32	225861	SNX32	254122	sorting nexin 32	777.396	0.227952	0.0618945	3.68291	0.000230588	0.00347143	cKOvsCTRL
ENSMUSG00000031202	Rab39b	67790	RAB39B	116442	RAB39B, member RAS oncogene family	612.079	-0.286816	0.0778796	-3.68281	0.000230673	0.00347143	cKOvsCTRL
ENSMUSG00000020108	Ddit4	74747	DDIT4	54541	DNA-damage-inducible transcript 4	1525.92	0.215999	0.058669	3.68166	0.000231722	0.00348357	cKOvsCTRL
ENSMUSG00000021709	Erbb2ip	59079	ERBB2IP	55914	Erbb2 interacting protein	2932.23	-0.185777	0.0504704	-3.6809	0.000232415	0.00349034	cKOvsCTRL
ENSMUSG00000041459	Tardbp	230908	TARDBP	23435	TAR DNA binding protein	7574.19	-0.124673	0.0338929	-3.67845	0.000234651	0.00352026	cKOvsCTRL
ENSMUSG00000034488	Edil3	13612	EDIL3	10085	EGF-like repeats and discoidin I-like domains 3	1588.95	-0.25155	0.0685187	-3.67126	0.000241354	0.00361704	cKOvsCTRL
ENSMUSG00000029569	Tmem168	101118	TMEM168	64418	transmembrane protein 168	566.976	-0.230168	0.0627057	-3.6706	0.000241978	0.00362262	cKOvsCTRL
ENSMUSG00000000078	Klf6	23849	KLF6	1316	Kruppel-like factor 6	830.398	-0.26995	0.0735706	-3.66927	0.000243246	0.00363783	cKOvsCTRL
ENSMUSG00000053046	Brsk2	75770	BRSK2	9024	BR serine/threonine kinase 2	4033.75	0.163639	0.0446104	3.66817	0.000244291	0.00364967	cKOvsCTRL
ENSMUSG00000050199	Lgr4	107515	LGR4	55366	leucine-rich repeat-containing G protein-coupled receptor 4	504.992	-0.310863	0.084757	-3.6677	0.000244744	0.00365264	cKOvsCTRL
ENSMUSG00000059173	Pde1a	18573	PDE1A	5136	phosphodiesterase 1A, calmodulin-dependent	34.1083	-0.749999	0.204526	-3.66701	0.000245403	0.00365663	cKOvsCTRL
ENSMUSG00000021712	Trim23	81003	TRIM23	373	tripartite motif-containing 23	865.67	-0.27212	0.0742101	-3.66689	0.000245519	0.00365663	cKOvsCTRL
ENSMUSG00000025531	Chm	12662	CHM	1121	choroidermia (RAB escort protein 1)	721.906	-0.280394	0.0764967	-3.66544	0.000246915	0.00367363	cKOvsCTRL
ENSMUSG00000002881	Nab1	17936	NAB1	4664	Ngfi-A binding protein 1	429.379	-0.230345	0.0628692	-3.66388	0.000248423	0.00368852	cKOvsCTRL
ENSMUSG00000046204	Pnma2	239157	PNMA2	10687	paraneoplastic antigen MA2	658.309	0.262572	0.0716651	3.66387	0.000248429	0.00368852	cKOvsCTRL
ENSMUSG00000048126	Col6a3	12835	COL6A3	1293	collagen, type VI, alpha 3	609.248	-0.692441	0.189006	-3.66358	0.000248711	0.00368892	cKOvsCTRL
ENSMUSG00000021932	Rnaseh2b	67153	RNASEH2B	79621	ribonuclease H2, subunit B	290.102	-0.355184	0.0969589	-3.66325	0.000249036	0.00368993	cKOvsCTRL
ENSMUSG00000025245	Lztfl1	93730	LZTFL1	54585	leucine zipper transcription factor-like 1	571.835	-0.469902	0.128301	-3.66249	0.000249774	0.00369707	cKOvsCTRL
ENSMUSG00000078429	Ctdsp2	52468	CTDSP2	10106	CTD (carboxy-terminal domain, RNA polymerase II, polypeptide A) small phosphatase 2	2159.06	-0.181994	0.0497436	-3.65865	0.000253549	0.00374908	cKOvsCTRL
ENSMUSG00000021264	Yy1	22632	NA	NA	YY1 transcription factor	1049.97	-0.207739	0.056797	-3.65757	0.000254621	0.00376108	cKOvsCTRL
ENSMUSG00000037347	Chst7	60322	CHST7	56548	carbohydrate (N-acetylglucosamino) sulfotransferase 7	26.7371	-0.810055	0.221522	-3.65678	0.000255406	0.0037688	cKOvsCTRL
ENSMUSG00000022034	Esco2	71988	ESCO2	157570	establishment of cohesion 1 homolog 2 (S. cerevisiae)	178.388	-0.440797	0.120593	-3.65524	0.000256938	0.00378753	cKOvsCTRL
ENSMUSG00000055407	Map6	17760	MAP6	4135	microtubule-associated protein 6	5776.52	0.188288	0.0515761	3.65069	0.000261539	0.00385141	cKOvsCTRL
ENSMUSG00000037362	Nov	18133	NOV	4856	nephroblastoma overexpressed gene	27.8739	-0.900649	0.246911	-3.64767	0.000264632	0.00388962	cKOvsCTRL
ENSMUSG00000033022	Cdo1	12583	CDO1	1036	cysteine dioxygenase 1, cytosolic	948.241	-0.22299	0.0611328	-3.64763	0.000264673	0.00388962	cKOvsCTRL
ENSMUSG00000008958	Vps72	21427	VPS72	6944	vacuolar protein sorting 72 (yeast)	1785.67	0.15956	0.0437545	3.64672	0.000265612	0.00389926	cKOvsCTRL
ENSMUSG00000045817	Zfp36l2	12193	ZFP36L2	678	zinc finger protein 36, C3H type-like 2	289.013	-0.301796	0.0827639	-3.64647	0.000265871	0.00389926	cKOvsCTRL
ENSMUSG00000071180	Smim15	75616	SMIM15	643155	small integral membrane protein 15	675.043	-0.345312	0.0947219	-3.64553	0.000266838	0.00390947	cKOvsCTRL
ENSMUSG00000057614	Gnai1	14677	GNAI1	2770	guanine nucleotide binding protein (G protein), alpha inhibiting 1	610.259	-0.306455	0.0841488	-3.64182	0.000270717	0.00396227	cKOvsCTRL
ENSMUSG00000062353	Gm15772	NA	NA	NA	predicted gene 15772	987.959	0.456663	0.12552	3.63818	0.000274571	0.00401459	cKOvsCTRL
ENSMUSG00000066456	Hmgn3	94353	HMGN3	9324	high mobility group nucleosomal binding domain 3	500.481	-0.314945	0.0866025	-3.63668	0.000276176	0.00403397	cKOvsCTRL
ENSMUSG00000026031	Cflar	12633	CFLAR	8837	CASP8 and FADD-like apoptosis regulator	360.069	-0.320629	0.0881861	-3.63582	0.0002771	0.00404336	cKOvsCTRL
ENSMUSG00000050558	Prokr2	246313	PROKR2	128674	prokineticin receptor 2	101.319	-0.555083	0.152697	-3.6352	0.000277766	0.00404897	cKOvsCTRL
ENSMUSG00000040125	Gpr26	233919	GPR26	2849	G protein-coupled receptor 26	1281.2	0.354244	0.0975498	3.63142	0.000281866	0.00410045	cKOvsCTRL
ENSMUSG00000031327	Chic1	12212	CHIC1	53344	cysteine-rich hydrophobic domain 1	567.669	-0.301725	0.0830856	-3.63149	0.000281789	0.00410045	cKOvsCTRL
ENSMUSG00000039671	Zmynd8	228880	ZMYND8	23613	zinc finger, MYND-type containing 8	2597.42	0.152733	0.0420773	3.62982	0.00028362	0.00411763	cKOvsCTRL
ENSMUSG00000042642	Flad1	319945	FLAD1	80308	RFad1, flavin adenine dinucleotide synthetase, homolog (yeast)	513.76	0.221568	0.0610403	3.62986	0.000283572	0.00411763	cKOvsCTRL
ENSMUSG00000071072	Ptges3	56351	PTGES3	10728	prostaglandin E synthase 3 (cytosolic)	1025.94	-0.253117	0.069747	-3.62908	0.000284436	0.00412532	cKOvsCTRL
ENSMUSG00000008540	Mgst1	56615	MGST1	4257	microsomal glutathione S-transferase 1	281.821	-0.390242	0.107576	-3.6276	0.000286065	0.00414477	cKOvsCTRL
ENSMUSG00000028454	Pigo	56703	PIGO	84720	phosphatidylinositol glycan anchor biosynthesis, class O	842.196	0.246323	0.0679359	3.62581	0.000288058	0.00416946	cKOvsCTRL
ENSMUSG00000016763	Scube1	64706	SCUBE1	80274	signal peptide, CUB domain, EGF-like 1	921.839	0.34497	0.0952146	3.62308	0.000291119	0.00420257	cKOvsCTRL
ENSMUSG00000022842	Ece2	107522	ECE2	9718	endothelin converting enzyme 2	518.277	0.220119	0.0607563	3.62299	0.000291221	0.00420257	cKOvsCTRL
ENSMUSG00000050821	Fam131a	78408	FAM131A	131408	family with sequence similarity 131, member A	345.234	0.252327	0.0696432	3.62314	0.000291046	0.00420257	cKOvsCTRL
ENSMUSG00000033350	Chst2	54371	CHST2	9435	carbohydrate sulfotransferase 2	428.902	-0.277194	0.076562	-3.62052	0.000294014	0.00423862	cKOvsCTRL
ENSMUSG00000037017	Zscan21	22697	ZSCAN21	7589	zinc finger and SCAN domain containing 21	1721.15	0.243925	0.0673846	3.6199	0.000294717	0.00424452	cKOvsCTRL
ENSMUSG00000027852	Nras	18176	NRAS	4893	neuroblastoma ras oncogene	3723.75	-0.145082	0.040094	-3.61854	0.000296271	0.00425838	cKOvsCTRL
ENSMUSG00000049076	Acap2	78618	ACAP2	23527	ArfGAP with coiled-coil, ankyrin repeat and PH domains 2	1299.06	-0.186914	0.051652	-3.61871	0.000296073	0.00425838	cKOvsCTRL
ENSMUSG00000057411	Fam173a	214917	FAM173A	65990	family with sequence similarity 173, member A	441.187	-0.263168	0.0727794	-3.61597	0.000299225	0.00429654	cKOvsCTRL
ENSMUSG00000038576	Susd4	96935	SUSD4	55061	sushi domain containing 4	1096.53	0.23758	0.0657105	3.61556	0.000299702	0.00429911	cKOvsCTRL
ENSMUSG00000035310	Lin54	231506	LIN54	132660	lin-54 homolog (C. elegans)	328.812	-0.245585	0.0679316	-3.61517	0.000300148	0.00430122	cKOvsCTRL
ENSMUSG00000019929	Dcn	13179	DCN	1634	decorin	496.203	-0.914312	0.252941	-3.61473	0.00030066	0.00430427	cKOvsCTRL
ENSMUSG00000027193	Api5	11800	API5	8539	apoptosis inhibitor 5	2231.37	-0.147454	0.0407991	-3.61415	0.000301331	0.0043096	cKOvsCTRL
ENSMUSG00000051185	Fam174a	67698	FAM174A	345757	family with sequence similarity 174, member A	170.37	-0.449411	0.124478	-3.61035	0.000305783	0.00436894	cKOvsCTRL
ENSMUSG00000035107	Dcbld2	73379	DCBLD2	131566	discoidin, CUB and LCCL domain containing 2	1423.11	0.167089	0.0462915	3.60949	0.000306804	0.00437918	cKOvsCTRL
ENSMUSG00000038028	Tigar	319801	TIGAR	57103	Trp53 induced glycolysis repulatory phosphatase	557.023	0.196491	0.0544459	3.60893	0.000307467	0.0043843	cKOvsCTRL
ENSMUSG00000035226	Rims4	241770	RIMS4	140730	regulating synaptic membrane exocytosis 4	732.8	0.314451	0.0871655	3.60752	0.000309143	0.00440383	cKOvsCTRL
ENSMUSG00000019558	Slc6a8	102857	NA	NA	solute carrier family 6 (neurotransmitter transporter, creatine), member 8	1035.64	0.169341	0.0469497	3.60686	0.000309924	0.00441059	cKOvsCTRL
ENSMUSG00000030677	Kif22	110033	KIF22	3835	kinesin family member 22	548.39	-0.267575	0.0742211	-3.6051	0.000312028	0.00443615	cKOvsCTRL
ENSMUSG00000027654	Fam83d	71878	FAM83D	81610	family with sequence similarity 83, member D	171.685	-0.385552	0.106958	-3.60472	0.000312488	0.00443831	cKOvsCTRL
ENSMUSG00000022781	Pak2	224105	PAK2	5062	p21 protein (Cdc42/Rac)-activated kinase 2	2646.66	-0.124452	0.0345332	-3.60385	0.000313544	0.00444892	cKOvsCTRL
ENSMUSG00000025059	Gyk	14933	GK	2710	glycerol kinase	228.053	-0.348133	0.0966305	-3.60272	0.000314899	0.00446376	cKOvsCTRL
ENSMUSG00000027661	Slc2a10	170441	SLC2A10	81031	solute carrier family 2 (facilitated glucose transporter), member 10	54.6116	-0.617431	0.17143	-3.60164	0.000316212	0.00447795	cKOvsCTRL
ENSMUSG00000001844	Zdhhc4	72881	ZDHHC4	55146	zinc finger, DHHC domain containing 4	517.176	0.217267	0.0603383	3.60081	0.000317224	0.00448348	cKOvsCTRL
ENSMUSG00000031591	Asah1	11886	ASAH1	427	N-acylsphingosine amidohydrolase 1	644.947	-0.229268	0.0636702	-3.60088	0.000317146	0.00448348	cKOvsCTRL
ENSMUSG00000015013	Trappc2l	59005	TRAPPC2L	51693	trafficking protein particle complex 2-like	395.575	0.253746	0.0704803	3.60025	0.000317913	0.00448881	cKOvsCTRL
ENSMUSG00000052423	B4galt3	57370	B4GALT3	8703	UDP-Gal:betaGlcNAc beta 1,4-galactosyltransferase, polypeptide 3	1025.52	0.157797	0.0438726	3.59672	0.000322252	0.00454562	cKOvsCTRL
ENSMUSG00000032000	Birc3	11796	BIRC3	330	baculoviral IAP repeat-containing 3	37.6548	-0.727913	0.202417	-3.5961	0.000323023	0.00455204	cKOvsCTRL
ENSMUSG00000035357	Pdzrn3	55983	PDZRN3	23024	PDZ domain containing RING finger 3	1930.48	0.248614	0.0691411	3.59576	0.000323451	0.00455361	cKOvsCTRL
ENSMUSG00000027030	Stk39	53416	STK39	27347	serine/threonine kinase 39	1620.19	-0.175675	0.0488608	-3.59541	0.000323878	0.00455517	cKOvsCTRL
ENSMUSG00000056153	Socs6	54607	SOCS6	9306	suppressor of cytokine signaling 6	582.509	-0.299542	0.083342	-3.59414	0.000325467	0.00457306	cKOvsCTRL
ENSMUSG00000013033	Adgrl1	330814	ADGRL1	22859	adhesion G protein-coupled receptor L1	9482.22	0.167918	0.0467291	3.59344	0.000326339	0.00457637	cKOvsCTRL
ENSMUSG00000061665	Cd2ap	12488	CD2AP	23607	CD2-associated protein	535.47	-0.220174	0.0612693	-3.59354	0.000326215	0.00457637	cKOvsCTRL
ENSMUSG00000042271	Nxt2	237082	NXT2	55916	nuclear transport factor 2-like export factor 2	171.573	-0.415465	0.115629	-3.59309	0.00032678	0.0045781	cKOvsCTRL
ENSMUSG00000022112	Gpc5	103978	GPC5	2262	glypican 5	43.4046	-1.00438	0.279573	-3.59254	0.000327474	0.00458336	cKOvsCTRL
ENSMUSG00000005413	Hmox1	15368	HMOX1	3162	heme oxygenase 1	261.602	-0.431923	0.12026	-3.59157	0.00032869	0.00459591	cKOvsCTRL
ENSMUSG00000050394	Armcx6	278097	ARMCX6	54470	armadillo repeat containing, X-linked 6	412.574	0.245847	0.0685464	3.58658	0.000335041	0.00468017	cKOvsCTRL
ENSMUSG00000036885	Arhgef26	622434	ARHGEF26	26084	Rho guanine nucleotide exchange factor (GEF) 26	291.632	-0.408099	0.113801	-3.58606	0.000335707	0.00468494	cKOvsCTRL
ENSMUSG00000046364	Rpl27a	26451	RPL27A	6157	ribosomal protein L27A	1357.19	-0.423973	0.118282	-3.58442	0.000337826	0.00470994	cKOvsCTRL
ENSMUSG00000053747	Sox14	20669	SOX14	8403	SRY (sex determining region Y)-box 14	273.702	0.734764	0.205179	3.58109	0.000342167	0.00476585	cKOvsCTRL
ENSMUSG00000059995	Atxn7l3	217218	ATXN7L3	56970	ataxin 7-like 3	4049.78	0.166445	0.0464893	3.58028	0.00034322	0.0047759	cKOvsCTRL
ENSMUSG00000000223	Drp2	13497	DRP2	1821	dystrophin related protein 2	2088.64	0.16006	0.0447116	3.57982	0.000343831	0.00477978	cKOvsCTRL
ENSMUSG00000020887	A230052G05Rik	NA	NA	NA	RIKEN cDNA A230052G05 gene	73.8729	0.741623	0.207412	3.5756	0.00034943	0.00485206	cKOvsCTRL
ENSMUSG00000062257	Opcml	330908	OPCML	4978	opioid binding protein/cell adhesion molecule-like	282.825	-0.605202	0.169269	-3.57539	0.000349704	0.00485206	cKOvsCTRL
ENSMUSG00000039771	Polr2j	20022	POLR2J	5439	polymerase (RNA) II (DNA directed) polypeptide J	556.408	0.227063	0.0635258	3.57434	0.000351111	0.0048669	cKOvsCTRL
ENSMUSG00000040859	Bsdc1	100383	BSDC1	55108	BSD domain containing 1	1111.67	0.15149	0.0423963	3.57318	0.000352673	0.00487915	cKOvsCTRL
ENSMUSG00000031932	Gpr83	14608	GPR83	10888	G protein-coupled receptor 83	46.4933	-0.690178	0.193143	-3.57341	0.000352362	0.00487915	cKOvsCTRL
ENSMUSG00000024805	Pcgf5	76073	PCGF5	84333	polycomb group ring finger 5	59.3174	-0.554337	0.155168	-3.5725	0.00035359	0.00488714	cKOvsCTRL
ENSMUSG00000026179	Pnkd	56695	PNKD	25953	paroxysmal nonkinesiogenic dyskinesia	807.462	0.196023	0.0549028	3.57037	0.000356483	0.00491017	cKOvsCTRL
ENSMUSG00000026873	Phf19	74016	PHF19	26147	PHD finger protein 19	28.2388	-0.736064	0.206165	-3.57027	0.00035662	0.00491017	cKOvsCTRL
ENSMUSG00000028232	Tmem68	72098	TMEM68	137695	transmembrane protein 68	555.782	-0.259321	0.0726249	-3.57069	0.000356036	0.00491017	cKOvsCTRL
ENSMUSG00000019966	Kitl	17311	KITLG	4254	kit ligand	441.843	-0.500177	0.140067	-3.57098	0.000355645	0.00491017	cKOvsCTRL
ENSMUSG00000028546	Elavl4	15572	ELAVL4	1996	ELAV (embryonic lethal, abnormal vision, Drosophila)-like 4 (Hu antigen D)	3544.63	-0.207326	0.0581036	-3.56822	0.000359418	0.00493946	cKOvsCTRL
ENSMUSG00000066568	Lsm14a	67070	LSM14A	26065	LSM14 homolog A (SCD6, S. cerevisiae)	1964.34	-0.136199	0.0381701	-3.56821	0.000359433	0.00493946	cKOvsCTRL
ENSMUSG00000022789	Dnm1l	74006	DNM1L	10059	dynamin 1-like	3350.14	-0.133651	0.0374758	-3.56633	0.000362022	0.00497029	cKOvsCTRL
ENSMUSG00000039253	Fn3krp	238024	FN3KRP	79672	fructosamine 3 kinase related protein	414.987	0.257539	0.0722431	3.5649	0.000363995	0.00498787	cKOvsCTRL
ENSMUSG00000003779	Kif20a	19348	KIF20A	10112	kinesin family member 20A	602.385	-0.270226	0.0757979	-3.56509	0.00036373	0.00498787	cKOvsCTRL
ENSMUSG00000036810	Cnep1r1	382030	CNEP1R1	255919	CTD nuclear envelope phosphatase 1 regulatory subunit 1	771.359	-0.204479	0.0574095	-3.56176	0.000368382	0.00504319	cKOvsCTRL
ENSMUSG00000036503	Rnf13	24017	RNF13	11342	ring finger protein 13	619.935	-0.222548	0.0625021	-3.56065	0.000369943	0.00505016	cKOvsCTRL
ENSMUSG00000048022	Tmem229a	319832	TMEM229A	730130	transmembrane protein 229A	103.899	-0.589692	0.165593	-3.56109	0.000369315	0.00505016	cKOvsCTRL
ENSMUSG00000050382	Kif7	16576	KIF7	374654	kinesin family member 7	265.354	-0.275933	0.0774938	-3.56071	0.000369855	0.00505016	cKOvsCTRL
ENSMUSG00000091264	Smim13	108934	SMIM13	221710	small integral membrane protein 13	755.928	-0.21286	0.0598053	-3.55922	0.000371953	0.0050714	cKOvsCTRL
ENSMUSG00000012422	Tmem167	66074	TMEM167A	153339	transmembrane protein 167	1685.41	-0.167994	0.0472021	-3.55905	0.000372203	0.0050714	cKOvsCTRL
ENSMUSG00000041064	Pif1	208084	PIF1	80119	PIF1 5'-to-3' DNA helicase homolog (S. cerevisiae)	231.35	-0.366702	0.103062	-3.55806	0.000373604	0.00508567	cKOvsCTRL
ENSMUSG00000028403	Zdhhc21	68268	ZDHHC21	340481	zinc finger, DHHC domain containing 21	1191.98	-0.225022	0.0632598	-3.55711	0.00037495	0.00509918	cKOvsCTRL
ENSMUSG00000027864	Ptgfrn	19221	PTGFRN	5738	prostaglandin F2 receptor negative regulator	1107.27	0.212704	0.0598164	3.55595	0.000376622	0.00511709	cKOvsCTRL
ENSMUSG00000026158	Ogfrl1	70155	OGFRL1	79627	opioid growth factor receptor-like 1	520.064	-0.295352	0.0830789	-3.55508	0.00037786	0.00512907	cKOvsCTRL
ENSMUSG00000101970	1810026B05Rik	NA	NA	NA	RIKEN cDNA 1810026B05 gene	97.2117	-0.577303	0.162428	-3.55421	0.000379121	0.00513737	cKOvsCTRL
ENSMUSG00000040651	Fam208a	218850	FAM208A	23272	family with sequence similarity 208, member A	1515.16	-0.253961	0.0714544	-3.55416	0.000379185	0.00513737	cKOvsCTRL
ENSMUSG00000031772	Cntnap4	170571	CNTNAP4	85445	contactin associated protein-like 4	1174.14	0.401088	0.112865	3.55371	0.000379835	0.00514134	cKOvsCTRL
ENSMUSG00000039682	Lap3	66988	LAP3	51056	leucine aminopeptidase 3	424.583	-0.292938	0.0824837	-3.55147	0.000383082	0.00517948	cKOvsCTRL
ENSMUSG00000035898	Uba6	231380	UBA6	55236	ubiquitin-like modifier activating enzyme 6	1027.95	-0.195137	0.0549486	-3.55127	0.000383372	0.00517948	cKOvsCTRL
ENSMUSG00000045174	Amer3	211383	AMER3	205147	APC membrane recruitment 3	1050.9	0.272768	0.0768726	3.54832	0.000387703	0.00523308	cKOvsCTRL
ENSMUSG00000005973	Rcn1	19672	RCN1	5954	reticulocalbin 1	1465.18	-0.205751	0.0580076	-3.54696	0.000389697	0.00525455	cKOvsCTRL
ENSMUSG00000030287	Itpr2	16439	ITPR2	3709	inositol 1,4,5-triphosphate receptor 2	148.185	-0.435198	0.122704	-3.54674	0.000390023	0.00525455	cKOvsCTRL
ENSMUSG00000026773	Pfkfb3	170768	PFKFB3	5209	6-phosphofructo-2-kinase/fructose-2,6-biphosphatase 3	1375.61	0.189115	0.0533477	3.54494	0.000392698	0.00528564	cKOvsCTRL
ENSMUSG00000048904	Neurog1	18014	NEUROG1	4762	neurogenin 1	147.043	-0.54191	0.152903	-3.54414	0.000393901	0.00529688	cKOvsCTRL
ENSMUSG00000004872	Pax3	18505	PAX3	5077	paired box 3	1495.44	-0.224224	0.063313	-3.54151	0.000397841	0.0053399	cKOvsCTRL
ENSMUSG00000034120	Srsf2	20382	SRSF2	6427	serine/arginine-rich splicing factor 2	4776.07	-0.179727	0.0507459	-3.54171	0.000397548	0.0053399	cKOvsCTRL
ENSMUSG00000006527	Sfmbt1	54650	SFMBT1	51460	Scm-like with four mbt domains 1	856.877	0.155531	0.0439384	3.53975	0.00040051	0.00537071	cKOvsCTRL
ENSMUSG00000036295	Lrrn3	16981	LRRN3	54674	leucine rich repeat protein 3, neuronal	2534.13	-0.137931	0.0389752	-3.53895	0.000401726	0.00538201	cKOvsCTRL
ENSMUSG00000026017	Carf	241066	CARF	79800	calcium response factor	295.843	-0.322822	0.0912381	-3.53824	0.000402802	0.00539141	cKOvsCTRL
ENSMUSG00000006471	Ndor1	78797	NDOR1	27158	NADPH dependent diflavin oxidoreductase 1	1034.78	0.155786	0.0440357	3.53772	0.000403599	0.00539238	cKOvsCTRL
ENSMUSG00000070436	Serpinh1	12406	SERPINH1	871	serine (or cysteine) peptidase inhibitor, clade H, member 1	4057.98	-0.254539	0.0719554	-3.53746	0.000403998	0.00539238	cKOvsCTRL
ENSMUSG00000049807	Arhgap23	58996	ARHGAP23	57636	Rho GTPase activating protein 23	1018.71	0.194107	0.0548719	3.53747	0.000403987	0.00539238	cKOvsCTRL
ENSMUSG00000020701	Tmem132e	270893	TMEM132E	124842	transmembrane protein 132E	110.291	-0.492394	0.139204	-3.53721	0.000404384	0.00539253	cKOvsCTRL
ENSMUSG00000063063	Ctnna2	12386	CTNNA2	1496	catenin (cadherin associated protein), alpha 2	8149.36	0.167258	0.0473003	3.53609	0.000406091	0.00540529	cKOvsCTRL
ENSMUSG00000019906	Lin7a	108030	LIN7A	8825	lin-7 homolog A (C. elegans)	1226.07	-0.203554	0.0575638	-3.53615	0.000406005	0.00540529	cKOvsCTRL
ENSMUSG00000024943	Smc5	226026	SMC5	23137	structural maintenance of chromosomes 5	1449.14	-0.202775	0.0574235	-3.53123	0.000413638	0.00550066	cKOvsCTRL
ENSMUSG00000020086	H2afy2	404634	H2AFY2	55506	H2A histone family, member Y2	4479.95	0.156985	0.0444929	3.52832	0.00041821	0.00555633	cKOvsCTRL
ENSMUSG00000042671	Rgs8	67792	RGS8	85397	regulator of G-protein signaling 8	1779.58	0.241172	0.0683754	3.52717	0.000420028	0.00557534	cKOvsCTRL
ENSMUSG00000027792	Bche	12038	BCHE	590	butyrylcholinesterase	72.552	-0.513734	0.145697	-3.52605	0.000421811	0.00559385	cKOvsCTRL
ENSMUSG00000041126	H2afv	77605	H2AFV	94239	H2A histone family, member V	1765.45	-0.177151	0.0502592	-3.52475	0.000423876	0.00561266	cKOvsCTRL
ENSMUSG00000002617	Zfp40	22700	NA	NA	zinc finger protein 40	565.665	-0.278357	0.078974	-3.52467	0.000424009	0.00561266	cKOvsCTRL
ENSMUSG00000024989	Cep55	74107	CEP55	55165	centrosomal protein 55	267.956	-0.375606	0.106604	-3.52338	0.000426073	0.0056348	cKOvsCTRL
ENSMUSG00000026739	Bmi1	12151	BMI1	648	Bmi1 polycomb ring finger oncogene	1441.13	-0.171522	0.0487018	-3.52188	0.000428494	0.00564092	cKOvsCTRL
ENSMUSG00000074825	Itpripl1	73338	ITPRIPL1	150771	inositol 1,4,5-triphosphate receptor interacting protein-like 1	152.196	-0.403301	0.114487	-3.52267	0.000427216	0.00564092	cKOvsCTRL
ENSMUSG00000020015	Cdk17	237459	CDK17	5128	cyclin-dependent kinase 17	2024.88	-0.16143	0.0458352	-3.52196	0.000428367	0.00564092	cKOvsCTRL
ENSMUSG00000022449	Adamts20	223838	ADAMTS20	80070	a disintegrin-like and metallopeptidase (reprolysin type) with thrombospondin type 1 motif, 20	185.598	-0.517729	0.146994	-3.5221	0.000428137	0.00564092	cKOvsCTRL
ENSMUSG00000047714	Ppp1r2	66849	PPP1R2	5504	protein phosphatase 1, regulatory (inhibitor) subunit 2	620.299	-0.227137	0.0644891	-3.52209	0.000428153	0.00564092	cKOvsCTRL
ENSMUSG00000042029	Ncapg2	76044	NCAPG2	54892	non-SMC condensin II complex, subunit G2	426.88	-0.315126	0.0895236	-3.52003	0.000431491	0.00567519	cKOvsCTRL
ENSMUSG00000000632	Sez6	20370	SEZ6	124925	seizure related gene 6	4158	0.214286	0.0608897	3.51925	0.000432771	0.0056795	cKOvsCTRL
ENSMUSG00000042632	Pla2g6	53357	PLA2G6	8398	phospholipase A2, group VI	898.409	0.218511	0.0620926	3.51911	0.000433002	0.0056795	cKOvsCTRL
ENSMUSG00000037475	Thoc2	331401	THOC2	57187	THO complex 2	2773.22	-0.236539	0.0672112	-3.51935	0.000432613	0.0056795	cKOvsCTRL
ENSMUSG00000037995	Igsf9	93842	IGSF9	57549	immunoglobulin superfamily, member 9	1971.72	0.264615	0.0752084	3.51842	0.000434129	0.0056891	cKOvsCTRL
ENSMUSG00000056752	Dnah9	237806	DNAH9	1770	dynein, axonemal, heavy chain 9	196.374	0.473468	0.134585	3.51798	0.000434847	0.00569333	cKOvsCTRL
ENSMUSG00000051223	Bzw1	66882	BZW1	9689	basic leucine zipper and W2 domains 1	6687.87	-0.137274	0.0390292	-3.51721	0.000436104	0.00570461	cKOvsCTRL
ENSMUSG00000023232	Serinc2	230779	SERINC2	347735	serine incorporator 2	844.955	0.212261	0.060378	3.51554	0.000438864	0.0057303	cKOvsCTRL
ENSMUSG00000020747	2310067B10Rik	71947	KIAA0195	9772	RIKEN cDNA 2310067B10 gene	1859.29	0.150567	0.0428266	3.51573	0.000438542	0.0057303	cKOvsCTRL
ENSMUSG00000106106	Rn18s-rs5	NA	NA	NA	18s RNA, related sequence 5	3476.63	1.026	0.291902	3.51486	0.000439979	0.00573965	cKOvsCTRL
ENSMUSG00000027593	Raly	19383	RALY	22913	hnRNP-associated with lethal yellow	3486.47	-0.118326	0.0336783	-3.51342	0.00044238	0.00576575	cKOvsCTRL
ENSMUSG00000041445	Mmrn2	105450	MMRN2	79812	multimerin 2	172.311	-0.39912	0.113679	-3.51093	0.000446541	0.00581472	cKOvsCTRL
ENSMUSG00000028111	Ctsk	13038	CTSK	1513	cathepsin K	145.495	-0.495337	0.141107	-3.51037	0.00044749	0.00582182	cKOvsCTRL
ENSMUSG00000097461	Gm26735	NA	NA	NA	predicted gene, 26735	61.8174	-0.615032	0.175227	-3.50992	0.000448239	0.0058263	cKOvsCTRL
ENSMUSG00000020917	Acly	104112	ACLY	47	ATP citrate lyase	8759.29	0.123966	0.0353558	3.50624	0.000454486	0.00590216	cKOvsCTRL
ENSMUSG00000036499	Eea1	216238	EEA1	8411	early endosome antigen 1	973.04	-0.212907	0.0607304	-3.50578	0.000455272	0.00590705	cKOvsCTRL
ENSMUSG00000030590	Fam98c	73833	FAM98C	147965	family with sequence similarity 98, member C	223.152	-0.31136	0.0889594	-3.50002	0.000465217	0.00603065	cKOvsCTRL
ENSMUSG00000046491	C1qtnf2	69183	C1QTNF2	114898	C1q and tumor necrosis factor related protein 2	26.6678	-0.857385	0.245011	-3.49937	0.000466366	0.00604012	cKOvsCTRL
ENSMUSG00000024130	Abca3	27410	ABCA3	21	ATP-binding cassette, sub-family A (ABC1), member 3	2092.15	0.143966	0.0411494	3.49862	0.000467675	0.00605162	cKOvsCTRL
ENSMUSG00000036242	3632451O06Rik	67419	C14orf37	145407	RIKEN cDNA 3632451O06 gene	567.377	0.250596	0.0716741	3.49632	0.000471724	0.00609854	cKOvsCTRL
ENSMUSG00000038127	Ccdc50	67501	CCDC50	152137	coiled-coil domain containing 50	4072.24	-0.134035	0.0383638	-3.49378	0.000476239	0.00615139	cKOvsCTRL
ENSMUSG00000055629	B4galnt4	330671	B4GALNT4	338707	beta-1,4-N-acetyl-galactosaminyl transferase 4	2051.65	0.214707	0.0615242	3.4898	0.000483379	0.00623802	cKOvsCTRL
ENSMUSG00000058806	Col13a1	12817	COL13A1	1305	collagen, type XIII, alpha 1	35.9566	-1.01084	0.289684	-3.48945	0.000484022	0.00624072	cKOvsCTRL
ENSMUSG00000033972	Zfp944	319615	NA	NA	zinc finger protein 944	250.434	-0.361585	0.103639	-3.48888	0.000485045	0.00624832	cKOvsCTRL
ENSMUSG00000072501	Phf20l1	239510	PHF20L1	51105	PHD finger protein 20-like 1	1691.57	-0.22416	0.0642975	-3.48629	0.000489764	0.00630346	cKOvsCTRL
ENSMUSG00000025370	Cdh9	12565	CDH9	1007	cadherin 9	491.374	-1.11069	0.318641	-3.48573	0.000490802	0.00631119	cKOvsCTRL
ENSMUSG00000046330	Rpl37a	19981	RPL37A	6168	ribosomal protein L37a	2234.98	0.17627	0.0505882	3.48441	0.000493222	0.00633664	cKOvsCTRL
ENSMUSG00000020541	Tom1l1	71943	TOM1L1	10040	target of myb1-like 1 (chicken)	294.286	-0.294419	0.0845147	-3.48364	0.00049464	0.00634921	cKOvsCTRL
ENSMUSG00000067787	Blcap	53619	BLCAP	10904	bladder cancer associated protein homolog (human)	2726.66	0.198974	0.0571331	3.48264	0.000496488	0.00636725	cKOvsCTRL
ENSMUSG00000038264	Sema7a	20361	SEMA7A	8482	sema domain, immunoglobulin domain (Ig), and GPI membrane anchor, (semaphorin) 7A	1388.71	0.200143	0.0574833	3.48176	0.000498127	0.00637124	cKOvsCTRL
ENSMUSG00000035198	Tubg1	103733	TUBG1	7283	tubulin, gamma 1	880.442	0.162548	0.0466844	3.48186	0.000497948	0.00637124	cKOvsCTRL
ENSMUSG00000034254	Agpat1	55979	AGPAT1	10554	1-acylglycerol-3-phosphate O-acyltransferase 1 (lysophosphatidic acid acyltransferase, alpha)	1963.07	0.145579	0.0418093	3.48198	0.000497723	0.00637124	cKOvsCTRL
ENSMUSG00000032501	Trib1	211770	TRIB1	10221	tribbles homolog 1 (Drosophila)	734.993	0.263196	0.0756483	3.47921	0.000502899	0.00642657	cKOvsCTRL
ENSMUSG00000017421	Zfp207	22680	ZNF207	7756	zinc finger protein 207	5547.76	-0.112875	0.0324503	-3.47841	0.0005044	0.00644004	cKOvsCTRL
ENSMUSG00000071604	Fam189a2	381217	FAM189A2	9413	family with sequence similarity 189, member A2	117.753	-0.502552	0.14457	-3.47618	0.000508616	0.00648812	cKOvsCTRL
ENSMUSG00000005360	Slc1a3	20512	SLC1A3	6507	solute carrier family 1 (glial high affinity glutamate transporter), member 3	3246.54	-0.259528	0.0747806	-3.47052	0.000519448	0.00661719	cKOvsCTRL
ENSMUSG00000019432	Ddx39b	53817	DDX39B	7919	DEAD (Asp-Glu-Ala-Asp) box polypeptide 39B	9395.88	0.132526	0.0381872	3.47042	0.000519653	0.00661719	cKOvsCTRL
ENSMUSG00000044906	4930503L19Rik	269033	C18orf54	162681	RIKEN cDNA 4930503L19 gene	378.14	-0.256243	0.0738916	-3.46783	0.000524689	0.00667541	cKOvsCTRL
ENSMUSG00000002578	Ikzf4	22781	IKZF4	64375	IKAROS family zinc finger 4	742.197	0.274157	0.0790839	3.46666	0.00052697	0.00669852	cKOvsCTRL
ENSMUSG00000008090	Fgfrl1	116701	FGFRL1	53834	fibroblast growth factor receptor-like 1	85.1556	-0.490957	0.14166	-3.46574	0.000528777	0.00671556	cKOvsCTRL
ENSMUSG00000017765	Slc12a4	20498	SLC12A4	6560	solute carrier family 12, member 4	147.508	-0.485053	0.140126	-3.46154	0.000537087	0.0068031	cKOvsCTRL
ENSMUSG00000063661	Krt73	223915	KRT73	319101	keratin 73	164.579	0.655045	0.189234	3.46156	0.000537048	0.0068031	cKOvsCTRL
ENSMUSG00000057561	Eif1a	13664	NA	NA	eukaryotic translation initiation factor 1A	770.134	-0.192282	0.055543	-3.46186	0.000536454	0.0068031	cKOvsCTRL
ENSMUSG00000079555	Haus3	231123	HAUS3	79441	HAUS augmin-like complex, subunit 3	262.402	-0.279732	0.0808313	-3.46069	0.000538794	0.00681872	cKOvsCTRL
ENSMUSG00000026768	Itga8	241226	ITGA8	8516	integrin alpha 8	107.246	-0.738205	0.213445	-3.45853	0.000543136	0.0068556	cKOvsCTRL
ENSMUSG00000026843	Fubp3	320267	FUBP3	8939	far upstream element (FUSE) binding protein 3	1203.73	-0.173899	0.0502744	-3.45899	0.000542197	0.0068556	cKOvsCTRL
ENSMUSG00000033526	Ppip5k1	327655	PPIP5K1	9677	diphosphoinositol pentakisphosphate kinase 1	734.48	0.194735	0.0563042	3.45863	0.00054294	0.0068556	cKOvsCTRL
ENSMUSG00000047490	4932411E22Rik	214604	NA	NA	RIKEN cDNA 4932411E22 gene	57.6247	0.515094	0.148984	3.45737	0.00054548	0.00687917	cKOvsCTRL
ENSMUSG00000021054	Sgpp1	81535	SGPP1	81537	sphingosine-1-phosphate phosphatase 1	229.764	-0.351977	0.101821	-3.45683	0.000546565	0.00688681	cKOvsCTRL
ENSMUSG00000053113	Socs3	12702	SOCS3	9021	suppressor of cytokine signaling 3	132.199	-0.396454	0.114718	-3.45589	0.000548481	0.00690491	cKOvsCTRL
ENSMUSG00000073043	Atoh1	11921	ATOH1	474	atonal homolog 1 (Drosophila)	419.203	0.410881	0.118922	3.45504	0.000550214	0.00691527	cKOvsCTRL
ENSMUSG00000003352	Cacnb3	12297	CACNB3	784	calcium channel, voltage-dependent, beta 3 subunit	3189.59	0.193567	0.056025	3.45501	0.000550263	0.00691527	cKOvsCTRL
ENSMUSG00000032299	Commd4	66199	COMMD4	54939	COMM domain containing 4	678.811	0.164576	0.0476632	3.4529	0.000554587	0.00696352	cKOvsCTRL
ENSMUSG00000043639	Rbm20	73713	RBM20	282996	RNA binding motif protein 20	58.1327	0.604192	0.175019	3.45215	0.000556135	0.00697688	cKOvsCTRL
ENSMUSG00000028134	Ptbp2	56195	PTBP2	58155	polypyrimidine tract binding protein 2	6484.09	-0.139056	0.0403049	-3.45011	0.000560364	0.00702381	cKOvsCTRL
ENSMUSG00000046873	Mbtps2	270669	MBTPS2	51360	membrane-bound transcription factor peptidase, site 2	597.721	-0.219187	0.0635352	-3.44985	0.000560908	0.00702451	cKOvsCTRL
ENSMUSG00000020580	Rock2	19878	ROCK2	9475	Rho-associated coiled-coil containing protein kinase 2	2038.8	-0.144268	0.0418249	-3.44934	0.000561953	0.00703149	cKOvsCTRL
ENSMUSG00000026280	Atg4b	66615	ATG4B	23192	autophagy related 4B, cysteine peptidase	1897.21	0.125918	0.0365122	3.44866	0.000563378	0.00704002	cKOvsCTRL
ENSMUSG00000030035	Wbp1	22377	WBP1	23559	WW domain binding protein 1	2105.96	0.137278	0.0398075	3.44855	0.000563612	0.00704002	cKOvsCTRL
ENSMUSG00000021959	Lats2	50523	LATS2	26524	large tumor suppressor 2	602.629	-0.255447	0.0740845	-3.44804	0.000564663	0.00704623	cKOvsCTRL
ENSMUSG00000022385	Gtse1	29870	GTSE1	51512	G two S phase expressed protein 1	248.601	-0.313496	0.0909252	-3.44784	0.000565088	0.00704623	cKOvsCTRL
ENSMUSG00000045532	C1ql1	23829	C1QL1	10882	complement component 1, q subcomponent-like 1	26.8927	0.777314	0.225544	3.4464	0.000568119	0.0070779	cKOvsCTRL
ENSMUSG00000060227	Casc4	319996	CASC4	113201	cancer susceptibility candidate 4	1439.78	-0.189424	0.0549784	-3.44542	0.000570171	0.00709733	cKOvsCTRL
ENSMUSG00000021785	Ngly1	59007	NGLY1	55768	N-glycanase 1	343.484	-0.303165	0.088002	-3.44498	0.000571107	0.00710284	cKOvsCTRL
ENSMUSG00000013663	Pten	19211	PTEN	5728	phosphatase and tensin homolog	2006.95	-0.182199	0.0529057	-3.44385	0.000573497	0.0071264	cKOvsCTRL
ENSMUSG00000042121	Ssh1	231637	SSH1	54434	slingshot homolog 1 (Drosophila)	1038.35	0.162754	0.0472712	3.44299	0.000575315	0.00714284	cKOvsCTRL
ENSMUSG00000031983	2310022B05Rik	69551	C1orf198	84886	RIKEN cDNA 2310022B05 gene	1548.29	0.166695	0.0484202	3.44268	0.000575983	0.00714497	cKOvsCTRL
ENSMUSG00000018547	Pip4k2b	108083	PIP4K2B	8396	phosphatidylinositol-5-phosphate 4-kinase, type II, beta	3901.15	0.151756	0.044097	3.44141	0.000578701	0.0071725	cKOvsCTRL
ENSMUSG00000029438	Bcl7a	77045	BCL7A	605	B cell CLL/lymphoma 7A	4090.67	0.139046	0.0404141	3.44054	0.000580555	0.00718929	cKOvsCTRL
ENSMUSG00000038241	Cep250	16328	CEP250	11190	centrosomal protein 250	1233.69	-0.301001	0.0874991	-3.44005	0.000581616	0.00719008	cKOvsCTRL
ENSMUSG00000029178	Klf3	16599	KLF3	51274	Kruppel-like factor 3 (basic)	900.711	-0.260183	0.0756335	-3.44005	0.000581611	0.00719008	cKOvsCTRL
ENSMUSG00000079654	Prrt4	101359	PRRT4	401399	proline-rich transmembrane protein 4	77.2874	-0.481481	0.139996	-3.43924	0.00058335	0.00719915	cKOvsCTRL
ENSMUSG00000097417	Gm26669	NA	NA	NA	predicted gene, 26669	32.7958	-0.732365	0.212932	-3.43943	0.00058295	0.00719915	cKOvsCTRL
ENSMUSG00000002580	Mien1	103742	MIEN1	84299	migration and invasion enhancer 1	676.448	0.223681	0.0650901	3.43648	0.000589319	0.00726036	cKOvsCTRL
ENSMUSG00000059142	Zfp945	240041	NA	NA	zinc finger protein 945	876.254	-0.324959	0.0945577	-3.43662	0.000589019	0.00726036	cKOvsCTRL
ENSMUSG00000025040	Fundc1	72018	FUNDC1	139341	FUN14 domain containing 1	599.723	-0.262177	0.0762997	-3.43615	0.000590054	0.00726322	cKOvsCTRL
ENSMUSG00000032178	Ilf3	16201	ILF3	3609	interleukin enhancer binding factor 3	5641.85	0.110292	0.0321056	3.43528	0.000591952	0.00728035	cKOvsCTRL
ENSMUSG00000027244	Atg13	51897	ATG13	9776	autophagy related 13	1110.95	0.162844	0.0474128	3.43459	0.000593444	0.00729247	cKOvsCTRL
ENSMUSG00000048047	Zbtb33	56805	ZBTB33	10009	zinc finger and BTB domain containing 33	1465.77	-0.203472	0.0592501	-3.43411	0.000594493	0.00729914	cKOvsCTRL
ENSMUSG00000022253	Nadk2	68646	NADK2	133686	NAD kinase 2, mitochondrial	633.422	-0.277964	0.0810039	-3.43148	0.000600287	0.00736399	cKOvsCTRL
ENSMUSG00000027429	Sec23b	27054	SEC23B	10483	SEC23B (S. cerevisiae)	985.166	-0.164895	0.0480819	-3.42946	0.000604774	0.00741273	cKOvsCTRL
ENSMUSG00000002797	Ggct	110175	NA	NA	gamma-glutamyl cyclotransferase	93.747	-0.452423	0.131955	-3.42862	0.000606657	0.00742523	cKOvsCTRL
ENSMUSG00000021908	Gm6768	NA	NCOA4	8031	predicted gene 6768	18.9444	-1.09148	0.318351	-3.42855	0.000606826	0.00742523	cKOvsCTRL
ENSMUSG00000040618	Pck2	74551	PCK2	5106	phosphoenolpyruvate carboxykinase 2 (mitochondrial)	265.642	-0.286514	0.0836214	-3.42633	0.000611797	0.00747972	cKOvsCTRL
ENSMUSG00000066613	Zfp932	69504	NA	NA	zinc finger protein 932	383.324	-0.278831	0.0814125	-3.42492	0.000614978	0.00751223	cKOvsCTRL
ENSMUSG00000041633	Kctd12b	207474	NA	NA	potassium channel tetramerisation domain containing 12b	184.91	-0.41954	0.122658	-3.42041	0.000625269	0.00763146	cKOvsCTRL
ENSMUSG00000056258	Kcnq3	110862	KCNQ3	3786	potassium voltage-gated channel, subfamily Q, member 3	1956.52	0.31872	0.0931962	3.41988	0.00062649	0.00763988	cKOvsCTRL
ENSMUSG00000030259	Rassf8	71323	RASSF8	11228	Ras association (RalGDS/AF-6) domain family (N-terminal) member 8	437.375	-0.253257	0.0740814	-3.41863	0.000629369	0.00766851	cKOvsCTRL
ENSMUSG00000054057	A930004D18Rik	NA	NA	NA	RIKEN cDNA A930004D18 gene	300.971	-0.277228	0.081112	-3.41784	0.000631206	0.00767142	cKOvsCTRL
ENSMUSG00000030867	Plk1	18817	PLK1	5347	polo-like kinase 1	478.404	-0.265724	0.077739	-3.41815	0.000630475	0.00767142	cKOvsCTRL
ENSMUSG00000035840	Lysmd3	80289	LYSMD3	116068	LysM, putative peptidoglycan-binding, domain containing 3	326.304	-0.260922	0.0763362	-3.41806	0.000630689	0.00767142	cKOvsCTRL
ENSMUSG00000042873	Lhfpl4	269788	LHFPL4	375323	lipoma HMGIC fusion partner-like protein 4	3852.56	0.172917	0.0506242	3.41569	0.000636196	0.00772555	cKOvsCTRL
ENSMUSG00000043279	Trim56	384309	TRIM56	81844	tripartite motif-containing 56	335.495	-0.281548	0.0824381	-3.41527	0.000637186	0.00773104	cKOvsCTRL
ENSMUSG00000013622	Atraid	381629	ATRAID	51374	all-trans retinoic acid induced differentiation factor	478.584	0.217167	0.0635916	3.41502	0.000637763	0.00773154	cKOvsCTRL
ENSMUSG00000098979	Gm27544	NA	NA	NA	predicted gene, 27544	100.694	0.460924	0.135056	3.41284	0.000642888	0.0077871	cKOvsCTRL
ENSMUSG00000027957	Slc35a3	229782	SLC35A3	23443	solute carrier family 35 (UDP-N-acetylglucosamine (UDP-GlcNAc) transporter), member 3	323.757	-0.313276	0.091813	-3.41211	0.00064462	0.00780153	cKOvsCTRL
ENSMUSG00000023025	Larp4	207214	LARP4	113251	La ribonucleoprotein domain family, member 4	814.084	-0.245299	0.0719197	-3.41073	0.000647889	0.00783234	cKOvsCTRL
ENSMUSG00000065922	n-R5-8s1	NA	NA	NA	nuclear encoded rRNA 5.8S 1	556.778	1.06963	0.31363	3.41049	0.000648459	0.00783234	cKOvsCTRL
ENSMUSG00000079316	Rab9	56382	RAB9A	9367	RAB9, member RAS oncogene family	430.022	-0.284048	0.08329	-3.41035	0.000648797	0.00783234	cKOvsCTRL
ENSMUSG00000020018	Snrpf	69878	SNRPF	6636	small nuclear ribonucleoprotein polypeptide F	320.27	-0.258122	0.0757531	-3.40741	0.000655825	0.00791054	cKOvsCTRL
ENSMUSG00000025958	Creb1	12912	CREB1	1385	cAMP responsive element binding protein 1	2796.93	-0.155984	0.0457813	-3.40715	0.000656458	0.00791155	cKOvsCTRL
ENSMUSG00000027641	Rbl1	19650	RBL1	5933	retinoblastoma-like 1 (p107)	593.894	-0.240366	0.070578	-3.40569	0.000659976	0.0079473	cKOvsCTRL
ENSMUSG00000015094	Npdc1	18146	NPDC1	56654	neural proliferation, differentiation and control 1	3985.53	0.173527	0.0509712	3.40441	0.00066308	0.00797801	cKOvsCTRL
ENSMUSG00000039263	Npepl1	228961	NPEPL1	79716	aminopeptidase-like 1	343.652	-0.295071	0.0867209	-3.40254	0.000667628	0.00802603	cKOvsCTRL
ENSMUSG00000078453	Abracl	73112	ABRACL	58527	ABRA C-terminal like	497.722	-0.270318	0.0794727	-3.40139	0.000670434	0.00805303	cKOvsCTRL
ENSMUSG00000021969	Zdhhc20	75965	ZDHHC20	253832	zinc finger, DHHC domain containing 20	1108.13	-0.217374	0.0639287	-3.40026	0.000673224	0.00807981	cKOvsCTRL
ENSMUSG00000047904	Sstr2	20606	SSTR2	6752	somatostatin receptor 2	485.632	0.309751	0.0911355	3.39879	0.000676838	0.00811642	cKOvsCTRL
ENSMUSG00000038069	Cdkn2aip	70925	CDKN2AIP	55602	CDKN2A interacting protein	716.462	-0.190569	0.0560793	-3.3982	0.000678306	0.00812725	cKOvsCTRL
ENSMUSG00000032507	Fbxl2	72179	FBXL2	25827	F-box and leucine-rich repeat protein 2	501.724	0.243842	0.0718137	3.39548	0.000685077	0.00820156	cKOvsCTRL
ENSMUSG00000031299	Pdha1	18597	PDHA1	5160	pyruvate dehydrogenase E1 alpha 1	2040.4	-0.164173	0.0483638	-3.39453	0.000687456	0.0082232	cKOvsCTRL
ENSMUSG00000030518	Fam189a1	70638	FAM189A1	23359	family with sequence similarity 189, member A1	1271.12	0.337494	0.0994346	3.39413	0.000688471	0.00822852	cKOvsCTRL
ENSMUSG00000038174	Fam126b	213056	FAM126B	285172	family with sequence similarity 126, member B	486.932	-0.251571	0.0741707	-3.39178	0.000694399	0.00829249	cKOvsCTRL
ENSMUSG00000068196	Col8a1	12837	COL8A1	1295	collagen, type VIII, alpha 1	89.6528	-0.866569	0.255523	-3.39136	0.000695466	0.00829834	cKOvsCTRL
ENSMUSG00000040659	Efhd2	27984	EFHD2	79180	EF hand domain containing 2	764.789	-0.249827	0.0736789	-3.39076	0.000696997	0.00830973	cKOvsCTRL
ENSMUSG00000013593	Ndufs2	226646	NDUFS2	4720	NADH dehydrogenase (ubiquinone) Fe-S protein 2	2551.52	0.132423	0.039057	3.3905	0.000697662	0.00831077	cKOvsCTRL
ENSMUSG00000090086	AI480526	NA	NA	NA	expressed sequence AI480526	1888.48	0.293645	0.0866245	3.38986	0.00069928	0.00832317	cKOvsCTRL
ENSMUSG00000045210	Vcpip1	70675	VCPIP1	80124	valosin containing protein (p97)/p47 complex interacting protein 1	1384.93	-0.19941	0.0589031	-3.3854	0.000710752	0.00845272	cKOvsCTRL
ENSMUSG00000009772	Nuak2	74137	NUAK2	81788	NUAK family, SNF1-like kinase, 2	601.955	0.236403	0.0698456	3.38465	0.000712694	0.00846882	cKOvsCTRL
ENSMUSG00000020682	Mmp28	118453	MMP28	79148	matrix metallopeptidase 28 (epilysin)	190.804	-0.366439	0.108281	-3.38415	0.000713978	0.00847709	cKOvsCTRL
ENSMUSG00000074264	Amy1	11722	AMY2A	279	amylase 1, salivary	199.921	0.340428	0.10062	3.38329	0.000716217	0.00849667	cKOvsCTRL
ENSMUSG00000021760	Gpx8	69590	GPX8	493869	glutathione peroxidase 8 (putative)	426.247	-0.235309	0.0695598	-3.38283	0.000717429	0.00850404	cKOvsCTRL
ENSMUSG00000001248	Gramd1a	52857	GRAMD1A	57655	GRAM domain containing 1A	6029.39	0.161264	0.0476784	3.38232	0.000718758	0.00851279	cKOvsCTRL
ENSMUSG00000029581	Fscn1	14086	FSCN1	6624	fascin homolog 1, actin bundling protein (Strongylocentrotus purpuratus)	10374	-0.154818	0.0457787	-3.38188	0.000719918	0.00851619	cKOvsCTRL
ENSMUSG00000008668	Rps18	20084	RPS18	6222	ribosomal protein S18	1683.79	-0.205234	0.0606886	-3.38176	0.000720228	0.00851619	cKOvsCTRL
ENSMUSG00000032816	Igdcc4	56741	IGDCC4	57722	immunoglobulin superfamily, DCC subclass, member 4	963.143	-0.229537	0.0678865	-3.38119	0.000721736	0.00852003	cKOvsCTRL
ENSMUSG00000085133	B930095G15Rik	NA	NA	NA	RIKEN cDNA B930095G15 gene	692.136	0.232807	0.0688512	3.38131	0.000721413	0.00852003	cKOvsCTRL
ENSMUSG00000021198	Unc79	217843	UNC79	57578	unc-79 homolog (C. elegans)	1901.28	0.182689	0.054048	3.38013	0.000724514	0.00854582	cKOvsCTRL
ENSMUSG00000075590	Nrbp2	223649	NRBP2	340371	nuclear receptor binding protein 2	3035.73	-0.210769	0.0623631	-3.3797	0.000725648	0.00855219	cKOvsCTRL
ENSMUSG00000033124	Atg9a	245860	ATG9A	79065	autophagy related 9A	687.063	0.194192	0.0574901	3.37783	0.000730595	0.00860258	cKOvsCTRL
ENSMUSG00000100706	Gm19744	NA	NA	NA	predicted gene, 19744	33.0445	0.723739	0.214274	3.37764	0.000731117	0.00860258	cKOvsCTRL
ENSMUSG00000024985	Tcf7l2	21416	TCF7L2	6934	transcription factor 7 like 2, T cell specific, HMG box	191.391	-0.306777	0.0908683	-3.37607	0.0007353	0.00864473	cKOvsCTRL
ENSMUSG00000062248	Cks2	66197	CKS2	1164	CDC28 protein kinase regulatory subunit 2	130.495	-0.387184	0.114829	-3.37182	0.000746725	0.00877189	cKOvsCTRL
ENSMUSG00000076437	2700094K13Rik	72657	C11orf31	280636	RIKEN cDNA 2700094K13 gene	811.29	-0.255212	0.0757067	-3.37106	0.000748797	0.00878191	cKOvsCTRL
ENSMUSG00000007656	Arpp19	59046	ARPP19	10776	cAMP-regulated phosphoprotein 19	2832.65	-0.153939	0.0456643	-3.37109	0.000748719	0.00878191	cKOvsCTRL
ENSMUSG00000009073	Nf2	18016	NF2	4771	neurofibromatosis 2	4480.41	0.119797	0.035541	3.37067	0.00074986	0.00878721	cKOvsCTRL
ENSMUSG00000002233	Rhoc	11853	RHOC	389	ras homolog gene family, member C	427.573	-0.309973	0.0919743	-3.37021	0.00075111	0.00879471	cKOvsCTRL
ENSMUSG00000040242	Fgfr1op2	67529	FGFR1OP2	26127	FGFR1 oncogene partner 2	752.751	-0.194546	0.0577319	-3.36982	0.000752165	0.0087999	cKOvsCTRL
ENSMUSG00000042429	Adora1	11539	ADORA1	134	adenosine A1 receptor	521.44	0.346296	0.102787	3.36905	0.000754276	0.00881335	cKOvsCTRL
ENSMUSG00000032419	Tbx18	76365	TBX18	9096	T-box18	213.842	-0.626568	0.185995	-3.36873	0.000755151	0.00881335	cKOvsCTRL
ENSMUSG00000020175	Rab36	76877	RAB36	9609	RAB36, member RAS oncogene family	460.953	-0.247782	0.0735492	-3.36892	0.00075462	0.00881335	cKOvsCTRL
ENSMUSG00000097554	Gm26825	NA	NA	NA	predicted gene, 26825	108.666	1.10469	0.328023	3.36771	0.00075794	0.00883875	cKOvsCTRL
ENSMUSG00000028967	Errfi1	74155	ERRFI1	54206	ERBB receptor feedback inhibitor 1	446.216	-0.243119	0.0722652	-3.36426	0.000767492	0.00893566	cKOvsCTRL
ENSMUSG00000038679	Trps1	83925	TRPS1	7227	trichorhinophalangeal syndrome I (human)	580.147	-0.203487	0.0604825	-3.36439	0.000767138	0.00893566	cKOvsCTRL
ENSMUSG00000005802	Slc30a4	22785	SLC30A4	7782	solute carrier family 30 (zinc transporter), member 4	643.932	-0.234379	0.0696732	-3.36398	0.000768277	0.00893758	cKOvsCTRL
ENSMUSG00000017405	Nek8	140859	NEK8	284086	NIMA (never in mitosis gene a)-related expressed kinase 8	144.018	-0.411059	0.122404	-3.35822	0.000784459	0.00911846	cKOvsCTRL
ENSMUSG00000029053	Prkcz	18762	PRKCZ	5590	protein kinase C, zeta	932.541	0.212902	0.0634132	3.35738	0.000786856	0.00913514	cKOvsCTRL
ENSMUSG00000094910	D430019H16Rik	268595	NA	NA	RIKEN cDNA D430019H16 gene	6559.52	0.155228	0.0462362	3.35727	0.000787162	0.00913514	cKOvsCTRL
ENSMUSG00000080775	Gm6368	NA	NA	NA	predicted gene 6368	148.538	-0.413127	0.123086	-3.35642	0.000789599	0.00915604	cKOvsCTRL
ENSMUSG00000027883	Gpsm2	76123	GPSM2	29899	G-protein signalling modulator 2 (AGS3-like, C. elegans)	707.149	-0.2172	0.0647186	-3.35606	0.000790602	0.0091603	cKOvsCTRL
ENSMUSG00000020785	Camkk1	55984	CAMKK1	84254	calcium/calmodulin-dependent protein kinase kinase 1, alpha	429.283	0.23498	0.0700275	3.35554	0.000792089	0.00917015	cKOvsCTRL
ENSMUSG00000054091	1810037I17Rik	67704	C4orf3	401152	RIKEN cDNA 1810037I17 gene	341.799	-0.291553	0.086898	-3.35512	0.000793313	0.00917694	cKOvsCTRL
ENSMUSG00000098488	Pla2g4b	211429	JMJD7-PLA2G4B	8681	phospholipase A2, group IVB (cytosolic)	215.933	0.350594	0.104523	3.35424	0.000795833	0.00919871	cKOvsCTRL
ENSMUSG00000049100	Pcdh10	18526	PCDH10	57575	protocadherin 10	1888.57	-0.472103	0.140819	-3.35256	0.000800683	0.00924734	cKOvsCTRL
ENSMUSG00000032850	Rnft2	269695	RNFT2	84900	ring finger protein, transmembrane 2	1621.57	0.150066	0.0447751	3.35154	0.000803628	0.00926769	cKOvsCTRL
ENSMUSG00000033543	Gtf2a2	235459	GTF2A2	2958	general transcription factor II A, 2	899.461	-0.207355	0.0618691	-3.35151	0.000803732	0.00926769	cKOvsCTRL
ENSMUSG00000041556	Fbxo2	230904	FBXO2	26232	F-box protein 2	18.8139	-0.85093	0.253963	-3.35061	0.000806335	0.00926803	cKOvsCTRL
ENSMUSG00000080893	Gm15920	NA	NA	NA	predicted gene 15920	113.232	0.382618	0.114177	3.35109	0.000804935	0.00926803	cKOvsCTRL
ENSMUSG00000037490	Slc2a12	353169	SLC2A12	154091	solute carrier family 2 (facilitated glucose transporter), member 12	124.006	-0.58558	0.17475	-3.35096	0.000805307	0.00926803	cKOvsCTRL
ENSMUSG00000020745	Pafah1b1	18472	PAFAH1B1	5048	platelet-activating factor acetylhydrolase, isoform 1b, subunit 1	8260.96	-0.105102	0.0313673	-3.35068	0.000806126	0.00926803	cKOvsCTRL
ENSMUSG00000027287	Snap23	20619	SNAP23	8773	synaptosomal-associated protein 23	483.877	-0.230289	0.0687442	-3.34994	0.000808278	0.00928294	cKOvsCTRL
ENSMUSG00000024622	Hmgxb3	106894	HMGXB3	22993	HMG box domain containing 3	1065.94	0.128774	0.0384455	3.34952	0.000809525	0.00928986	cKOvsCTRL
ENSMUSG00000025940	Tmem70	70397	TMEM70	54968	transmembrane protein 70	425.756	-0.301	0.0898964	-3.3483	0.000813103	0.00931451	cKOvsCTRL
ENSMUSG00000027404	Snrpb	20638	SNRPB	6628	small nuclear ribonucleoprotein B	2147.06	-0.177597	0.0530438	-3.34812	0.000813613	0.00931451	cKOvsCTRL
ENSMUSG00000041718	Alg13	67574	NA	NA	asparagine-linked glycosylation 13	300.447	-0.269292	0.0804277	-3.34825	0.000813248	0.00931451	cKOvsCTRL
ENSMUSG00000084786	Ubl5	66177	UBL5	59286	ubiquitin-like 5	1884.93	0.141129	0.0421591	3.34754	0.000815331	0.00932676	cKOvsCTRL
ENSMUSG00000038615	Nfe2l1	18023	NFE2L1	4779	nuclear factor, erythroid derived 2,-like 1	3215.27	0.121623	0.0363361	3.34718	0.000816392	0.00933149	cKOvsCTRL
ENSMUSG00000055322	Tns1	21961	TNS1	7145	tensin 1	491.056	-0.294861	0.088125	-3.34594	0.00082004	0.00935833	cKOvsCTRL
ENSMUSG00000037935	Smarce1	57376	SMARCE1	6605	SWI/SNF related, matrix associated, actin dependent regulator of chromatin, subfamily e, member 1	3755.16	0.115647	0.0345621	3.34605	0.000819713	0.00935833	cKOvsCTRL
ENSMUSG00000039167	Adgrl4	170757	ADGRL4	64123	adhesion G protein-coupled receptor L4	155.299	-0.361326	0.108016	-3.34511	0.000822489	0.00937142	cKOvsCTRL
ENSMUSG00000030092	Cntn6	53870	CNTN6	27255	contactin 6	127.673	0.381448	0.114028	3.3452	0.000822227	0.00937142	cKOvsCTRL
ENSMUSG00000030703	Gdpd3	68616	GDPD3	79153	glycerophosphodiester phosphodiesterase domain containing 3	33.1616	0.701584	0.20987	3.34295	0.000828918	0.00942977	cKOvsCTRL
ENSMUSG00000024076	Vit	74199	VIT	5212	vitrin	127.856	-0.658317	0.196917	-3.34313	0.000828401	0.00942977	cKOvsCTRL
ENSMUSG00000042078	Svop	68666	SVOP	55530	SV2 related protein	1553.62	0.290447	0.0869063	3.34207	0.000831557	0.00945232	cKOvsCTRL
ENSMUSG00000039095	En2	13799	EN2	2020	engrailed 2	3322	-0.575417	0.172257	-3.34047	0.00083638	0.00949964	cKOvsCTRL
ENSMUSG00000040520	Manea	242362	MANEA	79694	mannosidase, endo-alpha	628.836	-0.241694	0.0723582	-3.34024	0.000837058	0.00949985	cKOvsCTRL
ENSMUSG00000032218	Ccnb2	12442	CCNB2	9133	cyclin B2	478.193	-0.29431	0.0881168	-3.33999	0.0008378	0.00950079	cKOvsCTRL
ENSMUSG00000028467	Gba2	230101	GBA2	57704	glucosidase beta 2	2037.84	0.11851	0.0354848	3.33975	0.000838548	0.00950178	cKOvsCTRL
ENSMUSG00000041598	Cdc42ep4	56699	CDC42EP4	23580	CDC42 effector protein (Rho GTPase binding) 4	1648.5	-0.150959	0.0452136	-3.3388	0.000841424	0.00951939	cKOvsCTRL
ENSMUSG00000025175	Fn3k	63828	FN3K	64122	fructosamine 3 kinase	50.2356	0.576293	0.1726	3.33889	0.000841127	0.00951939	cKOvsCTRL
ENSMUSG00000038943	Prc1	233406	PRC1	9055	protein regulator of cytokinesis 1	1042.53	-0.290285	0.0869801	-3.33737	0.000845753	0.00954588	cKOvsCTRL
ENSMUSG00000022757	Tfg	21787	TFG	10342	Trk-fused gene	1518.5	-0.142179	0.0425992	-3.33761	0.000845028	0.00954588	cKOvsCTRL
ENSMUSG00000024064	Galnt14	71685	GALNT14	79623	UDP-N-acetyl-alpha-D-galactosamine:polypeptide N-acetylgalactosaminyltransferase 14	75.5925	0.565768	0.169521	3.33744	0.000845532	0.00954588	cKOvsCTRL
ENSMUSG00000066407	Gm10263	NA	RPS28	6234	predicted gene 10263	51.82	0.761497	0.228243	3.33634	0.00084889	0.00957377	cKOvsCTRL
ENSMUSG00000043384	Gprasp1	67298	GPRASP1	9737	G protein-coupled receptor associated sorting protein 1	8536.94	0.141094	0.0423016	3.33544	0.00085165	0.00959738	cKOvsCTRL
ENSMUSG00000085666	Gm9855	NA	NA	NA	predicted pseudogene 9855	247.563	0.475998	0.142792	3.33352	0.000857558	0.00964995	cKOvsCTRL
ENSMUSG00000018537	Pcgf2	22658	PCGF2	7703	polycomb group ring finger 2	2143.34	0.154133	0.0462378	3.33348	0.000857654	0.00964995	cKOvsCTRL
ENSMUSG00000025757	Hspa4l	18415	HSPA4L	22824	heat shock protein 4 like	1497.39	0.163525	0.0490689	3.33257	0.000860486	0.00967425	cKOvsCTRL
ENSMUSG00000032064	Dixdc1	330938	DIXDC1	85458	DIX domain containing 1	2098.61	0.147758	0.0443808	3.32933	0.000870544	0.0097797	cKOvsCTRL
ENSMUSG00000060703	Cd302	66205	CD302	9936	CD302 antigen	61.7773	-0.486136	0.146051	-3.32854	0.000873024	0.00979228	cKOvsCTRL
ENSMUSG00000037773	Pced1a	319513	PCED1A	64773	PC-esterase domain containing 1A	666.499	0.223022	0.0670017	3.3286	0.000872844	0.00979228	cKOvsCTRL
ENSMUSG00000036093	Arl5a	75423	ARL5A	26225	ADP-ribosylation factor-like 5A	1707.12	-0.177256	0.0532734	-3.32728	0.000876972	0.00982421	cKOvsCTRL
ENSMUSG00000045629	Sh3tc2	225608	SH3TC2	79628	SH3 domain and tetratricopeptide repeats 2	61.9104	-0.522063	0.156907	-3.3272	0.000877235	0.00982421	cKOvsCTRL
ENSMUSG00000036985	Zdhhc9	208884	ZDHHC9	51114	zinc finger, DHHC domain containing 9	1394.16	0.163618	0.0491898	3.32627	0.000880174	0.00984947	cKOvsCTRL
ENSMUSG00000053641	Dennd4a	102442	DENND4A	10260	DENN/MADD domain containing 4A	719.49	-0.179248	0.0539015	-3.32548	0.000882679	0.00986984	cKOvsCTRL
ENSMUSG00000017801	Mlx	21428	MLX	6945	MAX-like protein X	674.211	0.189819	0.0570867	3.3251	0.000883854	0.0098753	cKOvsCTRL
ENSMUSG00000060216	Arrb2	216869	ARRB2	409	arrestin, beta 2	1251.91	0.150404	0.0452405	3.32454	0.000885631	0.00988748	cKOvsCTRL
ENSMUSG00000025626	Phf6	70998	PHF6	84295	PHD finger protein 6	3001.53	-0.135775	0.040854	-3.32341	0.000889231	0.00991999	cKOvsCTRL
ENSMUSG00000019188	H13	14950	HM13	81502	histocompatibility 13	3186.7	0.151832	0.0456922	3.32294	0.000890756	0.00992931	cKOvsCTRL
ENSMUSG00000029207	Apbb2	11787	APBB2	323	amyloid beta (A4) precursor protein-binding, family B, member 2	2158.14	0.172365	0.0519244	3.31954	0.000901661	0.0100431	cKOvsCTRL
ENSMUSG00000101356	Gm28876	NA	NA	NA	predicted gene 28876	46.0943	0.580791	0.174976	3.31926	0.000902556	0.0100453	cKOvsCTRL
ENSMUSG00000019066	Rab3d	19340	RAB3D	9545	RAB3D, member RAS oncogene family	476.069	0.22523	0.0678954	3.31731	0.000908871	0.0101078	cKOvsCTRL
ENSMUSG00000024056	Ndc80	67052	NDC80	10403	NDC80 homolog, kinetochore complex component (S. cerevisiae)	231.228	-0.363824	0.109856	-3.31183	0.000926862	0.0102999	cKOvsCTRL
ENSMUSG00000030330	Ing4	28019	ING4	51147	inhibitor of growth family, member 4	2222.84	0.12965	0.0391613	3.31067	0.000930734	0.010335	cKOvsCTRL
ENSMUSG00000036814	Slc6a20a	102680	SLC6A20	54716	solute carrier family 6 (neurotransmitter transporter), member 20A	69.6938	-0.761359	0.230099	-3.30884	0.000936849	0.0103948	cKOvsCTRL
ENSMUSG00000029446	Psph	100678	PSPH	5723	phosphoserine phosphatase	279.45	-0.291468	0.0881095	-3.30802	0.000939574	0.010417	cKOvsCTRL
ENSMUSG00000005089	Slc1a2	20511	SLC1A2	6506	solute carrier family 1 (glial high affinity glutamate transporter), member 2	4806.91	0.302068	0.0913269	3.30755	0.00094116	0.0104229	cKOvsCTRL
ENSMUSG00000009470	Tnpo1	238799	TNPO1	3842	transportin 1	6200.17	-0.130979	0.0396013	-3.30743	0.000941549	0.0104229	cKOvsCTRL
ENSMUSG00000034903	Cobll1	319876	COBLL1	22837	Cobl-like 1	123.962	-0.472149	0.142815	-3.30602	0.000946315	0.0104676	cKOvsCTRL
ENSMUSG00000028497	Hacd4	66775	HACD4	401494	3-hydroxyacyl-CoA dehydratase 4	85.0099	-0.504236	0.15257	-3.30495	0.000949921	0.0104914	cKOvsCTRL
ENSMUSG00000021611	Tert	21752	TERT	7015	telomerase reverse transcriptase	371.133	0.292807	0.0885963	3.30495	0.000949924	0.0104914	cKOvsCTRL
ENSMUSG00000020411	Nipal4	214112	NIPAL4	348938	NIPA-like domain containing 4	20.3669	-0.91325	0.276426	-3.30378	0.000953904	0.0105273	cKOvsCTRL
ENSMUSG00000020330	Hmmr	15366	HMMR	3161	hyaluronan mediated motility receptor (RHAMM)	358.647	-0.335656	0.10168	-3.30111	0.000963041	0.01062	cKOvsCTRL
ENSMUSG00000028066	Pmf1	67037	PMF1	11243	polyamine-modulated factor 1	305.702	-0.282686	0.0856653	-3.29989	0.000967226	0.010658	cKOvsCTRL
ENSMUSG00000033488	BC026585	226527	NA	NA	cDNA sequence BC026585	115.878	-0.42453	0.128744	-3.29747	0.000975592	0.010742	cKOvsCTRL
ENSMUSG00000039110	Mycbpap	104601	MYCBPAP	84073	MYCBP associated protein	114.964	0.373989	0.113438	3.29687	0.000977702	0.010757	cKOvsCTRL
ENSMUSG00000009907	Vps4b	20479	VPS4B	9525	vacuolar protein sorting 4b (yeast)	1039.35	-0.153904	0.0466873	-3.29648	0.000979047	0.0107635	cKOvsCTRL
ENSMUSG00000059146	Ntrk3	18213	NTRK3	4916	neurotrophic tyrosine kinase, receptor, type 3	726.248	0.271611	0.0824645	3.29367	0.000988891	0.0108469	cKOvsCTRL
ENSMUSG00000052889	Prkcb	18751	PRKCB	5579	protein kinase C, beta	376.453	-0.339551	0.103089	-3.29377	0.000988545	0.0108469	cKOvsCTRL
ENSMUSG00000032606	Nicn1	66257	NICN1	84276	nicolin 1	1530.37	0.166926	0.0506771	3.29391	0.000988051	0.0108469	cKOvsCTRL
ENSMUSG00000056380	Gpr50	14765	GPR50	9248	G-protein-coupled receptor 50	44.6411	-0.860736	0.261425	-3.29248	0.000993068	0.0108844	cKOvsCTRL
ENSMUSG00000046179	E2f8	108961	E2F8	79733	E2F transcription factor 8	210.234	-0.403803	0.12277	-3.28911	0.00100506	0.0110075	cKOvsCTRL
ENSMUSG00000029177	Cenpa	12615	CENPA	1058	centromere protein A	702.927	-0.307564	0.0935378	-3.28813	0.00100856	0.0110374	cKOvsCTRL
ENSMUSG00000037351	Actr1b	226977	ACTR1B	10120	ARP1 actin-related protein 1B, centractin beta	2520.87	0.125186	0.0380775	3.28768	0.00101018	0.0110468	cKOvsCTRL
ENSMUSG00000020111	Micu1	216001	MICU1	10367	mitochondrial calcium uptake 1	1131.46	0.1962	0.0597142	3.28565	0.00101749	0.0111182	cKOvsCTRL
ENSMUSG00000045667	Smtnl2	276829	SMTNL2	342527	smoothelin-like 2	36.1068	-0.61901	0.18845	-3.28474	0.00102077	0.0111457	cKOvsCTRL
ENSMUSG00000021109	Hif1a	15251	HIF1A	3091	hypoxia inducible factor 1, alpha subunit	3168.71	-0.152545	0.0464777	-3.2821	0.00103035	0.0112418	cKOvsCTRL
ENSMUSG00000096351	Samd11	231004	SAMD11	148398	sterile alpha motif domain containing 11	150.951	0.500414	0.152538	3.2806	0.00103588	0.0112935	cKOvsCTRL
ENSMUSG00000017929	B4galt5	56336	B4GALT5	9334	UDP-Gal:betaGlcNAc beta 1,4-galactosyltransferase, polypeptide 5	989.784	0.167791	0.0511533	3.28016	0.00103748	0.0113024	cKOvsCTRL
ENSMUSG00000073616	Myeov2	66915	MYEOV2	150678	myeloma overexpressed 2	780.621	0.182437	0.0556413	3.27881	0.00104246	0.0113337	cKOvsCTRL
ENSMUSG00000039458	Mtmr12	268783	MTMR12	54545	myotubularin related protein 12	650.39	-0.184625	0.0563098	-3.27874	0.00104272	0.0113337	cKOvsCTRL
ENSMUSG00000025228	Actr1a	54130	ACTR1A	10121	ARP1 actin-related protein 1A, centractin alpha	6360.24	0.146337	0.0446267	3.27915	0.00104121	0.0113337	cKOvsCTRL
ENSMUSG00000042410	Agps	228061	AGPS	8540	alkylglycerone phosphate synthase	1484.81	-0.178391	0.0544456	-3.2765	0.00105101	0.0114153	cKOvsCTRL
ENSMUSG00000032403	2300009A05Rik	69478	C15orf61	145853	RIKEN cDNA 2300009A05 gene	85.0472	-0.478247	0.145987	-3.27595	0.00105306	0.0114289	cKOvsCTRL
ENSMUSG00000022763	Aifm3	72168	AIFM3	150209	apoptosis-inducing factor, mitochondrion-associated 3	183.591	-0.459693	0.140405	-3.27406	0.00106015	0.0114972	cKOvsCTRL
ENSMUSG00000046329	Slc25a23	66972	SLC25A23	79085	solute carrier family 25 (mitochondrial carrier; phosphate carrier), member 23	2284.29	0.155145	0.04742	3.27171	0.00106897	0.0115842	cKOvsCTRL
ENSMUSG00000005237	Dnah2	327954	DNAH2	146754	dynein, axonemal, heavy chain 2	254.499	0.380346	0.116328	3.26961	0.00107696	0.011662	cKOvsCTRL
ENSMUSG00000079553	Kifc1	100502766	KIFC1	3833	kinesin family member C1	218.281	-0.30568	0.0935857	-3.26631	0.00108959	0.0117898	cKOvsCTRL
ENSMUSG00000035202	Lars2	102436	LARS2	23395	leucyl-tRNA synthetase, mitochondrial	4938.75	0.675112	0.206829	3.26411	0.00109809	0.0118729	cKOvsCTRL
ENSMUSG00000021171	Esyt2	52635	ESYT2	57488	extended synaptotagmin-like protein 2	814.191	-0.20134	0.0617165	-3.26234	0.00110496	0.0119383	cKOvsCTRL
ENSMUSG00000097414	B130046B21Rik	NA	NA	NA	RIKEN cDNA B130046B21 gene	45.4108	0.761261	0.233408	3.26151	0.0011082	0.0119643	cKOvsCTRL
ENSMUSG00000001383	Zmat2	66492	ZMAT2	153527	zinc finger, matrin type 2	2109.02	0.144333	0.0442678	3.26044	0.00111238	0.0120004	cKOvsCTRL
ENSMUSG00000052430	Bmpr1b	12167	BMPR1B	658	bone morphogenetic protein receptor, type 1B	356.728	-0.363591	0.111529	-3.26006	0.00111387	0.0120074	cKOvsCTRL
ENSMUSG00000046997	Spsb4	211949	SPSB4	92369	splA/ryanodine receptor domain and SOCS box containing 4	858.025	-0.341572	0.10479	-3.25958	0.00111576	0.0120188	cKOvsCTRL
ENSMUSG00000062312	Erbb2	13866	ERBB2	2064	v-erb-b2 erythroblastic leukemia viral oncogene homolog 2, neuro/glioblastoma derived oncogene homolog (avian)	461.141	-0.25748	0.0790156	-3.2586	0.00111964	0.0120516	cKOvsCTRL
ENSMUSG00000000568	Hnrnpd	11991	HNRNPD	3184	heterogeneous nuclear ribonucleoprotein D	6574.45	-0.118847	0.0364825	-3.25764	0.00112341	0.0120751	cKOvsCTRL
ENSMUSG00000047284	Neurl4	216860	NA	NA	neuralized homolog 4 (Drosophila)	3693.16	0.119862	0.0367944	3.25762	0.0011235	0.0120751	cKOvsCTRL
ENSMUSG00000025255	Zfhx4	80892	ZFHX4	79776	zinc finger homeodomain 4	4976.31	0.421574	0.129497	3.25547	0.00113203	0.0121577	cKOvsCTRL
ENSMUSG00000030189	Ybx3	56449	YBX3	8531	Y box protein 3	887.706	-0.173112	0.0531836	-3.25499	0.00113396	0.0121693	cKOvsCTRL
ENSMUSG00000083240	Gm13453	NA	NA	NA	predicted gene 13453	38.3119	0.628281	0.193067	3.25421	0.00113707	0.0121846	cKOvsCTRL
ENSMUSG00000019302	Atp6v0a1	11975	ATP6V0A1	535	ATPase, H+ transporting, lysosomal V0 subunit A1	4217.55	0.176765	0.0543167	3.25434	0.00113655	0.0121846	cKOvsCTRL
ENSMUSG00000052512	Nav2	78286	NAV2	89797	neuron navigator 2	2209.09	0.24683	0.0758624	3.25366	0.00113929	0.0121993	cKOvsCTRL
ENSMUSG00000031283	Chrdl1	83453	CHRDL1	91851	chordin-like 1	146.569	-0.505883	0.155493	-3.25341	0.0011403	0.0122011	cKOvsCTRL
ENSMUSG00000005881	Ergic3	66366	ERGIC3	51614	ERGIC and golgi 3	2049.13	0.129085	0.039713	3.25044	0.00115228	0.0123201	cKOvsCTRL
ENSMUSG00000086363	A330102I10Rik	NA	NA	NA	RIKEN cDNA A330102I10 gene	30.0549	0.625549	0.192477	3.25	0.00115404	0.0123298	cKOvsCTRL
ENSMUSG00000104156	Gm38102	NA	NA	NA	predicted gene, 38102	62.208	0.984418	0.30292	3.24977	0.001155	0.0123308	cKOvsCTRL
ENSMUSG00000056260	Lrif1	321000	LRIF1	55791	ligand dependent nuclear receptor interacting factor 1	384.661	-0.217783	0.0670553	-3.24781	0.00116296	0.0124066	cKOvsCTRL
ENSMUSG00000004364	Cul3	26554	CUL3	8452	cullin 3	3194.63	-0.172625	0.0531777	-3.2462	0.00116956	0.0124515	cKOvsCTRL
ENSMUSG00000022144	Gdnf	14573	GDNF	2668	glial cell line derived neurotrophic factor	24.5952	-0.887719	0.273483	-3.24598	0.00117047	0.0124515	cKOvsCTRL
ENSMUSG00000022610	Mapk12	29857	MAPK12	6300	mitogen-activated protein kinase 12	138.723	-0.362654	0.111725	-3.24594	0.00117063	0.0124515	cKOvsCTRL
ENSMUSG00000024750	Zfand5	22682	ZFAND5	7763	zinc finger, AN1-type domain 5	2252.27	-0.189862	0.0584913	-3.24598	0.00117047	0.0124515	cKOvsCTRL
ENSMUSG00000074867	Zfp808	630579	NA	NA	zinc finger protein 80	34.5941	-0.60951	0.187886	-3.24404	0.00117848	0.0125258	cKOvsCTRL
ENSMUSG00000030660	Pik3c2a	18704	PIK3C2A	5286	phosphatidylinositol 3-kinase, C2 domain containing, alpha polypeptide	989.998	-0.21675	0.0668311	-3.24325	0.00118174	0.0125512	cKOvsCTRL
ENSMUSG00000052155	Acvr2a	11480	ACVR2A	92	activin receptor IIA	2139.62	-0.17951	0.0553667	-3.24221	0.00118606	0.0125878	cKOvsCTRL
ENSMUSG00000027939	Nup210l	77595	NUP210L	91181	nucleoporin 210-like	104.817	-0.430905	0.132939	-3.24138	0.00118952	0.0126152	cKOvsCTRL
ENSMUSG00000030629	Zfand6	65098	ZFAND6	54469	zinc finger, AN1-type domain 6	1444.5	-0.178819	0.0551734	-3.24104	0.00119092	0.0126208	cKOvsCTRL
ENSMUSG00000010663	Fads1	76267	FADS1	3992	fatty acid desaturase 1	3550.17	0.169518	0.0523089	3.24071	0.00119232	0.0126263	cKOvsCTRL
ENSMUSG00000029910	Mad2l1	56150	MAD2L1	4085	MAD2 mitotic arrest deficient-like 1	425.548	-0.268784	0.0829558	-3.24009	0.00119491	0.0126444	cKOvsCTRL
ENSMUSG00000045136	Tubb2b	73710	NA	NA	tubulin, beta 2B class IIB	49652.2	0.146942	0.0453618	3.23932	0.00119814	0.0126693	cKOvsCTRL
ENSMUSG00000033159	Cnppd1	69171	CNPPD1	27013	cyclin Pas1/PHO80 domain containing 1	1257.93	0.161174	0.0497627	3.23885	0.00120012	0.012681	cKOvsCTRL
ENSMUSG00000019818	Cd164	53599	CD164	8763	CD164 antigen	1267.44	-0.237396	0.0733376	-3.23703	0.0012078	0.0127528	cKOvsCTRL
ENSMUSG00000075020	E530001K10Rik	NA	NA	NA	RIKEN cDNA E530001K10 gene	47.94	-0.566393	0.175024	-3.23609	0.0012118	0.0127856	cKOvsCTRL
ENSMUSG00000061353	Cxcl12	20315	CXCL12	6387	chemokine (C-X-C motif) ligand 12	871.984	-0.599532	0.185349	-3.23462	0.00121806	0.0128423	cKOvsCTRL
ENSMUSG00000031672	Got2	14719	GOT2	2806	glutamatic-oxaloacetic transaminase 2, mitochondrial	1380.63	0.145024	0.0448475	3.23372	0.0012219	0.0128733	cKOvsCTRL
ENSMUSG00000097649	Gm10561	NA	NA	NA	predicted gene 10561	23.6743	-0.776865	0.240426	-3.2312	0.00123272	0.0129778	cKOvsCTRL
ENSMUSG00000052419	2610001J05Rik	NA	NA	NA	RIKEN cDNA 2610001J05 gene	437.968	-0.238773	0.0739015	-3.23096	0.00123375	0.0129791	cKOvsCTRL
ENSMUSG00000043909	Trp53bp1	27223	TP53BP1	7158	transformation related protein 53 binding protein 1	9532.2	0.117333	0.0363209	3.23045	0.00123594	0.0129927	cKOvsCTRL
ENSMUSG00000031070	Mrgprf	211577	MRGPRF	116535	MAS-related GPR, member F	62.1481	-0.74723	0.231338	-3.23003	0.00123777	0.012993	cKOvsCTRL
ENSMUSG00000025212	Sfxn3	94280	SFXN3	81855	sideroflexin 3	1590.5	0.176529	0.0546495	3.2302	0.00123703	0.012993	cKOvsCTRL
ENSMUSG00000025971	9430016H08Rik	68115	C2orf47	79568	RIKEN cDNA 9430016H08 gene	309.694	-0.238091	0.0737459	-3.22853	0.0012443	0.013052	cKOvsCTRL
ENSMUSG00000021273	Fdft1	14137	FDFT1	2222	farnesyl diphosphate farnesyl transferase 1	2183.25	0.234856	0.0727672	3.2275	0.00124876	0.0130892	cKOvsCTRL
ENSMUSG00000035958	Tdp2	56196	TDP2	51567	tyrosyl-DNA phosphodiesterase 2	591.286	-0.247055	0.0765659	-3.2267	0.00125229	0.0131167	cKOvsCTRL
ENSMUSG00000028064	Sema4a	20351	SEMA4A	64218	sema domain, immunoglobulin domain (Ig), transmembrane domain (TM) and short cytoplasmic domain, (semaphorin) 4A	996.4	0.2349	0.0728224	3.22565	0.00125685	0.0131371	cKOvsCTRL
ENSMUSG00000038429	Usp5	22225	USP5	8078	ubiquitin specific peptidase 5 (isopeptidase T)	3827.05	0.105168	0.0326041	3.22563	0.00125697	0.0131371	cKOvsCTRL
ENSMUSG00000007836	Hnrnpa0	77134	HNRNPA0	10949	heterogeneous nuclear ribonucleoprotein A0	7693.55	-0.256189	0.0794212	-3.2257	0.00125667	0.0131371	cKOvsCTRL
ENSMUSG00000047793	Sned1	208777	SNED1	25992	sushi, nidogen and EGF-like domains 1	1518.74	-0.616368	0.19123	-3.22317	0.00126782	0.0132409	cKOvsCTRL
ENSMUSG00000024533	Spire1	68166	SPIRE1	56907	spire homolog 1 (Drosophila)	2557.55	-0.130105	0.0403716	-3.22269	0.00126993	0.0132532	cKOvsCTRL
ENSMUSG00000064339	mt-Rnr2	NA	NA	NA	mitochondrially encoded 16S rRNA	8434.42	-0.311761	0.0967891	-3.22104	0.00127727	0.0133203	cKOvsCTRL
ENSMUSG00000024500	Ppp2r2b	72930	PPP2R2B	5521	protein phosphatase 2, regulatory subunit B, beta	2257.4	0.221024	0.0687217	3.21622	0.00129891	0.0135361	cKOvsCTRL
ENSMUSG00000028613	Lrp8	16975	LRP8	7804	low density lipoprotein receptor-related protein 8, apolipoprotein e receptor	4550.49	0.156831	0.0487695	3.21576	0.00130099	0.0135479	cKOvsCTRL
ENSMUSG00000027306	Nusap1	108907	NUSAP1	51203	nucleolar and spindle associated protein 1	815.318	-0.289134	0.0899405	-3.21472	0.00130571	0.0135873	cKOvsCTRL
ENSMUSG00000078861	Zfp931	353208	NA	NA	zinc finger protein 931	85.3596	-0.459918	0.143094	-3.21411	0.00130852	0.0136067	cKOvsCTRL
ENSMUSG00000038957	Edc3	353190	EDC3	80153	enhancer of mRNA decapping 3 homolog (S. cerevisiae)	1143.04	0.170023	0.0529038	3.21382	0.00130983	0.0136105	cKOvsCTRL
ENSMUSG00000027936	Crtc2	74343	CRTC2	200186	CREB regulated transcription coactivator 2	787.662	0.198094	0.0616434	3.21355	0.00131105	0.0136134	cKOvsCTRL
ENSMUSG00000005069	Pex5	19305	PEX5	5830	peroxisomal biogenesis factor 5	1995.73	0.122698	0.0381905	3.21279	0.00131453	0.0136396	cKOvsCTRL
ENSMUSG00000031095	Cul4b	72584	CUL4B	8450	cullin 4B	1012.96	-0.200274	0.0623543	-3.21187	0.00131876	0.0136737	cKOvsCTRL
[truncated: 22,588 more rows]
